# Supplementary material for: Native holdup (nHU) to measure binding affinities from cell extracts
Source: Sci Adv. 2022 Dec 21;8(51):eade3828. doi: 10.1126/sciadv.ade3828 (PMC9770967; doi:10.1126/sciadv.ade3828)
Supplement: Supplementary file 2 — Table S1 [file sciadv.ade3828_table_s1.zip]

Archive with 1 entries (1 files):
- sciadv.ade3828_table_s1.xlsx
