# Supplementary material for: Native holdup (nHU) to measure binding affinities from cell extracts
Source: Sci Adv. 2022 Dec 21;8(51):eade3828. doi: 10.1126/sciadv.ade3828 (PMC9770967; doi:10.1126/sciadv.ade3828)
Supplement: Supplementary file 2 — Table S1 [file sciadv.ade3828_table_s1.zip › sciadv.ade3828_table_s1.xlsx]

## Sheet: legend
Supplemental Table 1, Complementary source data for nHU experiments.
Sheet 1 (this sheet)	Figure legend
Sheet 2	nHU-WB_titr	Results of nHU-WB titration experiments. Separate experiment series are shown in separate tables. Different preys are separated by different background colors.
Sheet 3	nHU-WB_SP	Results of the single-point nHU-WB experiments. Fragmentomic affinities are separated by different background colors.
Sheet 4	SNX27_PDZ&Jurkat_series1	Results of nHU-MS and AP-MS experiments carried out using SNX27_PDZ bait and total Jurkat extracts. Columns containing P value thresholds and final affinities are highlighted.
Sheet 5	SNX27_PDZ&SH-SY5Y	Results of nHU-MS and AP-MS experiments carried out using SNX27_PDZ bait and total SH-SY5Y extracts. Columns containing P value thresholds and final affinities are highlighted.
Sheet 6	SNX27&Jurkat	Results of nHU-MS and AP-MS experiments carried out using SNX27 bait and total Jurkat extracts. Columns containing P value thresholds and final affinities are highlighted.
Sheet 7	nHU_SNX27_PDZ&Jurkat_series2	Results of nHU-MS experiments carried out using SNX27_PDZ bait and total Jurkat extracts. Columns containing P value thresholds and final affinities are highlighted. Data were measured using the Exploris MS instrument.
Sheet 8	nHU_TX1BP3_PDZ&Jurkat	Results of nHU-MS experiments carried out using TX1BP3_PDZ bait and total Jurkat extracts. Columns containing P value thresholds and final affinities are highlighted. Data were measured using the Exploris MS instrument.
Sheet 9	nHU_SCRIB_PDZ_1&Jurkat	Results of nHU-MS experiments carried out using SCRIB_PDZ_1 bait and total Jurkat extracts. Columns containing P value thresholds and final affinities are highlighted. Data were measured using the Exploris MS instrument.
Sheet 10	nHU_SCRIB_PDZ_2&Jurkat	Results of nHU-MS experiments carried out using SCRIB_PDZ_2 bait and total Jurkat extracts. Columns containing P value thresholds and final affinities are highlighted. Data were measured using the Exploris MS instrument.
Sheet 11	nHU_DLG1_PDZ_1&Jurkat	Results of nHU-MS experiments carried out using DLG1_PDZ_1 bait and total Jurkat extracts. Columns containing P value thresholds and final affinities are highlighted. Data were measured using the Exploris MS instrument.
Sheet 12	nHU_DLG1_PDZ_2&Jurkat	Results of nHU-MS experiments carried out using DLG1_PDZ_2 bait and total Jurkat extracts. Columns containing P value thresholds and final affinities are highlighted. Data were measured using the Exploris MS instrument.
Sheet 13	Affinities	Summary of the nHU-MS experiments.
	Abbreviations:
	N/A	Not measured from the sample (i.e. Protein not detected)
	N/D	Not determinable from current experiment (i.e. BI value is below threshold)

## Sheet: nHU-WB_titr
		nHU-WB DGKZ PBM peptide bait titration w/ Jurkat extract
		Prey: endogenous full-length SNX27					Prey: endogenous full-length SCRIB
	cbait (μM)	BI_1	BI_2	BI_3	av.BI	sd.BI	BI_1	BI_2	BI_3	av.BI	sd.BI
	10	0.970808	0.970801	0.851278	0.930962	0.0690086	0.952353	0.916511	0.938433	0.935766	0.0180696
	5	0.947356	0.966412	0.837473	0.91708	0.0695973	0.92417	0.889677	0.906109	0.906652	0.0172528
	2.5	0.842294	0.89444	0.790858	0.842531	0.0517918	0.836972	0.811817	0.831221	0.82667	0.0131809
	1.25	0.734249	0.810605	0.728048	0.757634	0.045979	0.760388	0.696947	0.771872	0.743069	0.0403534
	0.625	0.566724	0.602787	0.596866	0.588792	0.0193399	0.610925	0.575121	0.693468	0.626505	0.0606919
	0.3125	0.414806	0.516897	0.445351	0.459018	0.0523993	0.611816	0.567533	0.637168	0.605506	0.0352436
	0.15625	0.304265	0.387587	0.275758	0.322537	0.0581105	0.465273	0.475743	0.562673	0.50123	0.0534684
	0	0	0	0	0	0	0	0	0	0	0
		nHU-WB full-length SNX27 bait titration w/ Jurkat extract
		Prey: endogenous full-length SLC1A5					Prey: endogenous full-length SLC16A1					Prey: endogenous full-length Vimentin
	cbait (μM)	BI_1	BI_2	BI_3	av.BI	sd.BI	BI_1	BI_2	BI_3	av.BI	sd.BI	BI_1	BI_2	BI_3	av.BI	sd.BI
	10	0.732805	0.829268	0.785223	0.782432	0.0482922	0.869258	0.845892	0.839628	0.851593	0.0156158	0.999572	0.996211	0.997774	0.997853	0.00168206
	5	0.565665	0.677971	0.615114	0.619583	0.0562861	0.76241	0.748472	0.793412	0.768098	0.0230035	0.996131	0.995272	0.995481	0.995628	0.000448059
	2.5	0.383351	0.452774	0.386396	0.407507	0.0392317	0.645553	0.696337	0.680162	0.674017	0.0259431	0.992067	0.991945	0.988794	0.990935	0.00185522
	1.25	0.443106	0.333823	0.356364	0.377764	0.0576986	0.504474	0.565871	0.545541	0.538629	0.0312763	0.9804	0.970045	0.972373	0.974273	0.00543268
	0.625	0.258115	0.0413808	0.0774815	0.125659	0.116121	0.335765	0.385752	0.491768	0.404428	0.0796607	0.841128	0.795222	0.859269	0.831873	0.0330116
	0.3125	-0.00259122	-0.0142878	-0.0261916	-0.0143569	0.0118003	0.202575	0.252298	0.287539	0.247471	0.042687	0.53683	0.555246	0.665944	0.586006	0.0698376
	0.15625	0.0245042	0.12038	0.0789449	0.0746095	0.0480844	0.0993971	0.206286	0.280479	0.195387	0.0910316	0.229423	0.293081	0.360141	0.294215	0.0653661
	0	0	0	0	0	0	0	0	0	0	0	0	0	0	0	0

## Sheet: nHU-WB_SP
		nHU-WB SNX27 w/ Jurkat extract								Domain-motif fragmentomic affinities (ProfAff)				nHU-WB SCRIB w/ Jurkat extract								Domain-motif fragmentomic affinities (ProfAff)
		BI_1	BI_2	BI_3	pKapp_1	pKapp_2	pKobs_3	av.pKapp	sd.pKapp	pKd				BI_1	BI_2	BI_3	pKapp_1	pKapp_2	pKobs_3	av.pKapp	sd.pKapp	pKd_PDZ1	pKd_PDZ2	pKd_PDZ3	pKd_PDZ4	pKd_additive
	DGKZ	0.917589	0.912739	0.91302	6.05066	6.02351	6.02504	6.03307	0.0152544	6			ATP2B1	0.944228	0.982362	0.948804	6.23278	6.75011	6.27208	6.41832	0.288005	5.36	4.27	5.54	n.m.	5.77411
	OTULIN	0.851367	0.874006	0.881916	5.76171	5.84498	5.87709	5.82793	0.0595462	5.58			ATP2B4	0.928898	0.970773	0.9105	6.12014	6.52558	6.01143	6.21905	0.270968	5.03	4.9	5.11	4.38	5.53071
	MAP4	0.907664	0.858297	0.827977	5.99652	5.786	5.68604	5.82285	0.158483	5.73			DGKZ	0.904302	0.920235	0.88092	5.97936	6.0661	5.87294	5.9728	0.0967492	4.71	4.86	5.05	4.4	5.41672
	ARHGEF7	0.834973	0.883773	0.877472	5.70776	5.88489	5.85883	5.81716	0.0956358	5.66			MAP4	0.93703	0.807545	0.904965	6.17671	5.62636	5.9827	5.92859	0.279134	5.56	4.45	5.17	n.m.	5.73173
	ATP2B4	0.774509	0.822419	0.775788	5.53927	5.66928	5.54247	5.58367	0.0741556	5.7			OTULIN	0.93385	0.798811	0.903454	6.15382	5.60232	5.97511	5.91042	0.281383	5.44	4.7	5.64	n.m.	5.88199
	ATP2B1	0.66373	0.723994	0.704692	5.2982	5.42197	5.3808	5.36699	0.0630324	5.48			ARHGEF7	0.8942	0.870449	0.87244	5.93085	5.8311	5.83883	5.86693	0.0554959	5.5	4.68	5.08	n.m.	5.68513
	SLC16A1	0.591703	0.661259	0.602432	5.1637	5.29339	5.18312	5.2134	0.0699433	5.27			ARHGAP17	0.465052	0.500239	0.463521	4.94122	5.00259	4.93853	4.96078	0.0362351	4.91	3.61	4.57	n.m.	5.08817
	CIT	0.510038	0.644247	0.648432	5.01966	5.26071	5.26868	5.18302	0.141527	5.11			CIT	0.244548	0.424098	0.296606	4.51122	4.86896	4.62627	4.66882	0.182627	5.04	3.51	n.d.	n.m.	5.05263
	SLC1A5	0.415717	0.590164	0.580369	4.85398	5.16093	5.14336	5.05276	0.17237	5.29			SLC16A1	0.192384	-0.0191026	0.0804366	4.3778	n.d.	3.94222	4.16001	0.308002	5.18	n.d.	n.d.	n.m.	5.18
	ARHGAP17	0.366197	0.528922	0.477498	4.76335	5.0526	4.96296	4.92631	0.148067	4.97			SLC2A1	0.0688777	0.147027	0.190258	3.86937	4.2371	4.37182	4.15943	0.260075	4.02	n.d.	3.58	n.m.	4.15452
	SLC2A1	0.223777	0.15976	0.53242	4.4608	4.27976	5.05872	4.59976	0.407647	4.05			SLC1A5	0.0660319	0.102776	-0.0597872	3.84971	4.05944	n.d.	3.95457	0.148302	5.2	n.d.	3.97	n.m.	5.22485
	ABRAXAS2	0.198586	0.0701383	0.230703	4.39495	3.87784	4.47796	4.25025	0.325178	4.04			ABRAXAS2	0.106632	0.0326932	0.0782115	4.07732	3.52904	3.92898	3.84511	0.283601	4.02	n.d.	4.01	n.m.	4.31606

## Sheet: SNX27_PDZ&Jurkat_series1
Accession	Description	Gene Name	Coverage [%]	# Peptides	# PSMs	# Unique Peptides	# AAs	MW [kDa]	calc. pI	# Protein Groups	Modifications	XIC S01 rep1	XIC S01 rep2	XIC S01 rep3	XIC S02 rep1	XIC S02 rep2	XIC S02 rep3	XIC S03 rep1	XIC S03 rep2	XIC S03 rep3	XIC S04 rep1	XIC S04 rep2	XIC S04 rep3	XIC S05 rep1	XIC S05 rep2	XIC S05 rep3	XIC S06 rep1	XIC S06 rep2	XIC S06 rep3	XIC S07 rep1	XIC S07 rep2	XIC S07 rep3	XIC S08 rep1	XIC S08 rep2	XIC S08 rep3	MBP-HU	SNX27-HU	MBP-AP	SNX27-AP	UNI	DETAILS	GENE	PBM	FC_HU	P_HU	Pthreshold_1sigma_0.05P	Ratio_HU	BI_HU	pKapp_HU_not_filtered
O95881	Thioredoxin domain-containing protein 12 OS=Homo sapiens OX=9606	TXNDC12	14	2	22	2	172	19.2	5.4	1		-0.491924	-0.51512	-0.60113	-0.516878	-0.452913	-0.48214	-1.08131	-1.01906	-0.825603	-0.961637	-0.962138	-0.948529	-3.76396	-3.46521	-3.11449	-5.14758	-3.5149	-3.73238	-3.44029	-4.66865	-2.94412	-5.32421	-4.2346	-5.24933	-0.510017	-0.96638	-3.78975	-4.3102	O95881	Thioredoxin domain-containing protein 12 OS=Homo sapiens OX=9606	TXNDC12	FRKKHLEDEL	-0.456363	6.29105	5.71769	0.728821	0.271179	4.57181
P27816	Microtubule-associated protein 4 OS=Homo sapiens OX=9606	MAP4	22	20	147	20	1152	120.9	5.43	1	Carbamidomethyl [C635]	2.60331	2.64111	2.53127	2.66068	2.70306	2.72196	2.14227	2.11389	2.05779	2.27241	2.21161	2.25386	-3.78448	-3.15793	-3.05592	0.110947	-4.99553	-3.9539	4.82694	4.96097	3.20104	4.91433	4.9826	5.07229	2.64356	2.17531	-3.13947	4.65969	P27816	Microtubule-associated protein 4 OS=Homo sapiens OX=9606	MAP4	GVEGSDTTEA	-0.468259	5.98896	5.49712	0.722837	0.277163	4.5849
Q15052	Rho guanine nucleotide exchange factor 6 OS=Homo sapiens OX=9606	ARHGEF6	29	16	133	13	776	87.4	6.05	1	Carbamidomethyl [C25;C182;C418;C530;C553;C564;C667]	1.34146	1.35187	1.25209	1.44564	1.45181	1.3366	0.881633	0.746859	0.550421	0.838923	0.957833	0.758109	-3.51726	-1.50493	-1.23081	-0.718947	-1.0211	-2.27599	3.48077	3.79339	2.18452	3.48327	3.70295	3.6821	1.36324	0.788963	-1.71151	3.38783	Q15052	Rho guanine nucleotide exchange factor 6 OS=Homo sapiens OX=9606	ARHGEF6		-0.574282	5.2992	4.2046	0.67162	0.32838	4.69068
Q14761	Protein tyrosine phosphatase receptor type C-associated protein OS=Homo sapiens OX=9606	PTPRCAP	20	4	50	4	206	21.2	4.55	1		1.84677	1.6161	1.65322	1.89388	1.77154	1.82811	1.1892	1.14256	1.1474	1.15599	1.13313	1.16778	-3.98964	2.08804	2.56381	2.25108	2.42635	2.2339	1.99835	2.24585	-0.678966	2.44157	2.29192	2.38195	1.76827	1.15601	1.26226	1.78011	Q14761	Protein tyrosine phosphatase receptor type C-associated protein OS=Homo sapiens OX=9606	PTPRCAP	GGQGLHVTAL	-0.612262	6.94503	3.91601	0.65417	0.34583	4.72468
P14868	Aspartate--tRNA ligase, cytoplasmic OS=Homo sapiens OX=9606	DARS1	53	22	229	22	501	57.1	6.55	1	Carbamidomethyl [C130;C203;C257;C259;C349]	4.07143	4.05813	4.09199	4.07636	3.97765	4.06006	3.48595	3.45389	3.45337	3.37405	3.40025	3.39389	1.44982	1.71624	2.11825	2.84383	0.894609	1.04643	5.12911	5.23772	4.06442	4.99506	5.10165	5.27935	4.05594	3.4269	1.6782	4.96788	P14868	Aspartate--tRNA ligase, cytoplasmic OS=Homo sapiens OX=9606	DARS1		-0.629039	9.78108	3.80602	0.646607	0.353393	4.73916
Q9UN86	Ras GTPase-activating protein-binding protein 2 OS=Homo sapiens OX=9606	G3BP2	28	10	128	9	482	54.1	5.55	1	Met-loss [N-Term]	2.20348	2.3994	2.25989	2.28682	2.3163	2.29808	1.74824	1.5013	1.64695	1.60499	1.66807	1.78799	0.65321	0.446365	1.26896	1.23892	1.35716	1.35346	1.94318	2.06753	0.201791	1.89292	1.96268	1.76329	2.294	1.65959	1.05301	1.63857	Q9UN86	Ras GTPase-activating protein-binding protein 2 OS=Homo sapiens OX=9606	G3BP2		-0.634405	6.80029	3.77277	0.644206	0.355794	4.74372
Q92530	Proteasome inhibitor PI31 subunit OS=Homo sapiens OX=9606	PSMF1	21	3	26	3	271	29.8	5.74	1	Carbamidomethyl [C17];Met-loss+Acetyl [N-Term]	-0.0768871	-0.0168018	-0.0434647	-0.0892448	-0.477539	0.0405388	-0.629729	-0.513153	-0.700951	-0.857626	-0.879518	-0.914561	-4.0358	-4.454	-3.68	-4.78729	-4.68396	-4.22316	-3.85899	-3.66101	-4.09845	-2.75989	-3.01756	-5.07334	-0.110566	-0.749256	-4.3107	-3.74487	Q92530	Proteasome inhibitor PI31 subunit OS=Homo sapiens OX=9606	PSMF1		-0.63869	4.09415	3.74684	0.642296	0.357704	4.74734
P23634	Plasma membrane calcium-transporting ATPase 4 OS=Homo sapiens OX=9606	ATP2B4	10	9	47	5	1241	137.8	6.6	1	Oxidation [M255;M263];Carbamidomethyl [C24;C453;C463;C632]	-0.716465	-0.739765	-0.670347	-0.61054	-0.955244	-0.767189	-1.67014	-1.13645	-1.38003	-1.13157	-1.41053	-1.58132	-3.42393	-3.737	-3.65768	-4.20497	-3.6373	-3.71064	1.53618	1.23196	0.973823	0.554937	1.671	1.55564	-0.743258	-1.38501	-3.72859	1.25392	P23634	Plasma membrane calcium-transporting ATPase 4 OS=Homo sapiens OX=9606	ATP2B4	SSLQSLETSV	-0.64175	4.02541	3.72866	0.640935	0.359065	4.74992
P42166	Lamina-associated polypeptide 2, isoform alpha OS=Homo sapiens OX=9606	TMPO	46	23	283	13	694	75.4	7.66	1	Carbamidomethyl [C330;C341];Met-loss [N-Term]	1.80607	1.93561	1.48739	2.0447	1.67465	1.85746	1.10882	1.08237	0.901304	0.955418	1.20875	1.33844	1.1708	0.974313	1.51463	1.72083	0.949416	1.46439	3.48229	3.26129	2.31693	2.48631	3.47166	3.34135	1.80098	1.09918	1.29906	3.05997	P42166	Lamina-associated polypeptide 2, isoform alpha OS=Homo sapiens OX=9606	TMPO		-0.701799	4.29633	3.41955	0.614805	0.385195	4.79862
O15160	DNA-directed RNA polymerases I and III subunit RPAC1 OS=Homo sapiens OX=9606	POLR1C	17	4	18	4	346	39.2	5.5	1	Carbamidomethyl [C256]	-0.513161	-0.315344	-0.3955	-0.549551	-0.943037	-0.324905	-1.32091	-1.15912	-1.40089	-1.12984	-1.35303	-0.921683	-3.97691	-3.38472	-3.60129	-4.03262	-0.460247	-4.14105	-3.16126	-0.0426664	-3.68098	-0.529606	-4.19923	-4.10752	-0.506916	-1.21425	-3.26614	-2.62021	O15160	DNA-directed RNA polymerases I and III subunit RPAC1 OS=Homo sapiens OX=9606	POLR1C		-0.707329	3.80356	3.39499	0.612453	0.387547	4.80294
P49321	Nuclear autoantigenic sperm protein OS=Homo sapiens OX=9606	NASP	51	23	303	23	788	85.2	4.3	1	Oxidation [M56];Carbamidomethyl [C84;C254;C568;C708]	4.72943	4.8489	4.76554	4.6343	4.83943	4.78744	3.79225	3.96054	3.9539	4.09424	4.12893	4.19803	0.820546	1.06945	-0.234927	-1.6185	-4.31035	0.976856	-0.45778	1.44047	1.41303	1.55597	1.66713	0.596711	4.76751	4.02131	-0.549488	1.03592	P49321	Nuclear autoantigenic sperm protein OS=Homo sapiens OX=9606	NASP	AGATVESTAC	-0.746192	6.14932	3.23727	0.596175	0.403825	4.83258
Q9P2J5	Leucine--tRNA ligase, cytoplasmic OS=Homo sapiens OX=9606	LARS1	37	32	259	32	1176	134.4	7.3	1	Carbamidomethyl [C70;C446;C936;C1093]	3.81028	3.92758	3.89099	3.79387	3.85614	3.87962	3.04729	3.08467	3.16636	2.96548	2.98159	3.03854	3.60048	3.46803	3.10246	2.73605	2.42754	2.85583	4.66994	4.50344	6.26909	5.74282	4.9559	4.87162	3.85975	3.04732	3.03173	5.1688	Q9P2J5	Leucine--tRNA ligase, cytoplasmic OS=Homo sapiens OX=9606	LARS1		-0.812424	9.15235	3.01696	0.569424	0.430576	4.88049
Q6GMV2	SET and MYND domain-containing protein 5 OS=Homo sapiens OX=9606	SMYD5	9	2	6	2	418	47.3	5.05	1	Carbamidomethyl [C136]	-2.27021	-2.23723	-2.16331	-2.20065	-2.61495	-1.87482	-3.0798	-2.91322	-2.93583	-3.45242	-3.03717	-2.93438	-5.3215	-4.34922	-2.98477	-4.0129	-4.66832	-4.36486	-4.56204	-1.13635	-5.14706	-5.04173	-1.95125	-4.88227	-2.22686	-3.0588	-4.28359	-3.78678	Q6GMV2	SET and MYND domain-containing protein 5 OS=Homo sapiens OX=9606	SMYD5	AELGDEMTDV	-0.831939	4.17075	2.9613	0.561774	0.438226	4.89404
P60033	CD81 antigen OS=Homo sapiens OX=9606	CD81	25	3	27	3	236	25.8	5.29	1	Carbamidomethyl [C156;C157;C175]	2.24222	2.38608	1.81472	1.9167	2.17504	2.00802	0.928355	1.44697	1.67795	0.767292	1.2904	1.3253	0.436277	0.071969	0.126455	0.837082	0.587979	1.25054	4.00037	1.18215	2.67659	0.845742	1.34025	1.41732	2.09047	1.23938	0.551717	1.9104	P60033	CD81 antigen OS=Homo sapiens OX=9606	CD81		-0.851088	3.41292	2.91008	0.554367	0.445633	4.90712
P07814	Bifunctional glutamate/proline--tRNA ligase OS=Homo sapiens OX=9606	EPRS1	52	56	501	56	1512	170.5	7.33	1	Carbamidomethyl [C336;C337;C350;C381;C660;C680;C692;C697;C744;C856;C1148;C1301;C1309;C1377;C1480;C1487];Oxidation [M1283;M1285;M1291]	4.78326	4.78129	4.81436	4.78481	4.823	4.7513	3.8957	3.91163	3.99107	3.90804	3.88289	3.90601	3.48334	2.96015	3.53991	3.20381	3.72235	3.13903	5.86152	6.04885	4.94351	5.73623	6.2489	6.02822	4.78967	3.91589	3.34143	5.8112	P07814	Bifunctional glutamate/proline--tRNA ligase OS=Homo sapiens OX=9606	EPRS1		-0.873782	12.2802	2.85332	0.545714	0.454286	4.92234
P41252	Isoleucine--tRNA ligase, cytoplasmic OS=Homo sapiens OX=9606	IARS1	31	31	202	31	1262	144.4	6.15	1	Carbamidomethyl [C27;C31;C87;C120;C336;C400;C433;C1001]	3.88267	4.11224	4.01534	3.75624	3.90521	3.81354	2.89573	2.94497	3.11939	2.95893	3.09522	3.06898	1.78715	2.98953	2.35923	1.04049	1.52168	2.96829	5.34866	5.26148	5.80908	4.83344	5.48615	5.31973	3.91421	3.01387	2.11106	5.34309	P41252	Isoleucine--tRNA ligase, cytoplasmic OS=Homo sapiens OX=9606	IARS1	VSVLPTTADF	-0.900335	7.10271	2.79179	0.535762	0.464238	4.93979
P47897	Glutamine--tRNA ligase OS=Homo sapiens OX=9606	QARS1	40	25	240	25	775	87.7	7.15	1	Carbamidomethyl [C111;C298;C556;C657;C665;C687]	3.5413	3.54799	3.56834	3.52361	3.59066	3.54464	2.62825	2.65545	2.68129	2.60751	2.62951	2.6805	4.1528	4.08902	4.78822	3.49393	4.57969	4.21591	4.21328	4.53024	4.51094	3.62968	4.96934	5.01586	3.55276	2.64709	4.21993	4.47822	P47897	Glutamine--tRNA ligase OS=Homo sapiens OX=9606	QARS1		-0.905672	13.243	2.78001	0.533784	0.466216	4.94325
Q12904	Aminoacyl tRNA synthase complex-interacting multifunctional protein 1 OS=Homo sapiens OX=9606	AIMP1	60	12	112	12	312	34.3	8.43	1	Oxidation [M306];Carbamidomethyl [C161;C284]	2.40069	2.46212	2.34871	2.4584	2.35983	2.48874	1.39848	1.45619	1.36136	1.40302	1.45766	1.44114	-0.42992	-1.56926	-2.32456	-4.5997	-2.50967	-1.72619	3.77508	4.13634	3.43344	3.7961	4.0062	4.14378	2.41975	1.41964	-2.19322	3.88182	Q12904	Aminoacyl tRNA synthase complex-interacting multifunctional protein 1 OS=Homo sapiens OX=9606	AIMP1		-1.0001	11.073	2.59853	0.499964	0.500036	5.00224
P54136	Arginine--tRNA ligase, cytoplasmic OS=Homo sapiens OX=9606	RARS1	43	24	144	24	660	75.3	6.68	1	Carbamidomethyl [C32;C34;C150;C293;C502;C638]	3.31797	3.33967	3.24817	3.25637	3.28864	3.18113	2.19748	2.37012	2.33102	2.23422	2.12613	2.23828	0.995595	0.781566	1.92266	1.44063	2.27047	1.29506	4.1911	4.61433	3.46662	4.65173	4.41313	4.4498	3.27199	2.24954	1.451	4.29778	P54136	Arginine--tRNA ligase, cytoplasmic OS=Homo sapiens OX=9606	RARS1		-1.02245	9.40366	2.56191	0.49228	0.50772	5.01562
P51812	Ribosomal protein S6 kinase alpha-3 OS=Homo sapiens OX=9606	RPS6KA3	3	2	5	1	740	83.7	6.89	1	Carbamidomethyl [C560]	-3.24718	-3.02515	-2.94982	-3.12045	-2.88159	-3.2813	-3.93902	-3.8273	-4.51446	-4.37492	-4.1585	-3.99596	-5.30906	-4.20361	-5.77167	-6.10412	-3.39845	-3.45311	-5.41531	-4.03221	-4.13502	-4.48726	-2.84415	-5.0599	-3.08425	-4.13503	-4.70667	-4.32898	P51812	Ribosomal protein S6 kinase alpha-3 OS=Homo sapiens OX=9606	RPS6KA3	GIKKITSTAL	-1.05078	5.05771	2.51835	0.482707	0.517293	5.03231
Q7Z5K2	Wings apart-like protein homolog OS=Homo sapiens OX=9606	WAPL	1	1	6	1	1190	132.9	5.44	1	Carbamidomethyl [C160]	-3.16178	-3.11634	-2.90042	-2.60489	-3.12741	-2.90868	-3.65856	-3.74033	-3.79863	-5.30152	-4.25736	-3.62975	-5.68428	-3.45128	-4.02004	-2.46498	-3.60408	-5.07144	-1.72668	-1.74453	-2.26718	-1.13588	-1.2225	-1.48653	-2.96992	-4.06436	-4.04935	-1.59722	Q7Z5K2	Wings apart-like protein homolog OS=Homo sapiens OX=9606	WAPL	SRVIEYLEHC	-1.09444	2.55253	2.45682	0.468318	0.531682	5.05743
Q8WX93	Palladin OS=Homo sapiens OX=9606	PALLD	1	1	4	1	1383	150.5	7.09	1		-3.89664	-3.93081	-3.97064	-3.68372	-3.95735	-4.25136	-4.99822	-6.09146	-4.18872	-5.20332	-5.26855	-4.56228	-3.3698	-2.45987	-4.0695	-3.57605	-4.96433	-4.46178	-3.53444	-2.38171	-3.85633	-4.03377	-4.57075	-4.04956	-3.94842	-5.05209	-3.81689	-3.73776	Q8WX93	Palladin OS=Homo sapiens OX=9606	PALLD	LISSWLSSFL	-1.10367	2.58686	2.4446	0.465331	0.534669	5.06265
O60232	Protein ZNRD2 OS=Homo sapiens OX=9606	ZNRD2	28	3	5	3	199	21.5	5.24	1	Carbamidomethyl [C53;C56;C70;C73]	-1.26234	-1.17507	-1.25934	-1.36391	-1.42281	-1.14655	-2.65165	-2.29668	-1.92839	-2.57362	-2.58873	-2.45513	-5.37659	-3.00433	-4.15992	-6.38458	-4.3447	-4.61751	-5.7473	-4.75633	-5.48264	-4.69898	-4.77155	-3.64626	-1.27167	-2.4157	-4.64794	-4.85051	O60232	Protein ZNRD2 OS=Homo sapiens OX=9606	ZNRD2		-1.14403	5.66356	2.39406	0.452494	0.547506	5.08516
Q8N3U4	Cohesin subunit SA-2 OS=Homo sapiens OX=9606	STAG2	3	3	15	3	1231	141.2	5.43	1	Carbamidomethyl [C347;C640]	-1.22215	-1.07122	-1.17384	-1.42037	-1.10695	-1.27629	-2.40015	-2.41184	-2.46954	-2.20502	-2.45111	-2.33014	-2.63629	-5.28096	-2.52565	-4.38746	-3.41708	-3.02933	-4.87879	0.176692	0.507802	-0.139253	-2.38878	-0.336878	-1.2118	-2.37797	-3.54613	-1.17653	Q8N3U4	Cohesin subunit SA-2 OS=Homo sapiens OX=9606	STAG2	DESVLGVSMF	-1.16616	8.19519	2.36819	0.445605	0.554395	5.09728
Q14444	Caprin-1 OS=Homo sapiens OX=9606	CAPRIN1	24	15	181	15	709	78.3	5.25	1	Carbamidomethyl [C226]	4.10385	4.25714	4.21597	3.92924	4.29187	4.19757	2.62002	2.80213	3.09977	2.96112	3.09256	2.96476	2.0549	1.52604	2.65656	2.64122	2.41463	2.70948	5.04874	5.50391	4.34165	4.6234	5.16393	5.10427	4.16594	2.92339	2.3338	4.96432	Q14444	Caprin-1 OS=Homo sapiens OX=9606	CAPRIN1		-1.24255	6.99416	2.28761	0.422626	0.577374	5.13802
P78543	Protein BTG2 OS=Homo sapiens OX=9606	BTG2	13	1	1	1	158	17.4	8.1	1		0.595041	0.735649	0.622408	0.16873	0.508144	-0.0570679	-0.864306	-0.5965	-0.613192	-0.826632	-1.20912	-0.863648	-2.46132	-5.40341	-3.76149	-4.68502	-4.79249	-2.21008	1.67262	1.24008	-4.31009	1.72894	-1.4333	1.73281	0.428817	-0.828899	-3.88563	0.105175	P78543	Protein BTG2 OS=Homo sapiens OX=9606	BTG2		-1.25772	4.99347	2.27303	0.418205	0.581795	5.14591
O95336	6-phosphogluconolactonase OS=Homo sapiens OX=9606	PGLS	51	8	60	8	258	27.5	6.05	1	Carbamidomethyl [C32;C33;C78;C237];Met-loss+Acetyl [N-Term]	2.06851	1.77489	1.90791	1.58096	1.65459	1.62651	0.589765	0.443384	0.531193	0.601315	0.35139	0.338508	1.19015	1.45791	2.64993	-3.25741	-3.62461	1.91277	-1.71114	1.5238	2.19355	-1.85004	1.47355	-0.456648	1.76889	0.475926	0.0547901	0.195512	O95336	6-phosphogluconolactonase OS=Homo sapiens OX=9606	PGLS	TVPFEKHSTL	-1.29297	7.2597	2.24076	0.408111	0.591889	5.16404
Q13155	Aminoacyl tRNA synthase complex-interacting multifunctional protein 2 OS=Homo sapiens OX=9606	AIMP2	38	7	60	7	320	35.3	8.22	1	Carbamidomethyl [C205;C306];Oxidation [M259]	1.20064	1.35663	1.10983	0.887012	1.1106	1.10172	-0.317317	0.248732	0.211943	-0.638981	-0.130937	-0.661315	-1.04282	-1.04983	-1.23828	-3.15676	-1.46785	-1.08031	2.76978	2.79749	0.445574	2.69017	3.01374	3.17681	1.12774	-0.214646	-1.50597	2.48226	Q13155	Aminoacyl tRNA synthase complex-interacting multifunctional protein 2 OS=Homo sapiens OX=9606	AIMP2		-1.34239	4.78646	2.19897	0.394368	0.605632	5.18895
Q9UFW8	CGG triplet repeat-binding protein 1 OS=Homo sapiens OX=9606	CGGBP1	37	5	15	5	167	18.8	8.95	1	Carbamidomethyl [C43;C46;C92]	-0.351254	-0.160002	-0.268965	-0.168646	-0.416407	-0.15756	-1.24614	-1.13025	-1.66086	-1.79542	-1.6491	-2.23595	-0.255033	-0.965401	-0.102112	-2.09478	-2.14714	-0.703257	2.69433	2.0912	-0.929103	1.46365	2.40624	2.51153	-0.253805	-1.61962	-1.04462	1.70631	Q9UFW8	CGG triplet repeat-binding protein 1 OS=Homo sapiens OX=9606	CGGBP1		-1.36582	4.97454	2.18043	0.388015	0.611985	5.20056
O43324	Eukaryotic translation elongation factor 1 epsilon-1 OS=Homo sapiens OX=9606	EEF1E1	40	5	45	5	174	19.8	8.54	1	Met-loss+Acetyl [N-Term];Carbamidomethyl [C147]	1.97273	2.05684	1.94976	1.55096	1.38995	1.76954	0.390576	0.765516	0.660927	-0.518042	0.660913	0.130162	-4.9088	-2.08494	-3.41244	-3.49378	-5.10188	-1.86736	1.41228	1.71709	0.734647	2.07801	2.4363	1.96853	1.78163	0.348342	-3.4782	1.72448	O43324	Eukaryotic translation elongation factor 1 epsilon-1 OS=Homo sapiens OX=9606	EEF1E1		-1.43329	4.09183	2.13106	0.370286	0.629714	5.23335
P49189	4-trimethylaminobutyraldehyde dehydrogenase OS=Homo sapiens OX=9606	ALDH9A1	27	11	72	11	494	53.8	5.87	1	Carbamidomethyl [C45;C267;C355];Oxidation [M238]	1.86356	1.80427	1.76598	1.80294	1.81515	1.78192	0.474404	0.464136	-0.115761	0.2885	0.633462	0.289029	-4.40461	-5.68523	-4.68953	-3.36565	-3.8651	-4.47059	4.90464	5.07642	1.97421	5.42869	4.97947	4.94602	1.80564	0.338962	-4.41345	4.55157	P49189	4-trimethylaminobutyraldehyde dehydrogenase OS=Homo sapiens OX=9606	ALDH9A1	VEMGDVESAF	-1.46667	7.11402	2.10862	0.361815	0.638185	5.24924
O94915	Protein furry homolog-like OS=Homo sapiens OX=9606	FRYL	1	2	3	2	3013	339.4	5.58	1		-3.55251	-3.79391	-3.77451	-3.2988	-3.75867	-4.11874	-5.84793	-5.40992	-4.69162	-5.36062	-4.97477	-4.93293	-4.31729	-3.75388	-4.60225	-3.35944	-3.37907	-4.57785	-2.19426	-2.84309	-2.07894	-1.92695	-3.02445	-2.37525	-3.71619	-5.20297	-3.9983	-2.40716	O94915	Protein furry homolog-like OS=Homo sapiens OX=9606	FRYL	PMGNMVSTGF	-1.48678	4.58479	2.09569	0.356809	0.643191	5.25871
Q68EM7	Rho GTPase-activating protein 17 OS=Homo sapiens OX=9606	ARHGAP17	1	1	5	1	881	95.4	7.62	1		-2.58107	-2.88598	-3.02078	-2.5134	-2.53986	-2.46517	-3.91547	-4.3814	-4.39748	-4.78096	-3.39082	-4.21659	-3.51349	-4.93508	-3.30662	-2.6197	-3.25563	-3.65881	0.744737	0.612348	-4.6447	0.177724	0.672616	0.120926	-2.66771	-4.18045	-3.54822	-0.386058	Q68EM7	Rho GTPase-activating protein 17 OS=Homo sapiens OX=9606	ARHGAP17	PTASKIVTDV	-1.51274	4.42598	2.07958	0.350444	0.649556	5.27083
Q15046	Lysine--tRNA ligase OS=Homo sapiens OX=9606	KARS1	54	31	264	31	597	68	6.35	1	Carbamidomethyl [C427;C434;C456;C463;C496];Met-loss+Acetyl [N-Term]	4.36237	4.35892	4.36859	4.23408	4.39606	4.37386	2.96491	2.78633	2.74746	2.66118	2.66375	2.66329	9.56127	9.33764	8.77867	7.1419	10.0272	8.62656	7.40935	9.27971	10.9794	10.6812	9.56375	9.30015	4.34898	2.74782	8.9122	9.5356	Q15046	Lysine--tRNA ligase OS=Homo sapiens OX=9606	KARS1	LESTTVGTSV	-1.60116	10.3629	2.02931	0.329612	0.670388	5.31124
Q6JBY9	CapZ-interacting protein OS=Homo sapiens OX=9606	RCSD1	49	13	103	13	416	44.5	5.4	1	Acetyl [N-Term];Carbamidomethyl [C155;C181]	1.3881	1.73643	1.49322	1.70066	1.66463	1.69923	-0.0230112	0.0130272	-0.00507545	-0.218042	-0.15009	0.144702	-3.71143	-4.34922	-3.8264	-3.94208	-4.13567	-4.46138	3.14665	3.22406	1.33785	3.04075	3.43968	3.16969	1.61371	-0.0397484	-4.07103	2.89312	Q6JBY9	CapZ-interacting protein OS=Homo sapiens OX=9606	RCSD1	DDTPVQDTKM	-1.65346	8.94289	2.00251	0.317877	0.682123	5.33458
P30260	Cell division cycle protein 27 homolog OS=Homo sapiens OX=9606	CDC27	3	1	2	1	824	91.8	7.02	1	Carbamidomethyl [C179;C184]	-2.96266	-3.97195	-3.73732	-2.61357	-3.47078	-2.57797	-5.53738	-5.61104	-4.80139	-3.67356	-5.15493	-4.58385	-0.992502	-1.29133	-0.955613	-1.20196	-4.79656	-3.90845	-0.941454	-4.79678	-4.15308	-3.61234	-1.36351	-1.50734	-3.22238	-4.89369	-2.19107	-2.72908	P30260	Cell division cycle protein 27 homolog OS=Homo sapiens OX=9606	CDC27	QLHAAESDEF	-1.67132	2.87311	1.99381	0.313967	0.686033	5.34245
Q9NZJ0	Denticleless protein homolog OS=Homo sapiens OX=9606	DTL	1	1	7	1	730	79.4	8.87	1		-3.32123	-3.73447	-3.19013	-3.30057	-3.23488	-3.16155	-6.18756	-4.54939	-4.43704	-4.85468	-5.13351	-5.44492	-3.31633	-4.99899	-3.84427	-4.84431	-3.37986	-3.87468	-0.9484	-0.88514	-2.94623	-0.455486	-0.577359	-0.81344	-3.32381	-5.10118	-4.04307	-1.10434	Q9NZJ0	Denticleless protein homolog OS=Homo sapiens OX=9606	DTL	FCGPEHSTEL	-1.77738	4.09593	1.94625	0.291713	0.708287	5.38834
Q9Y4R8	Telomere length regulation protein TEL2 homolog OS=Homo sapiens OX=9606	TELO2	2	1	1	1	837	91.7	5.76	1	Carbamidomethyl [C518]	-2.95969	-2.78498	-3.09912	-2.7844	-3.3498	-3.02718	-6.87326	-2.63935	-4.5601	-4.3938	-6.3658	-5.16369	-4.07533	-6.16802	-4.03691	-4.98355	-3.97613	-4.75736	-5.29158	-3.89738	-6.13503	-3.57531	-4.47703	-4.34416	-3.00086	-4.99933	-4.66622	-4.62008	Q9Y4R8	Telomere length regulation protein TEL2 homolog OS=Homo sapiens OX=9606	TELO2		-1.99847	2.0165	1.86546	0.250265	0.749735	5.47978
O14578	Citron Rho-interacting kinase OS=Homo sapiens OX=9606	CIT	2	3	8	3	2027	231.3	6.57	1		-2.12481	-2.31101	-2.74885	-2.63909	-2.14446	-2.14989	-4.64352	-5.01661	-4.39744	-3.35463	-3.67296	-5.23627	-4.09922	-4.91202	-3.41439	-3.36097	-3.72569	-3.54273	1.04542	1.27239	-0.593106	0.324104	1.14867	0.963164	-2.35302	-4.3869	-3.8425	0.693442	O14578	Citron Rho-interacting kinase OS=Homo sapiens OX=9606	CIT	VNKVWDQSSV	-2.03388	4.04478	1.85436	0.244197	0.755803	5.49396
Q13574	Diacylglycerol kinase zeta OS=Homo sapiens OX=9606	DGKZ	3	2	3	2	928	103.9	8.05	1		-2.87359	-2.53455	-2.95924	-2.89576	-2.77363	-2.46516	-4.30718	-6.12206	-4.32599	-4.95166	-4.74062	-5.0908	-4.89834	-4.91216	-3.86395	-4.25803	-2.79564	-5.01718	0.781419	1.04085	-3.02241	0.434056	0.973923	0.604882	-2.75032	-4.92305	-4.29088	0.135454	Q13574	Diacylglycerol kinase zeta OS=Homo sapiens OX=9606	DGKZ	IQREDQETAV	-2.17273	4.74121	1.81474	0.221791	0.778209	5.54855
Q9NWV8	BRISC and BRCA1-A complex member 1 OS=Homo sapiens OX=9606	BABAM1	17	4	29	4	329	36.5	4.64	1		-2.98432	-1.57853	-1.29312	-1.54368	-1.29078	-1.57672	-4.53803	-2.10822	-5.40028	-4.96274	-1.94201	-4.38353	-3.1587	-3.33479	-3.12146	-3.19624	-3.46604	-4.28507	3.4929	3.14678	3.42867	3.58963	3.46864	3.43791	-1.71119	-3.88913	-3.42705	3.42742	Q9NWV8	BRISC and BRCA1-A complex member 1 OS=Homo sapiens OX=9606	BABAM1	DEAIEVEATV	-2.17794	2.09308	1.81336	0.220991	0.779009	5.55056
Q14155	Rho guanine nucleotide exchange factor 7 OS=Homo sapiens OX=9606	ARHGEF7	14	9	46	6	803	90	7.09	1	Carbamidomethyl [C448;C721]	-1.95571	-1.27725	-1.44423	-2.61146	-1.61655	-1.91957	-2.80562	-3.60181	-5.28262	-3.00637	-4.64924	-5.51754	-1.85527	-1.05714	-2.60183	-2.08951	-3.17514	-2.42821	3.52693	3.53481	3.00179	3.64113	3.58837	3.38268	-1.80413	-4.14387	-2.20118	3.44595	Q14155	Rho guanine nucleotide exchange factor 7 OS=Homo sapiens OX=9606	ARHGEF7	NDPAWDETNL	-2.33974	2.97248	1.77399	0.197546	0.802454	5.61225
Q9NXR7	BRISC and BRCA1-A complex member 2 OS=Homo sapiens OX=9606	BABAM2	6	2	14	2	383	43.5	5.81	1	Carbamidomethyl [C44;C53]	-2.48441	-2.25317	-2.24561	-2.25315	-2.34943	-3.13797	-4.0744	-4.31677	-5.2769	-6.42012	-4.41981	-4.61921	0.219694	-0.260097	-0.316907	-4.49095	-5.60771	-2.45374	1.17463	1.3091	-0.81468	0.471955	1.35405	1.42919	-2.45396	-4.85453	-2.15162	0.820705	Q9NXR7	BRISC and BRCA1-A complex member 2 OS=Homo sapiens OX=9606	BABAM2	NRDGEESSSA	-2.40058	4.04228	1.76071	0.189389	0.810611	5.63499
Q15758	Neutral amino acid transporter B(0) OS=Homo sapiens OX=9606	SLC1A5	8	4	23	4	541	56.6	5.48	1		-2.10954	-0.650112	-0.407217	-0.481771	-0.302475	-0.364058	-3.40421	-3.46456	-3.62046	-3.61335	-2.28963	-3.36453	-0.417516	0.821754	0.720439	-0.666114	0.487553	-0.719179	3.77603	4.18507	3.54844	2.62221	3.66752	3.87455	-0.719195	-3.29279	0.0378229	3.6123	Q15758	Neutral amino acid transporter B(0) OS=Homo sapiens OX=9606	SLC1A5	TVASEKESVM	-2.5736	4.62201	1.72669	0.167985	0.832015	5.69849
Q96GG9	DCN1-like protein 1 OS=Homo sapiens OX=9606	DCUN1D1	5	1	6	1	259	30.1	5.34	1	Carbamidomethyl [C29]	-1.59091	-1.87674	-2.19216	-1.91462	-1.98212	-2.07451	-4.79965	-3.7073	-5.34457	-3.51136	-5.75632	-4.44796	-5.56622	-4.36772	-3.27099	-3.4721	-4.33703	-4.33765	-4.16763	-4.26789	-5.36722	-4.36107	-4.88311	-5.28762	-1.93851	-4.59453	-4.22528	-4.72242	Q96GG9	DCN1-like protein 1 OS=Homo sapiens OX=9606	DCUN1D1	QIAGTKSTTV	-2.65602	4.50505	1.7122	0.158657	0.841343	5.72818
Q96BN8	Ubiquitin thioesterase otulin OS=Homo sapiens OX=9606	OTULIN	6	2	5	2	352	40.2	5.47	1		-2.46765	-2.4109	-2.10354	-2.29726	-2.41307	-2.31995	-5.77855	-5.33063	-3.77633	-5.14665	-4.65128	-6.17866	-5.58387	-4.24656	-3.63071	-4.23815	-4.47375	-4.1122	2.05339	2.0397	-0.328154	1.41059	2.19812	2.26008	-2.3354	-5.14368	-4.38087	1.60562	Q96BN8	Ubiquitin thioesterase otulin OS=Homo sapiens OX=9606	OTULIN	PVRVCEETSL	-2.80829	4.92433	1.68785	0.142765	0.857235	5.78222
Q99598	Translin-associated protein X OS=Homo sapiens OX=9606	TSNAX	9	2	14	2	290	33.1	6.55	1		2.70704	2.69195	2.70533	2.82066	2.90152	2.79439	-0.0816164	0.0894756	-0.270321	-0.1171	-0.168674	0.0125513	2.14818	2.13848	2.34074	2.29518	2.25232	2.46749	7.98135	8.24621	5.29098	7.99072	7.79938	7.78323	2.77015	-0.0892806	2.27373	7.51531	Q99598	Translin-associated protein X OS=Homo sapiens OX=9606	TSNAX		-2.85943	12.2271	1.68031	0.137793	0.862207	5.80015
Q15018	BRISC complex subunit Abraxas 2 OS=Homo sapiens OX=9606	ABRAXAS2	11	4	23	4	415	46.9	6.21	1	Carbamidomethyl [C237]	-2.09623	-1.53303	-1.42695	-1.40999	-2.38505	-1.93525	-5.11388	-3.44168	-4.71205	-5.27309	-4.96041	-5.65058	-3.75926	-4.87652	-4.7612	-4.13277	-4.94776	-3.71241	2.95298	2.83983	1.76396	2.78407	3.14689	2.99954	-1.79775	-4.85862	-4.36499	2.74788	Q15018	BRISC complex subunit Abraxas 2 OS=Homo sapiens OX=9606	ABRAXAS2	DPRNTQTSQI	-3.06087	5.25068	1.65325	0.119836	0.880164	5.86982
Q9HB71	Calcyclin-binding protein OS=Homo sapiens OX=9606	CACYBP	71	16	181	16	228	26.2	8.25	1	Met-loss+Acetyl [N-Term];Carbamidomethyl [C154]	4.99007	5.00856	5.07726	4.96296	4.89874	5.02557	1.00903	1.19857	1.1826	0.99674	1.0358	0.924136	0.339337	-2.8904	1.12451	-2.83955	0.986397	2.57246	5.69805	5.62525	4.916	4.70622	5.63228	5.73288	4.99386	1.05781	-0.117875	5.38512	Q9HB71	Calcyclin-binding protein OS=Homo sapiens OX=9606	CACYBP	EKQAKGDTEF	-3.93605	14.4868	1.56983	0.0653329	0.934667	6.1596
P08670	Vimentin OS=Homo sapiens OX=9606	VIM	83	43	789	40	466	53.6	5.12	1	Oxidation [M154;M183;M193;M347;M391];Carbamidomethyl [C328]	6.46802	6.5143	6.54269	6.51901	6.55185	6.50979	2.51665	2.24643	2.47801	2.25894	2.25862	2.2388	5.46391	5.60249	5.58511	5.61263	5.55498	5.62479	11.2153	11.4144	10.5331	10.7226	11.2826	11.2217	6.51761	2.33291	5.57399	11.0649	P08670	Vimentin OS=Homo sapiens OX=9606	VIM		-4.1847	14.53	1.55286	0.0549894	0.945011	6.23928
P53985	Monocarboxylate transporter 1 OS=Homo sapiens OX=9606	SLC16A1	16	6	48	6	500	53.9	8.66	1	Carbamidomethyl [C399;C400]	0.582392	0.714474	0.812431	0.77227	0.765944	0.754416	-3.68637	-2.72331	-2.98736	-4.74308	-3.0614	-5.53962	2.83074	2.75118	2.90516	2.71016	2.53463	2.5612	5.39469	5.69316	3.87235	5.81815	5.57628	5.61568	0.733654	-3.79019	2.71551	5.32838	P53985	Monocarboxylate transporter 1 OS=Homo sapiens OX=9606	SLC16A1	GGPKEEESPV	-4.52384	5.73938	1.53289	0.0434698	0.95653	6.34669
Q96CX2	BTB/POZ domain-containing protein KCTD12 OS=Homo sapiens OX=9606	KCTD12	4	1	5	1	325	35.7	5.64	1		-3.50936	-4.11009	-3.75797	-3.78214	-3.28156	-3.58909	-4.10748	-3.73139	-3.94875	-3.79596	-3.28249	-3.60092	-3.57021	-4.43907	-4.62242	-3.54612	-4.73107	-4.26805	2.82493	3.21612	-1.118	4.27106	3.80029	3.87899	-3.6717	-3.7445	-4.19616	2.81223	Q96CX2	BTB/POZ domain-containing protein KCTD12 OS=Homo sapiens OX=9606	KCTD12		-0.0727971	0.176064	N/D	0.950793	0.0492072	3.71416
Q9H3P7	Golgi resident protein GCP60 OS=Homo sapiens OX=9606	ACBD3	18	6	65	6	528	60.6	5.06	1	Met-loss+Acetyl [N-Term]	-0.260401	-0.204575	-0.179043	-0.313976	-0.267889	-0.453381	-0.206098	0.0743084	-0.120569	0.142824	0.126281	0.120772	-4.92599	-4.90196	-4.09214	-4.18196	-4.09651	-4.63556	-1.53856	-0.60535	3.09332	3.51979	3.32318	1.24955	-0.279877	0.0229198	-4.47235	1.50699	Q9H3P7	Golgi resident protein GCP60 OS=Homo sapiens OX=9606	ACBD3		0.302797	2.71933	N/D	1.23353	-0.233534	0
P35080	Profilin-2 OS=Homo sapiens OX=9606	PFN2	26	3	48	3	140	15	6.99	1		0.157017	0.311659	0.227596	0.254652	0.0388718	0.121681	0.284078	0.226763	-0.0237103	0.0833664	0.254903	0.166301	-0.759696	-0.801151	0.112723	-0.410308	0.115005	-0.209507	6.04549	6.25749	2.9665	6.26742	6.2556	6.11757	0.185246	0.165283	-0.325489	5.65168	P35080	Profilin-2 OS=Homo sapiens OX=9606	PFN2	LALYLRRSDV	-0.0199628	0.121471	N/D	0.986258	0.0137419	3.14411
Q9Y2X7	ARF GTPase-activating protein GIT1 OS=Homo sapiens OX=9606	GIT1	15	9	39	5	761	84.3	6.8	1	Carbamidomethyl [C149;C222;C235;C576]	0.335648	0.510105	0.363478	0.583019	0.546579	0.593317	0.330533	0.195961	-0.245108	-0.0482826	0.0476923	0.0831232	-3.34652	-4.02279	-2.86474	-3.19008	-4.40757	-4.42776	2.39987	2.52005	-1.07879	2.00133	2.67883	3.10441	0.488691	0.0606532	-3.70991	1.93762	Q9Y2X7	ARF GTPase-activating protein GIT1 OS=Homo sapiens OX=9606	GIT1		-0.428038	3.00773	6.34954	0.743272	0.256728	4.53944
Q9P2M7	Cingulin OS=Homo sapiens OX=9606	CGN	4	3	12	3	1197	136.3	5.54	1		-3.80149	-3.7213	-3.74835	-3.77338	-4.03769	-3.24495	-3.94457	-4.88311	-5.00905	-5.79507	-3.89798	-4.65895	-5.19233	-5.68877	-2.98146	-4.15419	-3.77403	-3.14748	1.09821	1.67167	1.51465	1.63756	1.81873	1.10238	-3.72119	-4.69812	-4.15638	1.47387	Q9P2M7	Cingulin OS=Homo sapiens OX=9606	CGN	TESNLQTSSC	-0.976928	1.98773	2.63882	0.50806	0.49194	4.98814
A1L188	NADH dehydrogenase [ubiquinone] 1 alpha subcomplex assembly factor 8 OS=Homo sapiens OX=9606	NDUFAF8	15	1	1	1	74	7.8	9.32	1	Carbamidomethyl [C35]	-6.32019	-5.41539	-5.4025	-3.83975	-5.02293	-4.96195	-4.07256	-5.59535	-5.43287	-4.21125	-5.23367	-5.61418	-4.70839	-4.67703	-4.47819	-3.13327	-3.83625	-4.0015	1.91742	0.408999	1.22095	2.08555	1.55017	1.52062	-5.16045	-5.02665	-4.13911	1.45062	A1L188	NADH dehydrogenase [ubiquinone] 1 alpha subcomplex assembly factor 8 OS=Homo sapiens OX=9606	NDUFAF8		0.133806	0.11599	N/D	1.09718	-0.0971841	0
Q16537	Serine/threonine-protein phosphatase 2A 56 kDa regulatory subunit epsilon isoform OS=Homo sapiens OX=9606	PPP2R5E	13	4	15	3	467	54.7	6.95	1	Carbamidomethyl [C351];Met-loss+Acetyl [N-Term]	-2.06564	-2.14751	-1.90046	-2.20098	-2.55241	-2.16463	-2.17854	-2.2612	-2.10237	-2.12458	-2.08449	-2.41105	-4.42659	-4.26446	-5.96202	-4.01788	-2.90249	-5.9555	0.156747	0.561775	-0.0410824	1.66466	0.975482	0.93506	-2.17194	-2.1937	-4.58816	0.708773	Q16537	Serine/threonine-protein phosphatase 2A 56 kDa regulatory subunit epsilon isoform OS=Homo sapiens OX=9606	PPP2R5E		-0.0217652	0.0786672	N/D	0.985027	0.0149733	3.18193
Q9P287	BRCA2 and CDKN1A-interacting protein OS=Homo sapiens OX=9606	BCCIP	20	4	40	4	314	36	4.61	1	Carbamidomethyl [C141]	0.155834	1.26621	0.241508	0.120394	0.290312	1.25344	0.88127	1.1878	0.406378	1.3735	1.36342	1.2998	-4.64241	-2.91606	-5.21671	-4.17737	-4.36815	-4.12776	1.38202	1.93302	2.97783	-3.91568	2.29445	1.64951	0.554616	1.08536	-4.24141	1.05353	Q9P287	BRCA2 and CDKN1A-interacting protein OS=Homo sapiens OX=9606	BCCIP	MDKLKEYLSV	0.530746	1.09599	N/D	1.44468	-0.444676	0
P48556	26S proteasome non-ATPase regulatory subunit 8 OS=Homo sapiens OX=9606	PSMD8	20	4	51	4	350	39.6	9.7	1		0.584385	0.601439	1.03913	0.472382	0.661837	0.353952	0.837052	0.330875	1.02185	0.694464	-0.418174	0.375424	-5.93525	-2.4903	-2.37774	-3.6844	-4.96824	-3.52417	1.21322	1.32879	1.7051	-0.144753	2.37273	1.49421	0.618855	0.473582	-3.83002	1.32822	P48556	26S proteasome non-ATPase regulatory subunit 8 OS=Homo sapiens OX=9606	PSMD8		-0.145273	0.267031	N/D	0.904208	0.0957916	4.02547
O14818	Proteasome subunit alpha type-7 OS=Homo sapiens OX=9606	PSMA7	55	13	179	13	248	27.9	8.46	1	Carbamidomethyl [C63;C70]	4.62309	4.71004	4.62921	4.572	4.73005	4.54046	4.55649	4.63404	4.70155	4.56161	4.48427	4.53462	-2.50818	-0.76783	-0.306392	-0.0870886	0.100544	1.74022	5.37007	3.83976	1.68523	9.44886	2.92743	5.60673	4.63414	4.57876	-0.304788	4.81301	O14818	Proteasome subunit alpha type-7 OS=Homo sapiens OX=9606	PSMA7		-0.05538	0.629445	N/D	0.962341	0.0376591	3.5927
P46736	Lys-63-specific deubiquitinase BRCC36 OS=Homo sapiens OX=9606	BRCC3	16	4	15	4	316	36	5.92	1	Carbamidomethyl [C172;C228;C240]	-3.33968	-3.15577	-3.42952	-3.57556	-2.90084	-3.10597	-4.34145	-5.58745	-3.24116	-4.46334	-3.70463	-6.13366	-5.25589	-2.75075	-2.50167	-3.05456	-0.886073	-4.48454	2.87914	2.98378	-0.696766	0.305311	2.94382	2.91819	-3.25122	-4.57861	-3.15558	1.88891	P46736	Lys-63-specific deubiquitinase BRCC36 OS=Homo sapiens OX=9606	BRCC3		-1.32739	1.7884	2.21125	0.398489	0.601511	5.18145
Q06210	Glutamine--fructose-6-phosphate aminotransferase [isomerizing] 1 OS=Homo sapiens OX=9606	GFPT1	49	24	181	24	699	78.8	7.11	1	Carbamidomethyl [C2;C55;C264;C435;C478;C570;C638];Met-loss [N-Term]	2.56334	2.88227	2.89886	2.84687	2.76484	2.59884	2.76493	2.84582	2.90591	2.68715	2.65373	2.81642	-1.08564	-5.14999	-3.90857	-4.98697	0.95657	-4.65087	0.720851	2.11578	2.93822	0.83068	0.829803	2.61974	2.75917	2.77899	-3.13758	1.67585	Q06210	Glutamine--fructose-6-phosphate aminotransferase [isomerizing] 1 OS=Homo sapiens OX=9606	GFPT1		0.0198229	0.104127	N/D	1.01384	-0.013835	0
Q16881	Thioredoxin reductase 1, cytoplasmic OS=Homo sapiens OX=9606	TXNRD1	38	15	148	15	649	70.9	7.39	1	Carbamidomethyl [C209;C214;C327;C339;C625]	3.34676	3.66573	3.41448	3.13029	3.50519	3.42788	3.52269	3.59756	3.66791	3.41052	3.3829	3.67114	1.26067	-1.86625	-3.47958	-4.39781	2.46956	3.50125	4.54409	5.08714	4.10869	2.15324	5.00941	5.00109	3.41505	3.54212	-0.418693	4.31728	Q16881	Thioredoxin reductase 1, cytoplasmic OS=Homo sapiens OX=9606	TXNRD1		0.127068	0.739877	N/D	1.09207	-0.0920721	0
Q13610	Periodic tryptophan protein 1 homolog OS=Homo sapiens OX=9606	PWP1	22	7	44	7	501	55.8	4.77	1	Carbamidomethyl [C9;C154;C400]	0.704029	0.437658	0.559208	1.0214	0.745743	0.783754	0.717015	0.947893	0.572742	1.12624	0.664666	0.615911	-3.57739	-3.54432	-4.75936	-2.52214	-4.69795	-6.43546	-3.94348	-3.77052	-0.410458	4.96272	1.8974	2.81608	0.708632	0.774079	-4.2561	0.258623	Q13610	Periodic tryptophan protein 1 homolog OS=Homo sapiens OX=9606	PWP1		0.0654467	0.22261	N/D	1.04641	-0.0464089	0
P49773	Histidine triad nucleotide-binding protein 1 OS=Homo sapiens OX=9606	HINT1	79	7	186	7	126	13.8	6.95	1	Carbamidomethyl [C38;C84];Oxidation [M96]	5.25487	5.13377	5.16784	5.11021	5.20496	5.11955	5.08659	5.24048	5.17088	5.22792	5.26069	5.27797	-1.00053	-4.22941	0.180269	-3.2095	-4.38165	-3.68584	1.34817	2.17276	-0.277886	3.9167	-1.54585	5.02267	5.1652	5.21075	-2.72111	1.77276	P49773	Histidine triad nucleotide-binding protein 1 OS=Homo sapiens OX=9606	HINT1		0.0455546	0.609747	N/D	1.03208	-0.0320799	0
P63218	Guanine nucleotide-binding protein G(I)/G(S)/G(O) subunit gamma-5 OS=Homo sapiens OX=9606	GNG5	63	3	19	3	68	7.3	9.85	1	Carbamidomethyl [C39]	0.151522	0.277071	0.141399	0.703337	0.196028	0.386974	0.791261	0.210438	0.196257	0.0736847	0.0335913	0.580785	-5.21017	-5.02232	-3.25598	-3.78406	-5.09555	-4.49388	0.155126	-0.221992	-0.754532	0.503716	-0.0111914	0.316728	0.309388	0.314336	-4.47699	-0.00202449	P63218	Guanine nucleotide-binding protein G(I)/G(S)/G(O) subunit gamma-5 OS=Homo sapiens OX=9606	GNG5	FRPQKVCSFL	0.0049475	0.0111809	N/D	1.00344	-0.00343523	0
Q8NEY8	Periphilin-1 OS=Homo sapiens OX=9606	PPHLN1	8	3	20	3	458	52.7	9.11	1	Carbamidomethyl [C309]	-2.42769	-2.25755	-2.88244	-1.82592	-1.90693	-2.30744	-1.7274	-1.93848	-2.08143	-1.72433	-1.68469	-1.69326	-1.93908	-1.81113	-1.89481	-2.37273	-3.58987	-5.54511	3.01684	1.2077	0.556163	1.81195	1.16881	1.43288	-2.268	-1.80827	-2.85879	1.53239	Q8NEY8	Periphilin-1 OS=Homo sapiens OX=9606	PPHLN1	KTKEIEQVRV	0.459729	1.65794	N/D	1.37528	-0.375284	0
Q96QK1	Vacuolar protein sorting-associated protein 35 OS=Homo sapiens OX=9606	VPS35	32	20	156	20	796	91.6	5.49	1	Carbamidomethyl [C156;C253;C286;C640;C673];Met-loss [N-Term]	2.99586	2.86868	2.87347	2.87578	2.90814	2.87213	2.52036	2.62032	2.65503	2.33869	2.40477	2.44126	-5.12799	-4.63535	-0.357195	-0.837108	-3.38673	0.907808	4.69345	0.513165	2.79932	-0.916038	2.29735	3.14861	2.89901	2.49674	-2.23943	2.08931	Q96QK1	Vacuolar protein sorting-associated protein 35 OS=Homo sapiens OX=9606	VPS35	EGPIYEGLIL	-0.402273	4.61361	7.10474	0.756665	0.243335	4.50836
O14907	Tax1-binding protein 3 OS=Homo sapiens OX=9606	TAX1BP3	14	1	20	1	124	13.7	8.48	1		-2.72504	-2.52407	-2.28925	-2.56747	-2.58959	-2.65652	-2.89499	-2.66742	-2.82034	-2.79577	-2.68974	-2.55948	-4.27303	-1.27872	-0.495831	-0.551412	-1.33498	-4.18672	2.2703	2.34495	2.74292	2.43523	1.72476	2.29162	-2.55866	-2.73796	-2.02011	2.30163	O14907	Tax1-binding protein 3 OS=Homo sapiens OX=9606	TAX1BP3		-0.179299	1.33707	N/D	0.883132	0.116868	4.12218
P51572	B-cell receptor-associated protein 31 OS=Homo sapiens OX=9606	BCAP31	24	7	56	7	246	28	8.44	1		0.743853	1.14717	1.23373	1.12801	1.19277	1.19201	1.44458	1.42482	1.2675	1.10921	1.10281	1.15585	-1.53288	-3.33766	-5.54402	-1.30561	-1.96905	-4.28417	1.78584	-3.91207	1.55455	2.28366	2.32464	3.55598	1.10626	1.25079	-2.99557	1.26543	P51572	B-cell receptor-associated protein 31 OS=Homo sapiens OX=9606	BCAP31		0.144538	0.774717	N/D	1.10538	-0.105377	0
P05198	Eukaryotic translation initiation factor 2 subunit 1 OS=Homo sapiens OX=9606	EIF2S1	48	13	142	13	315	36.1	5.08	1	Carbamidomethyl [C70;C218]	3.27889	3.15748	3.15509	3.19991	3.25663	3.14597	3.2177	3.32067	3.0111	3.04188	3.1626	3.16246	-1.94346	-4.00826	-2.46036	-0.615797	-1.98899	-2.79618	1.03799	1.09399	3.76731	1.75957	2.67344	1.37842	3.19899	3.15273	-2.30217	1.95179	P05198	Eukaryotic translation initiation factor 2 subunit 1 OS=Homo sapiens OX=9606	EIF2S1		-0.0462581	0.403825	N/D	0.968445	0.0315551	3.51313
Q92917	G-patch domain and KOW motifs-containing protein OS=Homo sapiens OX=9606	GPKOW	31	9	43	9	476	52.2	6.15	1	Carbamidomethyl [C137]	-0.0495358	-0.0182247	0.238209	0.0839825	0.300772	-0.144985	0.38354	0.253704	0.107628	0.194811	0.111871	0.268313	-5.28237	-3.1065	-4.49993	-0.517264	-0.607532	-0.899612	2.29721	1.29249	0.802773	2.11133	1.94892	2.00763	0.0683695	0.219978	-2.48553	1.74339	Q92917	G-patch domain and KOW motifs-containing protein OS=Homo sapiens OX=9606	GPKOW		0.151608	1.0147	N/D	1.11081	-0.110807	0
Q96J01	THO complex subunit 3 OS=Homo sapiens OX=9606	THOC3	44	8	55	8	351	38.7	6.09	1	Carbamidomethyl [C25;C65;C106;C134;C148;C326];Met-loss+Acetyl [N-Term]	1.38178	1.93231	1.87645	1.97215	1.93093	1.94084	1.00852	1.08444	0.838959	1.48274	1.47511	1.39268	2.40972	2.26663	2.66796	2.60112	2.44689	2.63488	7.13212	6.37644	5.94998	6.91683	6.86378	6.77137	1.83908	1.21374	2.50453	6.66842	Q96J01	THO complex subunit 3 OS=Homo sapiens OX=9606	THOC3	SSLHVTTSPA	-0.625335	2.82226	3.8295	0.648269	0.351731	4.73599
Q9BT78	COP9 signalosome complex subunit 4 OS=Homo sapiens OX=9606	COPS4	32	9	61	9	406	46.2	5.83	1	Carbamidomethyl [C70;C255]	1.95836	1.90015	1.80864	1.69248	1.76039	1.70351	1.69706	1.76892	1.72549	1.65141	1.58386	1.742	-3.84935	-4.39494	2.01015	1.32459	-3.32531	-4.01682	3.26476	3.10507	-3.70516	3.45906	3.42368	2.9069	1.80392	1.69479	-2.04195	2.07572	Q9BT78	COP9 signalosome complex subunit 4 OS=Homo sapiens OX=9606	COPS4		-0.109132	1.21308	N/D	0.927146	0.0728545	3.89562
O43396	Thioredoxin-like protein 1 OS=Homo sapiens OX=9606	TXNL1	58	12	109	12	289	32.2	4.96	1	Carbamidomethyl [C135;C137;C149];Met-loss [N-Term]	2.64936	2.57003	2.58587	2.67961	2.84557	2.73165	2.80984	2.56494	2.84776	2.89384	2.83322	2.95449	-3.17042	-2.78001	-2.24488	-1.09633	-1.69013	-1.09641	6.33761	3.00872	-0.654791	-2.21809	-1.39074	6.73574	2.67701	2.81735	-2.01303	1.96974	O43396	Thioredoxin-like protein 1 OS=Homo sapiens OX=9606	TXNL1		0.140333	1.16571	N/D	1.10216	-0.102159	0
Q14562	ATP-dependent RNA helicase DHX8 OS=Homo sapiens OX=9606	DHX8	4	4	19	3	1220	139.2	8.32	1	Carbamidomethyl [C651]	-1.32272	-1.44983	-1.24103	-1.35074	-1.11173	-1.30924	-1.18431	-2.10562	-1.75128	-1.40081	-1.49358	-1.68063	-3.77595	-5.97508	-3.37047	-4.89653	-4.15211	-4.03285	-0.0480242	-0.023138	-1.29373	-1.67195	0.7783	-0.0924129	-1.29755	-1.6027	-4.36717	-0.391826	Q14562	ATP-dependent RNA helicase DHX8 OS=Homo sapiens OX=9606	DHX8		-0.305156	1.2858	14.6057	0.809355	0.190645	4.37292
Q04637	Eukaryotic translation initiation factor 4 gamma 1 OS=Homo sapiens OX=9606	EIF4G1	32	43	436	43	1599	175.4	5.33	1	Carbamidomethyl [C662;C819;C919;C934;C936;C1265;C1384]	4.26807	4.32831	4.29716	4.3073	4.37045	4.35325	4.43376	4.33385	4.38397	4.49271	4.47073	4.48907	1.4599	0.60952	0.742032	-0.239586	2.28057	-1.31338	4.82356	5.27998	4.10373	3.86618	3.94696	5.14928	4.32076	4.43401	0.589842	4.52828	Q04637	Eukaryotic translation initiation factor 4 gamma 1 OS=Homo sapiens OX=9606	EIF4G1		0.113257	2.41759	N/D	1.08167	-0.0816676	0
Q9BVW5	TIMELESS-interacting protein OS=Homo sapiens OX=9606	TIPIN	4	1	11	1	301	34.5	4.82	1		-3.23165	-2.79094	-2.55662	-2.62926	-3.34256	-2.64023	-2.7133	-2.99188	-2.44723	-2.93587	-2.6545	-2.70056	-3.32133	-4.44409	-5.08318	-4.6939	-4.64457	-3.33936	-0.938628	-0.777769	-1.48724	0.358786	0.354953	0.0714264	-2.86521	-2.74056	-4.2544	-0.403078	Q9BVW5	TIMELESS-interacting protein OS=Homo sapiens OX=9606	TIPIN		0.124654	0.343443	N/D	1.09025	-0.090246	0
Q08623	Pseudouridine-5'-phosphatase OS=Homo sapiens OX=9606	PUDP	10	2	10	2	228	25.2	5.31	1	Carbamidomethyl [C34]	-2.51181	-2.36531	-2.32318	-2.49785	-2.13298	-2.43146	-2.34281	-2.21796	-3.1012	-3.36454	-2.41361	-2.5994	-3.44362	-4.35927	-4.15403	-4.17182	-5.15006	-3.7474	0.4944	-0.00484753	-3.85362	2.37868	-3.72035	2.52188	-2.3771	-2.67325	-4.17104	-0.363977	Q08623	Pseudouridine-5'-phosphatase OS=Homo sapiens OX=9606	PUDP		-0.296152	0.792887	16.4166	0.814422	0.185578	4.35848
Q9Y3D8	Adenylate kinase isoenzyme 6 OS=Homo sapiens OX=9606	AK6	11	2	16	2	172	20	4.58	1		-2.88416	-2.64496	-2.8466	-2.49417	-2.85463	-2.53689	-2.46452	-2.50351	-0.605297	-2.46856	-2.45624	-2.94276	-3.11911	-4.55022	-3.32737	-2.93433	-4.97186	-4.36965	1.4237	1.69558	-0.63983	0.589715	-4.17709	0.350658	-2.71023	-2.24015	-3.87876	-0.12621	Q9Y3D8	Adenylate kinase isoenzyme 6 OS=Homo sapiens OX=9606	AK6		0.470083	0.697085	N/D	1.38519	-0.385189	0
P55265	Double-stranded RNA-specific adenosine deaminase OS=Homo sapiens OX=9606	ADAR	28	27	214	27	1226	136	8.65	1	Carbamidomethyl [C304;C392;C499;C519;C622;C630;C649]	2.89124	3.10634	3.04538	2.99207	3.04106	3.11728	3.09261	3.088	3.1683	3.18649	3.14899	3.08052	0.166914	-0.0275221	1.53337	1.09197	-0.902315	0.301098	4.9146	5.05618	5.12283	0.558722	4.11798	4.80928	3.03223	3.12749	0.360585	4.0966	P55265	Double-stranded RNA-specific adenosine deaminase OS=Homo sapiens OX=9606	ADAR	EEKNFYLCPV	0.0952573	1.4711	N/D	1.06826	-0.0682559	0
P11413	Glucose-6-phosphate 1-dehydrogenase OS=Homo sapiens OX=9606	G6PD	64	24	226	24	515	59.2	6.84	1	Carbamidomethyl [C13;C158;C232;C269;C294;C385;C446]	3.93021	3.88692	3.73641	3.63844	3.80405	3.73312	3.79596	3.76485	3.73521	3.75141	3.67186	3.8191	-3.32565	-4.44573	1.3073	-2.97185	-0.284531	0.930182	5.18272	0.509297	2.82278	6.14744	1.65821	-3.81476	3.78819	3.7564	-1.46505	2.08428	P11413	Glucose-6-phosphate 1-dehydrogenase OS=Homo sapiens OX=9606	G6PD		-0.031795	0.276109	N/D	0.978202	0.0217976	3.34807
Q14696	LRP chaperone MESD OS=Homo sapiens OX=9606	MESD	22	4	42	4	234	26.1	7.78	1	Carbamidomethyl [C180]	0.103292	0.133102	0.252403	0.297932	0.0772591	0.223125	0.370259	0.197884	0.201324	0.180429	0.15743	0.17167	-4.3283	-3.24408	-4.56781	-5.77948	0.707028	0.755687	0.47491	1.284	-3.24744	3.16934	1.65554	1.32916	0.181186	0.213166	-2.74283	0.777586	Q14696	LRP chaperone MESD OS=Homo sapiens OX=9606	MESD	NRAGNKREDL	0.0319804	0.280161	N/D	1.02241	-0.0224146	0
Q8TDN6	Ribosome biogenesis protein BRX1 homolog OS=Homo sapiens OX=9606	BRIX1	27	8	63	8	353	41.4	9.92	1	Carbamidomethyl [C52;C107]	0.507454	1.2303	1.1574	0.834621	0.852722	0.785444	0.654288	0.671993	0.880434	1.0692	0.798942	1.15736	-4.12285	-2.03824	-4.75496	-2.60677	-2.67005	-3.17763	0.431009	-0.268023	-1.26815	0.970512	0.857776	0.763092	0.894657	0.872036	-3.22842	0.247702	Q8TDN6	Ribosome biogenesis protein BRX1 homolog OS=Homo sapiens OX=9606	BRIX1		-0.022621	0.0594706	N/D	0.984443	0.0155574	3.19881
Q8WUM4	Programmed cell death 6-interacting protein OS=Homo sapiens OX=9606	PDCD6IP	38	26	244	26	868	96	6.52	1	Carbamidomethyl [C40;C76;C250;C524;C691];Met-loss+Acetyl [N-Term]	3.40176	3.3217	3.34317	3.37691	3.28713	3.34993	3.43246	3.35141	3.35248	3.36655	3.35064	3.26893	-4.71482	-5.19105	-3.94338	-3.19409	-4.73333	-3.54896	-0.176469	-3.64646	1.68246	-0.919319	0.482923	-1.91957	3.34677	3.35374	-4.22094	-0.749407	Q8WUM4	Programmed cell death 6-interacting protein OS=Homo sapiens OX=9606	PDCD6IP		0.00697629	0.09656	N/D	1.00485	-0.0048473	0
Q8IXM2	Chromatin complexes subunit BAP18 OS=Homo sapiens OX=9606	BAP18	8	1	6	1	172	17.9	7.33	1		-4.7648	-3.48619	-4.28554	-4.37965	-2.34772	-4.50672	-4.80096	-3.93231	-5.88299	-3.93316	-4.14815	-4.43037	-5.11582	-4.9001	-4.88571	4.92312	-5.58104	-2.78302	4.25205	-3.06401	-4.19897	3.92298	-3.90233	5.04557	-3.96177	-4.52132	-3.05709	0.342548	Q8IXM2	Chromatin complexes subunit BAP18 OS=Homo sapiens OX=9606	BAP18	TSADPPLLSC	-0.559553	0.571967	4.33442	0.678513	0.321487	4.677
Q7Z434	Mitochondrial antiviral-signaling protein OS=Homo sapiens OX=9606	MAVS	20	5	21	5	540	56.5	5.52	1		-1.26306	-1.33357	-1.40283	-1.0932	-1.22978	-0.995625	-1.03371	-1.00867	-1.32073	-0.853086	-0.742051	-0.816817	-5.45702	-0.706904	-5.59594	-4.05881	-4.83779	-5.40969	-5.35628	1.4813	1.63058	0.805728	-5.32253	1.05902	-1.21968	-0.962511	-4.34436	-0.950362	Q7Z434	Mitochondrial antiviral-signaling protein OS=Homo sapiens OX=9606	MAVS	PPLTWQPSAL	0.257166	1.46116	N/D	1.19513	-0.195129	0
P21399	Cytoplasmic aconitate hydratase OS=Homo sapiens OX=9606	ACO1	9	6	48	6	889	98.3	6.68	1	Met-loss+Acetyl [N-Term]	-0.265236	0.686718	0.793606	-0.264349	0.43346	0.335413	0.385465	0.706276	-0.165705	0.343769	0.210889	0.924735	-0.954225	-5.02193	-4.34523	-4.45351	-5.52176	-3.6088	-0.20269	0.274182	-0.622484	-4.05572	-0.107524	1.01063	0.286602	0.400905	-3.98424	-0.617268	P21399	Cytoplasmic aconitate hydratase OS=Homo sapiens OX=9606	ACO1		0.114303	0.187941	N/D	1.08245	-0.0824518	0
Q16740	ATP-dependent Clp protease proteolytic subunit, mitochondrial OS=Homo sapiens OX=9606	CLPP	19	4	64	4	277	30.2	8.09	1		0.481094	0.466421	0.404005	0.174171	0.342072	0.535448	0.517365	0.527937	0.512985	-0.0431709	0.264913	0.331504	-3.67556	-4.7623	-4.18707	-3.7399	-3.79833	-5.00235	-5.62193	-5.24015	2.77469	2.20085	1.77609	-0.907811	0.400535	0.351922	-4.19425	-0.836377	Q16740	ATP-dependent Clp protease proteolytic subunit, mitochondrial OS=Homo sapiens OX=9606	CLPP		-0.0486131	0.184467	N/D	0.966865	0.0331346	3.53506
Q99733	Nucleosome assembly protein 1-like 4 OS=Homo sapiens OX=9606	NAP1L4	62	15	212	14	375	42.8	4.69	1	Met-loss+Acetyl [N-Term];Oxidation [M172];Carbamidomethyl [C247;C250]	2.96031	3.41716	3.47973	2.9309	3.26566	3.33062	3.42893	3.34342	3.32654	3.56402	3.40771	3.59707	-3.04903	-2.27258	-4.15495	-4.67594	-5.79788	-3.50786	0.355033	0.427982	-3.15184	-1.83706	0.377471	0.379652	3.23073	3.44461	-3.90971	-0.574795	Q99733	Nucleosome assembly protein 1-like 4 OS=Homo sapiens OX=9606	NAP1L4		0.213884	1.15338	N/D	1.15981	-0.159806	0
Q92979	Ribosomal RNA small subunit methyltransferase NEP1 OS=Homo sapiens OX=9606	EMG1	25	5	40	5	244	26.7	9.17	1	Carbamidomethyl [C134;C171];Met-loss+Acetyl [N-Term]	0.848108	0.802816	0.742229	0.764557	0.729443	0.701313	0.692109	0.709015	0.81465	0.552996	0.609866	0.640466	-3.76466	-5.01233	-4.84451	-4.99526	-3.17889	-4.93348	-3.41093	-3.62812	0.675146	-4.17946	1.89915	1.88184	0.764744	0.66985	-4.45485	-1.12706	Q92979	Ribosomal RNA small subunit methyltransferase NEP1 OS=Homo sapiens OX=9606	EMG1		-0.0948943	1.28802	N/D	0.936341	0.0636591	3.8327
P48594	Serpin B4 OS=Homo sapiens OX=9606	SERPINB4	3	1	3	1	390	44.8	6.21	1		-4.24213	-4.41548	-2.61289	-5.56033	-6.83589	-3.59291	-3.67099	-4.3246	-4.668	-2.67549	-2.83334	-2.75791	-0.503752	-4.71519	-3.99169	-4.06478	-4.76255	-4.77996	-0.249154	-0.202134	1.63078	-4.62961	0.225629	0.197385	-4.54327	-3.48839	-3.80299	-0.504516	P48594	Serpin B4 OS=Homo sapiens OX=9606	SERPINB4		1.05488	0.785945	N/D	2.07755	-1.07755	0
Q0VDF9	Heat shock 70 kDa protein 14 OS=Homo sapiens OX=9606	HSPA14	33	10	57	10	509	54.8	5.59	1	Carbamidomethyl [C280;C293;C304;C440]	0.000225067	0.209116	0.0994949	0.139246	0.355429	0.136541	0.249564	0.307278	0.748543	0.891689	0.514319	0.794152	-5.24443	-4.6733	-4.50279	-0.755297	-4.87988	-1.11943	-0.437356	-0.544374	-0.184144	0.903693	-2.51163	1.17303	0.156675	0.584258	-3.52919	-0.266797	Q0VDF9	Heat shock 70 kDa protein 14 OS=Homo sapiens OX=9606	HSPA14		0.427582	2.29416	N/D	1.34498	-0.344978	0
P40855	Peroxisomal biogenesis factor 19 OS=Homo sapiens OX=9606	PEX19	29	6	36	6	299	32.8	4.34	1	Carbamidomethyl [C8;C128];Met-loss+Acetyl [N-Term]	-0.839714	-1.0344	-1.13878	-0.918995	-1.1064	-1.49409	-0.639756	-0.504593	-0.943356	-1.36849	-0.943143	-0.717265	-4.53954	-3.60084	-3.85138	-4.05896	1.31297	-4.34691	0.926353	-5.47148	2.45749	2.22933	-1.13518	1.47986	-1.08873	-0.852767	-3.18078	0.0810637	P40855	Peroxisomal biogenesis factor 19 OS=Homo sapiens OX=9606	PEX19	GASGEQCLIM	0.235962	0.793599	N/D	1.17769	-0.177692	0
P04439	HLA class I histocompatibility antigen, A alpha chain OS=Homo sapiens OX=9606	HLA-A	53	14	119	10	365	40.8	6	1	Carbamidomethyl [C188;C227;C283;C363]	1.77959	1.67704	1.8602	1.8914	1.55071	1.67163	1.73374	1.80426	1.96422	1.92708	1.86045	1.46866	-4.12776	-5.40951	-4.02994	-5.62433	-2.62903	0.947009	-2.34218	0.844286	-2.34523	2.97811	0.984309	-2.06775	1.73843	1.79307	-3.47893	-0.324743	P04439	HLA class I histocompatibility antigen, A alpha chain OS=Homo sapiens OX=9606	HLA-A	SDVSLTACKV	0.0546416	0.253249	N/D	1.0386	-0.038601	0
Q9H6Z4	Ran-binding protein 3 OS=Homo sapiens OX=9606	RANBP3	24	10	85	10	567	60.2	4.78	1	Carbamidomethyl [C228;C249;C406]	1.0934	0.973295	1.05296	1.03377	1.04554	1.0645	1.12861	1.01475	0.969402	1.07244	1.25284	1.16536	-4.48112	-3.03102	-1.82238	-4.38111	-3.20561	-2.31563	0.962859	-0.105452	-1.31715	-0.584496	0.0317974	0.438435	1.04391	1.10057	-3.20615	-0.0956672	Q9H6Z4	Ran-binding protein 3 OS=Homo sapiens OX=9606	RANBP3		0.0566538	0.620532	N/D	1.04005	-0.0400507	0
Q8TF01	Arginine/serine-rich protein PNISR OS=Homo sapiens OX=9606	PNISR	3	2	3	2	805	92.5	10.02	1		-3.52313	-2.90914	-3.14492	-3.03893	-3.03932	-2.96935	-2.9568	-2.94596	-2.80901	-2.58014	-3.00959	-2.60378	-4.81853	-3.53498	-4.54409	-4.49077	-4.69876	-2.54913	-0.6702	-1.39449	1.94056	0.105538	-0.669685	-5.59539	-3.10413	-2.81755	-4.10604	-1.04728	Q8TF01	Arginine/serine-rich protein PNISR OS=Homo sapiens OX=9606	PNISR		0.286585	1.45149	N/D	1.21975	-0.21975	0
P20020	Plasma membrane calcium-transporting ATPase 1 OS=Homo sapiens OX=9606	ATP2B1	6	5	27	1	1220	134.6	5.91	1	Carbamidomethyl [C463;C473]	-4.4298	-4.86643	-5.13777	-4.15953	-3.90719	-4.44247	-6.03824	-4.52259	-6.03001	-4.42285	-4.63186	-3.97245	-3.63425	-4.27858	-3.86388	-4.39666	-4.02953	-5.62658	-0.697534	-0.317375	-5.13468	-0.633204	-0.365893	-0.43117	-4.49053	-4.93633	-4.30491	-1.26331	P20020	Plasma membrane calcium-transporting ATPase 1 OS=Homo sapiens OX=9606	ATP2B1	SPLHSLETSL	-0.445804	0.530122	5.93384	0.734175	0.265825	4.55995
Q14161	ARF GTPase-activating protein GIT2 OS=Homo sapiens OX=9606	GIT2	16	8	31	4	759	84.5	7.23	1	Carbamidomethyl [C11;C14;C149;C235;C672]	-3.03783	-3.64934	-2.5547	-4.02283	-2.40425	-4.69427	-5.96885	-3.08532	-3.03571	-3.6542	-3.0363	-6.12338	-6.06073	-2.49058	-4.52465	-0.0898981	-4.34133	-3.67776	-4.04164	-4.01403	1.81499	1.29838	-1.62014	3.12946	-3.39387	-4.15063	-3.53082	-0.572163	Q14161	ARF GTPase-activating protein GIT2 OS=Homo sapiens OX=9606	GIT2		-0.756757	0.50854	3.19841	0.591825	0.408175	4.84043
O95721	Synaptosomal-associated protein 29 OS=Homo sapiens OX=9606	SNAP29	22	4	37	4	258	29	5.81	1		-0.629997	-0.502012	-0.559496	-0.452749	-0.552343	-0.360811	-0.310164	-0.474581	-0.473873	-0.676477	-0.506164	-0.543971	-4.22285	-3.63063	-3.63175	-4.06099	-3.37639	-5.10939	-2.08819	-2.25878	0.0483484	-1.21241	-1.59246	0.754993	-0.509568	-0.497538	-4.00533	-1.05808	O95721	Synaptosomal-associated protein 29 OS=Homo sapiens OX=9606	SNAP29		0.0120298	0.0707706	N/D	1.00837	-0.00837329	0
Q9BXI6	TBC1 domain family member 10A OS=Homo sapiens OX=9606	TBC1D10A	2	1	1	1	508	57.1	8.44	1	Carbamidomethyl [C324]	-3.77494	-3.72891	-3.28758	-3.64739	-3.90337	-3.2347	-3.28817	-4.85835	-4.62902	-4.93611	-6.94866	-5.40989	-4.63657	-4.40009	-3.62307	-3.68469	-3.18296	-3.643	-1.03496	-0.519313	-1.54848	-0.587276	-0.857517	-1.12901	-3.59615	-5.0117	-3.86173	-0.946092	Q9BXI6	TBC1 domain family member 10A OS=Homo sapiens OX=9606	TBC1D10A	TSQESEDTYL	-1.41555	1.75918	2.14349	0.374866	0.625134	5.22482
Q9UBU8	Mortality factor 4-like protein 1 OS=Homo sapiens OX=9606	MORF4L1	4	1	6	1	362	41.4	9.28	1	Carbamidomethyl [C19]	-2.74928	-2.82633	-2.81395	-2.85341	-2.60523	-3.2349	-2.88996	-3.06267	-2.79946	-2.87606	-2.59809	-2.86324	-4.09808	-6.76052	-4.8981	-5.38224	-5.0388	-5.77515	-3.12377	-2.46725	-3.28483	-0.311575	-1.88154	-3.43233	-2.84718	-2.84825	-5.32548	-2.41688	Q9UBU8	Mortality factor 4-like protein 1 OS=Homo sapiens OX=9606	MORF4L1		-0.00106478	0.00342553	N/D	0.999262	0.000737775	1.86825
Q8WZA9	Immunity-related GTPase family Q protein OS=Homo sapiens OX=9606	IRGQ	9	4	28	4	623	62.7	4.88	1	Carbamidomethyl [C340]	-0.860399	-1.06204	-0.875422	-1.0364	-0.885323	-1.10908	-0.952184	-0.967939	-1.05132	-0.863895	-0.851672	-1.12234	-3.02583	-3.83821	-3.85782	-5.00853	-4.2584	-3.9441	-0.470294	0.131671	0.348065	-0.971017	-1.18849	-4.33879	-0.971443	-0.968224	-3.98881	-1.08147	Q8WZA9	Immunity-related GTPase family Q protein OS=Homo sapiens OX=9606	IRGQ		0.00321849	0.0178684	N/D	1.00223	-0.00223338	0
P22090	40S ribosomal protein S4, Y isoform 1 OS=Homo sapiens OX=9606	RPS4Y1	40	10	126	3	263	29.4	10.24	1		-1.01505	0.19121	-0.0897179	-0.987892	0.252583	0.0372524	0.0357847	0.135656	0.211891	-1.25453	-1.00779	0.0683527	-4.48731	-4.05219	-4.43461	-4.50237	-4.61731	-4.66757	-1.44258	-1.67759	-2.52265	-0.854313	-1.64968	-1.17788	-0.268602	-0.301774	-4.46023	-1.55412	P22090	40S ribosomal protein S4, Y isoform 1 OS=Homo sapiens OX=9606	RPS4Y1		-0.0331718	0.0326677	N/D	0.977269	0.0227306	3.3667
O95202	Mitochondrial proton/calcium exchanger protein OS=Homo sapiens OX=9606	LETM1	23	10	91	10	739	83.3	6.7	1	Carbamidomethyl [C330]	1.91387	2.33147	1.8952	1.89955	2.08276	2.2511	1.80207	1.9213	2.5651	1.96626	1.94079	2.14607	-3.56148	-4.56143	-4.5748	-4.39292	-4.53022	-5.4381	-5.80028	-4.91288	-1.06549	1.91951	-3.11368	3.34831	2.06233	2.05693	-4.50983	-1.60409	O95202	Mitochondrial proton/calcium exchanger protein OS=Homo sapiens OX=9606	LETM1		-0.00539414	0.0135959	N/D	0.996268	0.00373195	2.57358
P98175	RNA-binding protein 10 OS=Homo sapiens OX=9606	RBM10	18	11	85	11	930	103.5	5.97	1		1.5583	1.5236	1.18737	1.45493	1.29393	1.28554	1.24047	1.27694	1.10738	1.45464	1.52038	1.50962	-4.44227	-2.95994	-2.61637	-2.39865	-4.52652	-2.4934	-0.680281	-0.401785	0.660673	-1.69569	0.09793	-0.241474	1.38395	1.35157	-3.23952	-0.376772	P98175	RNA-binding protein 10 OS=Homo sapiens OX=9606	RBM10		-0.0323758	0.135637	N/D	0.977809	0.0221913	3.35602
P58546	Myotrophin OS=Homo sapiens OX=9606	MTPN	73	8	113	8	118	12.9	5.52	1	Carbamidomethyl [C45;C83]	3.16811	3.27432	3.30837	2.78409	3.22007	3.16282	3.20038	3.19343	3.29968	3.18616	3.13166	3.1125	-5.36814	-3.14152	-3.05354	-1.74413	-5.20779	-4.34524	-4.45361	-2.66783	1.43676	0.0928659	0.294894	-0.56872	3.15296	3.1873	-3.81006	-0.977607	P58546	Myotrophin OS=Homo sapiens OX=9606	MTPN		0.0343362	0.164971	N/D	1.02409	-0.0240856	0
Q96AG4	Leucine-rich repeat-containing protein 59 OS=Homo sapiens OX=9606	LRRC59	48	10	98	10	307	34.9	9.57	1	Carbamidomethyl [C48;C59;C131;C277]	3.65405	3.52853	3.44756	3.34291	3.66087	3.57955	3.53898	3.55802	3.66216	3.56703	3.37616	3.38521	-4.81839	-2.80819	-3.19305	-4.70194	2.01191	-3.60949	2.84568	-1.8107	2.55746	-4.77814	2.67448	-1.66679	3.53558	3.51459	-2.85319	-0.029669	Q96AG4	Leucine-rich repeat-containing protein 59 OS=Homo sapiens OX=9606	LRRC59		-0.0209864	0.11658	N/D	0.985559	0.0144414	3.16599
P35269	General transcription factor IIF subunit 1 OS=Homo sapiens OX=9606	GTF2F1	28	8	85	8	517	58.2	7.49	1		0.450396	0.00666809	0.494888	0.100025	-0.127111	0.423279	-0.286338	-0.176924	0.287401	0.134357	0.172767	-0.093318	-5.00718	-3.50752	-3.77942	-4.55852	-5.65377	-3.86478	0.617575	-2.56974	-6.0236	-3.47447	1.18507	0.789871	0.224691	0.00632429	-4.3952	-1.57922	P35269	General transcription factor IIF subunit 1 OS=Homo sapiens OX=9606	GTF2F1		-0.218366	0.811445	N/D	0.859538	0.140462	4.2139
Q96RS6	NudC domain-containing protein 1 OS=Homo sapiens OX=9606	NUDCD1	15	7	56	7	583	66.7	5.11	1	Carbamidomethyl [C111;C376]	1.17575	1.02513	1.08687	1.11637	0.851215	0.79125	0.866918	1.00987	1.09251	0.915934	0.930171	0.942695	-3.05797	-4.49082	-3.1268	-3.90638	-3.0579	-1.61957	0.0413351	-1.23945	-0.63197	0.658762	-0.0699501	-1.26246	1.00776	0.959683	-3.20991	-0.41729	Q96RS6	NudC domain-containing protein 1 OS=Homo sapiens OX=9606	NUDCD1		-0.0480809	0.290998	N/D	0.967222	0.0327779	3.5302
P68402	Platelet-activating factor acetylhydrolase IB subunit alpha2 OS=Homo sapiens OX=9606	PAFAH1B2	41	5	45	5	229	25.6	5.92	1	Carbamidomethyl [C206];Met-loss+Acetyl [N-Term]	1.13175	1.21242	0.711355	0.851551	0.921309	1.32104	1.5991	0.93314	1.21756	0.792629	0.493117	0.855166	-1.03346	-4.75793	-4.25666	-4.12982	0.389632	-3.19538	0.836918	-0.497086	0.985326	-1.01214	-1.20492	0.629392	1.0249	0.981785	-2.8306	-0.0437524	P68402	Platelet-activating factor acetylhydrolase IB subunit alpha2 OS=Homo sapiens OX=9606	PAFAH1B2	TPEEKQTTIA	-0.0431196	0.0870709	N/D	0.970554	0.029446	3.48213
Q8TDH9	Biogenesis of lysosome-related organelles complex 1 subunit 5 OS=Homo sapiens OX=9606	BLOC1S5	5	1	7	1	187	21.6	7.59	1	Carbamidomethyl [C117]	-5.52415	-3.62222	-5.81965	-4.56155	-4.28101	-4.53382	-4.10509	-3.71259	-4.45164	-5.53656	-5.37153	-3.961	-4.0336	-3.5977	-5.08395	-4.65313	-6.37645	-4.77141	-4.24806	-2.19045	2.35862	-1.7431	-3.57153	-2.46865	-4.72373	-4.52307	-4.75271	-1.9772	Q8TDH9	Biogenesis of lysosome-related organelles complex 1 subunit 5 OS=Homo sapiens OX=9606	BLOC1S5	EKDLAKFSTF	0.200665	0.17481	N/D	1.14923	-0.149228	0
P10644	cAMP-dependent protein kinase type I-alpha regulatory subunit OS=Homo sapiens OX=9606	PRKAR1A	32	10	85	10	381	43	5.35	1	Acetyl [N-Term]	2.38144	2.19588	2.32943	2.26638	2.27655	2.20805	2.22834	2.23004	2.40516	2.43319	2.36046	2.50729	-2.74427	0.475178	-3.11563	-2.97688	1.24743	-0.218996	2.04412	2.99313	1.39453	0.675	1.72263	0.256635	2.27629	2.36075	-1.2222	1.51434	P10644	cAMP-dependent protein kinase type I-alpha regulatory subunit OS=Homo sapiens OX=9606	PRKAR1A	QYNSFVSLSV	0.0844604	0.821569	N/D	1.06029	-0.0602911	0
Q9UI14	Prenylated Rab acceptor protein 1 OS=Homo sapiens OX=9606	RABAC1	8	1	1	1	185	20.6	7.34	1		-4.21031	-5.54546	-3.60061	-3.25945	-3.61351	-3.4488	-3.38645	-3.05618	-3.18493	-3.24272	-3.57393	-3.51885	-3.85641	-4.27681	-5.12724	-4.31575	-3.41034	-4.21122	0.202559	0.119188	-3.61885	-1.32276	0.499478	-4.67466	-3.94636	-3.32718	-4.19963	-1.46584	Q9UI14	Prenylated Rab acceptor protein 1 OS=Homo sapiens OX=9606	RABAC1	DGEELQMEPV	0.61918	0.952203	N/D	1.536	-0.536002	0
P13693	Translationally-controlled tumor protein OS=Homo sapiens OX=9606	TPT1	58	10	193	10	172	19.6	4.93	1	Oxidation [M13];Carbamidomethyl [C28]	3.98837	4.27827	4.22118	4.19922	4.17894	4.23395	4.26429	4.21534	4.17438	4.45091	4.42714	4.47919	-4.27066	-5.17936	-1.27183	-4.31541	-5.54728	-5.458	-2.49865	-4.7873	-0.148327	-2.46129	0.156122	-0.0538616	4.18332	4.33521	-4.34042	-1.63222	P13693	Translationally-controlled tumor protein OS=Homo sapiens OX=9606	TPT1	FKDGLEMEKC	0.151889	1.30271	N/D	1.11102	-0.111023	0
P51665	26S proteasome non-ATPase regulatory subunit 7 OS=Homo sapiens OX=9606	PSMD7	61	15	149	15	324	37	6.77	1	Met-loss [N-Term];Carbamidomethyl [C116]	3.17297	3.13233	2.84745	3.00978	2.97168	3.12047	2.98729	3.01251	3.19007	3.02271	2.93086	3.04004	-2.12926	-0.319227	-0.672134	-0.639047	0.0392151	-0.257691	1.6369	2.99421	1.54277	1.25447	2.21646	2.45096	3.04245	3.03058	-0.663024	2.01596	P51665	26S proteasome non-ATPase regulatory subunit 7 OS=Homo sapiens OX=9606	PSMD7		-0.0118674	0.0702912	N/D	0.991808	0.00819209	2.917
P54578	Ubiquitin carboxyl-terminal hydrolase 14 OS=Homo sapiens OX=9606	USP14	65	25	250	25	494	56	5.3	1	Carbamidomethyl [C203;C257;C277;C359;C415];Met-loss [N-Term]	4.22491	4.21581	4.15902	4.15176	4.19448	4.13541	4.05554	4.00947	4.02794	4.41926	4.16529	4.16089	-1.43163	-4.78361	1.05488	-5.68618	-2.8831	1.6003	-0.567131	1.45926	2.23578	1.23945	1.72388	-2.19423	4.18023	4.13973	-2.02156	0.649501	P54578	Ubiquitin carboxyl-terminal hydrolase 14 OS=Homo sapiens OX=9606	USP14		-0.0404992	0.267214	N/D	0.972318	0.0276816	3.4545
Q14980	Nuclear mitotic apparatus protein 1 OS=Homo sapiens OX=9606	NUMA1	24	35	282	35	2115	238.1	5.78	1	Carbamidomethyl [C33;C80;C160;C803;C961]	2.42806	2.78085	2.78793	2.76733	2.72008	2.70427	3.01489	2.9035	2.90018	2.98898	2.99112	2.99972	-0.602034	-0.371152	-1.77257	0.818944	0.234686	-1.37898	2.45293	1.73189	2.6869	2.04465	2.00165	1.91915	2.69809	2.9664	-0.511851	2.13953	Q14980	Nuclear mitotic apparatus protein 1 OS=Homo sapiens OX=9606	NUMA1		0.268311	2.95013	N/D	1.2044	-0.204397	0
P13667	Protein disulfide-isomerase A4 OS=Homo sapiens OX=9606	PDIA4	43	26	249	26	645	72.9	5.07	1		3.85899	3.89566	3.89077	3.93196	3.99891	4.00773	4.04042	4.03662	4.08171	4.0722	4.06231	4.09893	-0.549458	-0.621369	-0.539087	-3.5135	0.61761	0.529998	2.23689	1.38021	2.37048	3.77694	0.0421352	1.91176	3.93067	4.06536	-0.679301	1.95307	P13667	Protein disulfide-isomerase A4 OS=Homo sapiens OX=9606	PDIA4	TKLSRTKEEL	0.134695	3.29347	N/D	1.09786	-0.0978609	0
Q16836	Hydroxyacyl-coenzyme A dehydrogenase, mitochondrial OS=Homo sapiens OX=9606	HADH	55	11	163	11	314	34.3	8.85	1		3.65414	3.55129	3.75593	3.22906	3.72669	3.75985	3.58673	3.80909	3.84	3.63148	3.58696	3.40611	0.845733	-1.64402	-1.11072	0.557704	-1.93678	1.16042	1.84267	2.52171	2.76739	2.82751	1.74718	1.83719	3.61283	3.6434	-0.35461	2.25728	Q16836	Hydroxyacyl-coenzyme A dehydrogenase, mitochondrial OS=Homo sapiens OX=9606	HADH		0.0305692	0.108551	N/D	1.02142	-0.0214151	0
P20340	Ras-related protein Rab-6A OS=Homo sapiens OX=9606	RAB6A	27	5	31	4	208	23.6	5.54	1	Met-loss+Acetyl [N-Term]	0.676409	0.776325	0.648643	0.496845	0.650507	0.71578	0.373513	0.745031	0.599529	0.800125	0.643136	0.831292	-2.31528	-4.91429	-4.8057	-3.96443	-0.801129	-0.279863	-0.881113	-0.163915	-0.176611	0.148887	0.164883	-0.532676	0.660752	0.665438	-2.84678	-0.240091	P20340	Ras-related protein Rab-6A OS=Homo sapiens OX=9606	RAB6A	QPVSEGGCSC	0.0046862	0.0205933	N/D	1.00325	-0.00325351	0
Q9UNL2	Translocon-associated protein subunit gamma OS=Homo sapiens OX=9606	SSR3	8	1	6	1	185	21.1	9.61	1		-0.745764	-0.574081	-6.84486	-1.09313	-5.56144	-0.955061	-6.42255	-1.16372	-0.733829	-1.45615	-4.50685	-4.95775	-4.38405	-4.87106	-4.69894	-4.77782	-3.00425	-4.3864	0.145294	-3.96968	-2.96361	1.38865	-5.16028	0.0365648	-2.62906	-3.20681	-4.35375	-1.75384	Q9UNL2	Translocon-associated protein subunit gamma OS=Homo sapiens OX=9606	SSR3		-0.577753	0.149539	4.17561	0.670007	0.329993	4.69386
P48506	Glutamate--cysteine ligase catalytic subunit OS=Homo sapiens OX=9606	GCLC	5	2	12	2	637	72.7	6.09	1	Carbamidomethyl [C152]	-2.31793	-2.57066	-2.89728	-2.86598	-2.82591	-3.26612	-3.28166	-2.96764	-3.07534	-3.52358	-3.08173	-2.18073	-4.04244	-3.62689	-5.57128	-4.56495	-3.22649	-5.33114	-2.98242	-5.12435	-0.0409374	4.62372	-3.54475	-3.83134	-2.79065	-3.01845	-4.39387	-1.81668	P48506	Glutamate--cysteine ligase catalytic subunit OS=Homo sapiens OX=9606	GCLC		-0.227802	0.468245	N/D	0.853935	0.146065	4.23376
Q5VWQ0	Lysine-specific demethylase 9 OS=Homo sapiens OX=9606	RSBN1	1	1	2	1	802	90	8.6	1	Carbamidomethyl [C736]	-3.55038	-3.55326	-5.42869	-3.39364	-4.47968	-3.39133	-4.00342	-4.94705	-5.77936	-4.53888	-4.57553	-4.15742	-4.24797	-4.68211	-3.84306	-3.16683	-4.38089	-4.50362	-1.3077	-0.812346	-4.35496	-0.824264	-1.03252	-1.03477	-3.96616	-4.66694	-4.13741	-1.56109	Q5VWQ0	Lysine-specific demethylase 9 OS=Homo sapiens OX=9606	RSBN1	NLQEHSTTSV	-0.70078	0.882705	3.42414	0.61524	0.38476	4.79782
Q8WU39	Marginal zone B- and B1-cell-specific protein OS=Homo sapiens OX=9606	MZB1	53	6	125	6	189	20.7	5.57	1	Carbamidomethyl [C143;C171;C178]	3.25039	3.10321	3.12372	2.88477	3.06404	3.08225	3.05976	3.13294	3.22899	3.13662	3.0135	3.15666	-4.87288	-4.71612	-1.24929	-3.95803	-4.61802	-3.74879	-2.24809	-4.21368	1.79493	1.30326	-4.16033	-0.243947	3.08473	3.12141	-3.86052	-1.29464	Q8WU39	Marginal zone B- and B1-cell-specific protein OS=Homo sapiens OX=9606	MZB1	EKVSATREEL	0.0366807	0.270712	N/D	1.02575	-0.0257511	0
Q9NXG2	THUMP domain-containing protein 1 OS=Homo sapiens OX=9606	THUMPD1	22	6	49	6	353	39.3	7.88	1	Carbamidomethyl [C222];Met-loss+Acetyl [N-Term]	-0.404823	-0.133564	-0.366173	0.0027771	-0.465729	-0.0584469	-0.287118	-0.167763	-0.0382309	0.134611	0.00710773	-0.183869	-5.10902	-3.96602	-5.59057	-1.33111	-3.73529	-3.56125	-3.82088	-0.561956	-0.479319	-0.432266	-1.54523	-1.29702	-0.23766	-0.0892104	-3.88221	-1.35611	Q9NXG2	THUMP domain-containing protein 1 OS=Homo sapiens OX=9606	THUMPD1		0.148449	0.751782	N/D	1.10838	-0.108378	0
P55209	Nucleosome assembly protein 1-like 1 OS=Homo sapiens OX=9606	NAP1L1	48	15	247	14	391	45.3	4.46	1	Carbamidomethyl [C132;C255;C258];Met-loss+Acetyl [N-Term]	4.32632	4.50017	4.38647	4.22114	4.592	4.65343	4.60057	4.45229	4.60725	4.69833	4.64579	4.57026	-1.50216	-3.81472	-4.91432	0.605237	-2.73948	-2.87949	0.165296	0.520473	-5.21374	2.52992	0.0136547	1.84766	4.44659	4.59575	-2.54082	-0.02279	P55209	Nucleosome assembly protein 1-like 1 OS=Homo sapiens OX=9606	NAP1L1		0.149158	1.12046	N/D	1.10892	-0.108922	0
Q99714	3-hydroxyacyl-CoA dehydrogenase type-2 OS=Homo sapiens OX=9606	HSD17B10	89	17	236	17	261	26.9	7.78	1	Carbamidomethyl [C58;C91;C214]	3.72399	3.45343	3.65855	3.34896	3.79829	3.63208	3.71639	3.84142	3.76754	3.71472	3.80143	3.73178	-2.72209	-2.33739	-1.18055	-2.73033	-1.60957	-1.22491	-1.30002	-2.25969	5.38451	2.9583	-0.617649	-1.03224	3.60255	3.76222	-1.96747	0.522203	Q99714	3-hydroxyacyl-CoA dehydrogenase type-2 OS=Homo sapiens OX=9606	HSD17B10		0.159665	1.28691	N/D	1.11703	-0.117027	0
Q9Y2W1	Thyroid hormone receptor-associated protein 3 OS=Homo sapiens OX=9606	THRAP3	29	23	278	22	955	108.6	10.15	1		3.0273	3.07022	2.96685	3.15534	3.19005	2.98817	2.93687	3.03812	2.92433	3.15932	3.0924	3.2225	-4.16303	-5.03134	-1.64094	-1.21478	-1.07924	-0.836002	0.00206566	0.993032	-2.15242	0.149194	0.870461	1.09166	3.06632	3.06226	-2.32755	0.158998	Q9Y2W1	Thyroid hormone receptor-associated protein 3 OS=Homo sapiens OX=9606	THRAP3		-0.00406249	0.0230428	N/D	0.997188	0.00281195	2.45024
Q8NBJ7	Inactive C-alpha-formylglycine-generating enzyme 2 OS=Homo sapiens OX=9606	SUMF2	22	5	17	5	301	33.8	8	1		-0.401716	-0.609995	-0.530243	-0.434488	-0.278189	-0.504913	-0.117286	-0.272909	-0.478954	-0.244728	-0.360246	-0.275329	-2.66647	-5.0329	-2.53383	-3.96734	-2.58423	-4.61098	0.743753	-3.72665	-1.50539	-0.339722	-0.692375	-0.979495	-0.459924	-0.291575	-3.56596	-1.08331	Q8NBJ7	Inactive C-alpha-formylglycine-generating enzyme 2 OS=Homo sapiens OX=9606	SUMF2		0.168349	1.47879	N/D	1.12377	-0.123772	0
O95777	U6 snRNA-associated Sm-like protein LSm8 OS=Homo sapiens OX=9606	LSM8	58	4	34	4	96	10.4	4.48	1	Met-loss+Acetyl [N-Term]	1.90527	1.5412	1.43084	1.1226	1.5414	1.40784	1.70263	1.56268	1.79256	1.71434	1.37719	1.71309	-4.45029	-4.16811	0.260777	-6.13822	-5.3205	-4.77747	-4.43492	-2.73292	-4.87152	-0.331118	1.47026	0.882892	1.49153	1.64375	-4.09897	-1.66956	O95777	U6 snRNA-associated Sm-like protein LSm8 OS=Homo sapiens OX=9606	LSM8		0.152222	0.628317	N/D	1.11128	-0.111279	0
O95782	AP-2 complex subunit alpha-1 OS=Homo sapiens OX=9606	AP2A1	22	15	85	8	977	107.5	7.03	1	Carbamidomethyl [C171;C267;C283;C331;C354;C941];Oxidation [M899]	-0.326223	-0.27276	-0.326109	-0.131144	-0.143236	-0.419353	-0.253766	0.1395	0.109671	-0.36657	-0.373887	-0.433488	-3.4394	-3.35631	-5.40113	-3.60302	-3.70603	-3.68256	-2.42729	-1.4094	-1.05458	-1.35515	-1.20883	-1.26099	-0.269804	-0.196423	-3.86474	-1.45271	O95782	AP-2 complex subunit alpha-1 OS=Homo sapiens OX=9606	AP2A1		0.0733809	0.272014	N/D	1.05218	-0.0521796	0
Q15435	Protein phosphatase 1 regulatory subunit 7 OS=Homo sapiens OX=9606	PPP1R7	50	13	111	13	360	41.5	4.91	1	Carbamidomethyl [C112]	1.53588	1.33478	1.78981	1.5512	1.81186	1.77144	1.50556	1.71865	1.72569	1.70373	1.64757	1.65973	-4.80259	-4.55536	-3.19404	-4.02235	-4.52447	-4.57595	-3.52382	-2.48722	0.217583	2.1768	-3.59095	-4.01804	1.6325	1.66016	-4.27912	-1.87094	Q15435	Protein phosphatase 1 regulatory subunit 7 OS=Homo sapiens OX=9606	PPP1R7	RQIDATFVRF	0.0276608	0.124762	N/D	1.01936	-0.019358	0
O60234	Glia maturation factor gamma OS=Homo sapiens OX=9606	GMFG	71	7	68	5	142	16.8	5.26	1	Carbamidomethyl [C8;C87;C96];Met-loss+Acetyl [N-Term]	2.81045	2.74071	2.34078	2.35926	2.36111	2.39747	2.58395	2.5451	2.69098	2.42192	2.34932	2.29218	-2.19586	-1.62152	-4.72162	1.3379	-3.61957	-0.348589	-0.399246	-6.48371	3.95169	5.09198	-0.77344	1.86564	2.50163	2.48058	-1.86154	0.542152	O60234	Glia maturation factor gamma OS=Homo sapiens OX=9606	GMFG		-0.0210519	0.0715006	N/D	0.985514	0.0144861	3.16735
P35998	26S proteasome regulatory subunit 7 OS=Homo sapiens OX=9606	PSMC2	63	23	191	23	433	48.6	5.95	1	Carbamidomethyl [C180;C236;C270;C377;C389];Met-loss [N-Term]	3.5568	3.63585	3.61389	3.50192	3.47588	3.48803	3.45935	3.28774	3.55495	3.31583	3.41076	3.35387	0.556312	0.276557	1.03394	-0.389918	0.891697	0.751542	2.89818	2.89424	2.6632	3.24896	2.88813	2.8984	3.5454	3.39708	0.520021	2.91519	P35998	26S proteasome regulatory subunit 7 OS=Homo sapiens OX=9606	PSMC2		-0.148312	1.88843	N/D	0.902306	0.0976945	4.03494
P19838	Nuclear factor NF-kappa-B p105 subunit OS=Homo sapiens OX=9606	NFKB1	7	5	19	5	968	105.3	5.4	1	Carbamidomethyl [C61;C87;C118;C123]	-0.049963	-0.299475	0.105671	-0.338661	-0.0730553	-0.0967922	0.182315	-0.172644	-0.0832787	-0.0765934	0.218759	0.0797167	-3.6908	-3.85938	-3.15542	-3.53899	-3.7148	-3.32874	2.31109	-1.59334	-3.19744	1.48528	-3.10073	-2.89836	-0.125379	0.0247124	-3.54802	-1.16558	P19838	Nuclear factor NF-kappa-B p105 subunit OS=Homo sapiens OX=9606	NFKB1		0.150092	0.850055	N/D	1.10964	-0.10964	0
Q96RL1	BRCA1-A complex subunit RAP80 OS=Homo sapiens OX=9606	UIMC1	5	2	8	2	719	79.7	5.45	1	Carbamidomethyl [C220;C230]	-4.64484	-5.44128	-4.94445	-7.10807	-5.32888	-3.93545	-4.51718	-5.67289	-5.84101	-4.87298	-4.40268	-5.35907	-5.38945	-4.92814	-5.55734	-4.13069	-4.38367	-5.02539	-2.20949	-2.45344	-4.60396	-1.8428	-2.15414	-1.9556	-5.23383	-5.11097	-4.90245	-2.53657	Q96RL1	BRCA1-A complex subunit RAP80 OS=Homo sapiens OX=9606	UIMC1	VALGTSCSHL	0.12286	0.0910334	N/D	1.08889	-0.0888915	0
P17980	26S proteasome regulatory subunit 6A OS=Homo sapiens OX=9606	PSMC3	45	16	161	16	439	49.2	5.24	1	Carbamidomethyl [C387;C396]	3.09917	3.05522	2.96113	3.08437	3.18277	3.01999	3.02859	3.05684	2.89716	2.78805	2.96294	2.65181	-0.206808	1.45165	0.223865	0.689365	0.795816	-0.0629573	2.38694	2.88627	3.56171	2.68866	2.83618	2.68436	3.06711	2.89757	0.481823	2.84069	P17980	26S proteasome regulatory subunit 6A OS=Homo sapiens OX=9606	PSMC3	KKKANLQYYA	-0.169543	1.44145	N/D	0.889124	0.110876	4.09636
Q9BY42	Replication termination factor 2 OS=Homo sapiens OX=9606	RTF2	17	4	11	4	306	33.9	8.59	1		-1.23146	-0.954649	-0.787693	-0.315987	-0.954443	-0.229521	-0.903516	-0.993176	-0.912027	-0.980442	-0.545337	-0.880256	-4.39762	-4.85868	-4.37795	-3.88017	-4.64291	-3.85778	-1.81771	-1.52018	-3.78502	-1.66469	-1.23046	-1.87411	-0.745626	-0.869126	-4.33585	-1.98203	Q9BY42	Replication termination factor 2 OS=Homo sapiens OX=9606	RTF2	HWVTHTSYCF	-0.123499	0.305494	N/D	0.917958	0.0820416	3.95157
Q9UHY7	Enolase-phosphatase E1 OS=Homo sapiens OX=9606	ENOPH1	21	3	36	3	261	28.9	4.78	1	Carbamidomethyl [C52]	-1.27134	0.137686	0.0492973	0.121279	0.247055	-1.09793	0.404008	0.254263	0.110916	0.433388	0.281955	0.640485	-4.91678	-4.62293	-4.54443	-4.4352	-4.18479	-4.55665	-1.93424	-4.21759	-4.89913	-4.99388	0.976881	1.9129	-0.302326	0.354169	-4.54346	-2.19251	Q9UHY7	Enolase-phosphatase E1 OS=Homo sapiens OX=9606	ENOPH1		0.656495	1.32314	N/D	1.57625	-0.576248	0
P55036	26S proteasome non-ATPase regulatory subunit 4 OS=Homo sapiens OX=9606	PSMD4	31	10	105	10	377	40.7	4.79	1	Carbamidomethyl [C37]	2.47567	2.50493	2.40606	2.32382	2.37297	2.4667	2.31047	2.48768	2.43523	2.60121	2.49661	2.60406	-0.203512	0.299589	0.768793	0.151799	0.231617	0.520103	2.59923	2.73783	2.2282	2.50808	2.86489	2.69873	2.42502	2.48921	0.294732	2.60616	P55036	26S proteasome non-ATPase regulatory subunit 4 OS=Homo sapiens OX=9606	PSMD4		0.0641856	0.593938	N/D	1.04549	-0.0454946	0
P53350	Serine/threonine-protein kinase PLK1 OS=Homo sapiens OX=9606	PLK1	3	1	4	1	603	68.2	8.91	1		-3.06021	-2.9763	-3.3966	-3.10541	-3.10099	-3.18509	-3.46592	-3.04363	-3.32957	-3.41894	-3.29508	-3.79052	-2.37508	-3.22422	-3.44406	-4.55369	-6.02693	-4.34582	1.82738	-3.62468	0.163458	-0.466835	-3.62027	-4.46278	-3.13743	-3.39061	-3.99497	-1.69729	P53350	Serine/threonine-protein kinase PLK1 OS=Homo sapiens OX=9606	PLK1		-0.253178	1.26814	44.4444	0.839046	0.160954	4.28362
Q9Y2X3	Nucleolar protein 58 OS=Homo sapiens OX=9606	NOP58	26	10	83	10	529	59.5	8.92	1	Carbamidomethyl [C106;C205;C439]	1.16845	1.25233	1.13589	1.20028	1.34185	1.09361	1.022	1.21476	1.17213	1.15235	1.17537	1.22498	-4.02548	-3.91327	-5.22394	-2.97141	-4.79895	-3.43184	-1.30003	-0.848007	-0.317351	-3.18531	-0.927964	-4.03468	1.19873	1.16027	-4.06082	-1.76889	Q9Y2X3	Nucleolar protein 58 OS=Homo sapiens OX=9606	NOP58		-0.0384676	0.365332	N/D	0.973689	0.0263113	3.43184
Q86UP2	Kinectin OS=Homo sapiens OX=9606	KTN1	18	19	152	19	1357	156.2	5.64	1	Carbamidomethyl [C1105;C1136]	1.43679	1.52661	1.60306	1.63864	1.54667	1.67826	1.70521	1.66986	1.55474	1.71017	1.52267	1.58743	-4.68418	-1.35746	-4.68205	-4.79145	-2.10029	-2.75394	-3.19336	0.429164	0.609237	-4.69772	-0.264915	0.499043	1.57167	1.62501	-3.3949	-1.10309	Q86UP2	Kinectin OS=Homo sapiens OX=9606	KTN1		0.0533417	0.52873	N/D	1.03767	-0.0376657	0
P36578	60S ribosomal protein L4 OS=Homo sapiens OX=9606	RPL4	51	25	457	25	427	47.7	11.06	1	Carbamidomethyl [C3;C96;C125;C208;C250];Met-loss+Acetyl [N-Term];Oxidation [M95;M284]	6.1277	6.23236	6.22529	6.20382	6.17725	6.19191	6.23522	6.20326	6.25423	6.28216	6.35666	6.3224	2.5213	2.26715	2.75096	2.34077	2.53861	2.58871	3.4901	3.67461	8.62361	2.94765	3.49094	6.51598	6.19306	6.27566	2.50125	4.79048	P36578	60S ribosomal protein L4 OS=Homo sapiens OX=9606	RPL4		0.0825992	1.84566	N/D	1.05892	-0.0589241	0
O43390	Heterogeneous nuclear ribonucleoprotein R OS=Homo sapiens OX=9606	HNRNPR	48	25	422	19	633	70.9	8.13	1	Carbamidomethyl [C99;C214;C226;C240;C292];Met-loss+Acetyl [N-Term]	5.05968	5.02007	4.91758	4.86306	4.91536	5.01629	4.9961	4.92088	5.0355	5.19152	5.07589	5.18166	1.23311	0.709737	1.88269	1.83308	2.38855	3.81073	5.19031	4.08438	6.47102	2.98714	1.64073	5.18979	4.96534	5.06692	1.97632	4.26056	O43390	Heterogeneous nuclear ribonucleoprotein R OS=Homo sapiens OX=9606	HNRNPR		0.101584	1.06177	N/D	1.07295	-0.0729511	0
Q9BZE4	Nucleolar GTP-binding protein 1 OS=Homo sapiens OX=9606	GTPBP4	14	8	41	8	634	73.9	9.5	1		0.52742	0.931604	0.671679	0.76553	0.816158	0.744877	0.665755	0.914286	0.771866	0.786373	0.543939	0.588672	-4.63215	-4.34474	-3.7155	-5.16049	-5.62718	-3.2871	-2.37538	-2.14795	-3.49696	0.192484	-2.15615	-3.15434	0.742878	0.711815	-4.46119	-2.18972	Q9BZE4	Nucleolar GTP-binding protein 1 OS=Homo sapiens OX=9606	GTPBP4		-0.0310629	0.152758	N/D	0.978699	0.021301	3.33784
O43660	Pleiotropic regulator 1 OS=Homo sapiens OX=9606	PLRG1	42	12	76	12	514	57.2	9.17	1	Carbamidomethyl [C264;C338;C468]	1.33396	1.24898	1.30102	1.45314	1.40522	1.36575	1.39444	1.35295	1.12416	1.2796	1.30267	1.28866	-5.11124	-4.85539	-4.97001	-5.38336	-2.47745	-4.0832	-1.97976	-2.14203	-2.58909	-1.85961	-2.2541	-2.44821	1.35135	1.29041	-4.48011	-2.21213	O43660	Pleiotropic regulator 1 OS=Homo sapiens OX=9606	PLRG1		-0.060932	0.630771	N/D	0.958645	0.0413554	3.63505
Q8N6M0	Deubiquitinase OTUD6B OS=Homo sapiens OX=9606	OTUD6B	12	3	24	3	293	33.8	6.05	1		-1.07972	-0.811638	-0.862377	-0.853937	-1.1675	-0.933813	-0.704503	-0.885017	-1.01162	-0.96487	-1.02113	-1.22448	-2.90121	-3.42634	-3.36937	-3.23049	-3.08897	-2.92451	0.94707	-4.86568	-0.484083	0.28459	1.27282	-2.52042	-0.951497	-0.968603	-3.15681	-0.894285	Q8N6M0	Deubiquitinase OTUD6B OS=Homo sapiens OX=9606	OTUD6B		-0.0171053	0.0683786	N/D	0.988214	0.0117865	3.07658
Q7L2E3	ATP-dependent RNA helicase DHX30 OS=Homo sapiens OX=9606	DHX30	14	13	66	13	1194	133.9	8.78	1	Carbamidomethyl [C484;C786];Met-loss [N-Term]	1.65093	1.42941	1.48359	1.49093	1.52287	1.48222	1.2834	1.44538	1.49886	1.36952	1.48335	1.2846	-0.0579677	2.81476	1.87816	4.61916	0.545667	1.81517	1.90921	1.86353	4.31983	5.98497	5.02401	5.96208	1.50999	1.39418	1.93583	4.17727	Q7L2E3	ATP-dependent RNA helicase DHX30 OS=Homo sapiens OX=9606	DHX30		-0.115807	1.36859	N/D	0.922866	0.0771343	3.92244
P24928	DNA-directed RNA polymerase II subunit RPB1 OS=Homo sapiens OX=9606	POLR2A	12	15	91	15	1970	217	7.37	1	Carbamidomethyl [C148;C233]	0.96489	0.785154	0.917044	0.955912	1.02608	0.887552	0.828511	0.85475	0.721233	1.06395	1.01989	1.04615	-2.08867	-0.870297	-2.694	-3.30898	0.473732	-2.8936	2.37707	0.292839	0.864124	-0.0362978	0.278167	-1.72359	0.922771	0.922416	-1.89697	0.342053	P24928	DNA-directed RNA polymerase II subunit RPB1 OS=Homo sapiens OX=9606	POLR2A		-0.000355879	0.0018138	N/D	0.999753	0.000246646	1.39218
Q16775	Hydroxyacylglutathione hydrolase, mitochondrial OS=Homo sapiens OX=9606	HAGH	30	7	61	7	308	33.8	8.12	1	Carbamidomethyl [C201;C219]	0.919281	1.02012	1.09504	1.16693	1.09629	1.13178	1.20998	1.07544	1.14538	1.24004	1.26377	1.15911	-4.22244	-4.14019	-5.63004	-3.91859	-4.39381	-3.28366	-0.661579	-4.60398	-0.891504	-0.57944	-1.10959	-4.43613	1.07158	1.18228	-4.26479	-2.04704	Q16775	Hydroxyacylglutathione hydrolase, mitochondrial OS=Homo sapiens OX=9606	HAGH		0.110708	1.42889	N/D	1.07976	-0.0797583	0
Q9Y6X4	Soluble lamin-associated protein of 75 kDa OS=Homo sapiens OX=9606	FAM169A	3	1	1	1	670	74.9	4.6	1		-4.37184	-3.83494	-4.87979	-5.15498	-4.02911	-2.21342	-4.62196	-5.12587	-3.95611	-3.90416	-4.39275	-4.98836	-3.32756	-4.88738	-3.77848	-5.86958	-3.62235	-4.66167	-2.13686	-3.54981	1.27199	-2.43799	-3.06379	-2.95231	-4.08068	-4.4982	-4.35784	-2.1448	Q9Y6X4	Soluble lamin-associated protein of 75 kDa OS=Homo sapiens OX=9606	FAM169A		-0.417524	0.399155	6.63266	0.748709	0.251291	4.52696
O60749	Sorting nexin-2 OS=Homo sapiens OX=9606	SNX2	16	7	59	6	519	58.4	5.12	1		0.386578	0.364155	0.307911	0.431044	0.395012	0.133324	0.452916	0.412052	0.340593	0.336071	0.576509	0.566129	-5.27772	-4.75405	-4.59817	-3.83822	-3.36525	-5.20212	-3.94548	-5.08626	1.23991	1.57858	-3.8764	-3.83588	0.336337	0.447378	-4.50592	-2.32092	O60749	Sorting nexin-2 OS=Homo sapiens OX=9606	SNX2	AFLPEAKAIA	0.111041	0.994472	N/D	1.08001	-0.0800074	0
P22307	Sterol carrier protein 2 OS=Homo sapiens OX=9606	SCP2	15	7	69	7	547	59	6.89	1	Carbamidomethyl [C495]	2.08873	1.97659	2.04818	2.06211	2.2389	2.13213	2.23852	2.18784	1.94835	2.03809	1.89606	2.01663	-4.40637	1.24472	-4.52372	-4.5223	-5.02865	1.14474	-4.60916	-0.721362	0.774875	1.28451	0.162578	0.110079	2.09111	2.05425	-2.68193	-0.499746	P22307	Sterol carrier protein 2 OS=Homo sapiens OX=9606	SCP2	SQWLTQTSWL	-0.0368594	0.231744	N/D	0.974775	0.0252253	3.41304
Q5UIP0	Telomere-associated protein RIF1 OS=Homo sapiens OX=9606	RIF1	6	12	49	12	2472	274.3	5.52	1	Carbamidomethyl [C1155];Oxidation [M1165]	0.11236	0.300314	0.400047	0.197878	0.0714397	0.336214	0.305959	0.117437	0.300636	0.128286	0.344604	0.405328	-2.09008	-2.67154	-1.17431	-2.28444	-0.345474	-2.16288	1.02884	-0.519383	0.769233	1.01025	0.199285	-0.124607	0.236375	0.267042	-1.78812	0.393935	Q5UIP0	Telomere-associated protein RIF1 OS=Homo sapiens OX=9606	RIF1		0.0306662	0.168751	N/D	1.02148	-0.0214837	0
Q16186	Proteasomal ubiquitin receptor ADRM1 OS=Homo sapiens OX=9606	ADRM1	8	3	43	3	407	42.1	5.07	1		-0.136786	0.0539284	0.111088	0.138121	0.254549	0.109549	0.169374	0.0789738	0.0350876	0.0435791	0.260808	0.27176	-4.38904	-4.7051	-2.92924	-3.18909	-3.88269	-3.34151	-0.903118	-1.2089	-2.2713	-2.32812	-1.14253	-1.51123	0.0884082	0.143264	-3.73944	-1.56087	Q16186	Proteasomal ubiquitin receptor ADRM1 OS=Homo sapiens OX=9606	ADRM1		0.0548555	0.356355	N/D	1.03876	-0.0387551	0
P84085	ADP-ribosylation factor 5 OS=Homo sapiens OX=9606	ARF5	72	11	171	6	180	20.5	6.79	1	Oxidation [M22];Carbamidomethyl [C159]	0.893282	0.956459	0.997021	0.732948	1.10498	1.0462	1.11865	1.08133	1.34334	1.1855	1.1886	0.915923	-5.09666	-1.47187	-3.05395	-3.54963	-3.83941	-0.857066	-0.48968	-0.617515	-4.52077	-4.12171	3.64498	1.28245	0.955148	1.13889	-2.9781	-0.803708	P84085	ADP-ribosylation factor 5 OS=Homo sapiens OX=9606	ARF5		0.18374	1.38081	N/D	1.13582	-0.135825	0
Q8WUA2	Peptidyl-prolyl cis-trans isomerase-like 4 OS=Homo sapiens OX=9606	PPIL4	14	5	16	5	492	57.2	5.92	1	Carbamidomethyl [C426]	-1.26373	-0.454523	-0.62043	-0.422375	-0.644579	-0.60269	-0.860295	-0.652822	-0.65539	-0.779533	-0.433251	-0.181092	-3.01789	-5.1174	-1.87918	-2.40795	-4.9504	-4.49467	-4.58436	-2.53733	0.706799	1.96453	-5.78697	1.37712	-0.668054	-0.593731	-3.64458	-1.4767	Q8WUA2	Peptidyl-prolyl cis-trans isomerase-like 4 OS=Homo sapiens OX=9606	PPIL4		0.0743232	0.184392	N/D	1.05287	-0.052867	0
P52294	Importin subunit alpha-5 OS=Homo sapiens OX=9606	KPNA1	16	7	60	3	538	60.2	5.01	1	Carbamidomethyl [C240;C298;C359;C424;C429]	-3.2618	-3.43388	-0.583872	-3.66945	-1.41813	-0.959909	-1.96478	-0.303497	-0.856449	-0.247097	-1.59141	-1.34489	-3.00038	-3.92302	-4.03485	-4.18353	-1.94561	-4.20678	-4.87026	-1.37504	-1.71406	0.293293	0.130875	-0.818803	-2.22117	-1.05135	-3.54903	-1.39233	P52294	Importin subunit alpha-5 OS=Homo sapiens OX=9606	KPNA1	CEAPMEGFQL	1.16982	1.02511	N/D	2.24983	-1.24983	0
Q9UBE0	SUMO-activating enzyme subunit 1 OS=Homo sapiens OX=9606	SAE1	40	11	69	11	346	38.4	5.3	1	Carbamidomethyl [C295;C303;C342];Met-loss [N-Term]	1.44844	1.26355	1.677	1.39757	1.79625	1.5714	1.85175	1.74559	1.83872	1.75562	1.59825	1.77608	-4.40035	-4.59085	-3.48471	-4.0647	-3.43386	-4.00818	-2.3402	-4.05322	2.68709	-6.04322	3.37303	-4.66794	1.5257	1.761	-3.99711	-1.84074	Q9UBE0	SUMO-activating enzyme subunit 1 OS=Homo sapiens OX=9606	SAE1		0.235298	1.6396	N/D	1.17715	-0.17715	0
O75312	Zinc finger protein ZPR1 OS=Homo sapiens OX=9606	ZPR1	26	9	62	9	459	50.9	4.73	1	Carbamidomethyl [C80;C83]	0.79706	0.596298	0.699284	0.954689	0.80739	0.578802	0.884648	0.858868	0.985289	0.813183	0.790357	0.986608	-4.0037	-3.26396	-5.03424	-3.42642	-5.57173	-3.39534	-3.76842	-3.17735	-3.05275	0.208153	0.0162201	-2.03111	0.738921	0.886492	-4.1159	-1.96754	O75312	Zinc finger protein ZPR1 OS=Homo sapiens OX=9606	ZPR1		0.147571	1.2664	N/D	1.1077	-0.107703	0
Q69YN2	CWF19-like protein 1 OS=Homo sapiens OX=9606	CWF19L1	19	8	51	8	538	60.6	7.24	1	Carbamidomethyl [C11;C328;C331;C511]	0.230282	0.423798	0.294254	0.271397	0.263573	0.298265	0.44177	0.311678	0.273823	0.341423	-0.0601435	0.425036	-3.47957	-2.95817	-1.31683	-3.35601	-2.57605	-3.38057	0.93213	-1.52695	1.20543	-0.841264	-1.5645	-2.40354	0.296928	0.288931	-2.84453	-0.699784	Q69YN2	CWF19-like protein 1 OS=Homo sapiens OX=9606	CWF19L1		-0.00799704	0.0353393	N/D	0.994472	0.00552779	2.74498
P23921	Ribonucleoside-diphosphate reductase large subunit OS=Homo sapiens OX=9606	RRM1	33	19	178	19	792	90	7.15	1	Carbamidomethyl [C238;C254;C492;C544;C779;C787;C790]	2.49819	2.71861	2.58232	2.64917	2.80014	2.46252	2.7396	2.74308	2.75095	2.68167	2.54168	2.73955	-3.97743	-1.47398	-2.42535	-3.51579	0.0230093	-5.10779	0.645724	1.35978	-4.67536	-3.23249	1.88229	0.369644	2.61849	2.69942	-2.74622	-0.608402	P23921	Ribonucleoside-diphosphate reductase large subunit OS=Homo sapiens OX=9606	RRM1		0.080929	0.649321	N/D	1.0577	-0.0576989	0
Q15813	Tubulin-specific chaperone E OS=Homo sapiens OX=9606	TBCE	22	7	36	7	527	59.3	6.76	1	Carbamidomethyl [C422]	0.232452	-0.527365	0.294401	-0.310936	-0.0992966	0.121519	0.34831	0.524811	0.63242	0.134693	0.147647	0.179414	-4.45045	-4.33129	-3.76111	-2.6311	-4.85076	-3.7007	1.92958	-4.0949	-1.61749	-4.13627	0.971321	-3.95172	-0.0482041	0.327882	-3.95423	-1.81658	Q15813	Tubulin-specific chaperone E OS=Homo sapiens OX=9606	TBCE		0.376086	1.41225	N/D	1.29782	-0.297816	0
Q53GS9	U4/U6.U5 tri-snRNP-associated protein 2 OS=Homo sapiens OX=9606	USP39	38	15	100	15	565	65.3	8.91	1	Carbamidomethyl [C105;C174;C306;C453]	1.48157	1.73555	1.61515	1.47378	1.99149	1.51404	1.82922	1.73851	1.89886	1.78164	1.53411	1.64149	-5.37827	-0.128428	-1.07626	0.0375023	-4.22379	-3.86411	-0.0360022	-0.535123	2.57205	-1.58676	-1.00746	-1.24242	1.63526	1.73731	-2.43889	-0.305953	Q53GS9	U4/U6.U5 tri-snRNP-associated protein 2 OS=Homo sapiens OX=9606	USP39		0.102044	0.491116	N/D	1.07329	-0.073293	0
Q96EY7	Pentatricopeptide repeat domain-containing protein 3, mitochondrial OS=Homo sapiens OX=9606	PTCD3	17	8	57	8	689	78.5	6.42	1	Carbamidomethyl [C551;C642]	0.346848	0.368454	0.267962	0.453821	0.445232	0.338305	0.404294	0.41011	0.354891	0.471197	0.434571	0.481212	-3.44907	-6.13188	-4.33199	-4.98247	-4.62673	-5.06506	-3.84056	-2.95374	-0.438796	-0.923175	-4.14105	-3.51371	0.370104	0.426046	-4.76453	-2.63517	Q96EY7	Pentatricopeptide repeat domain-containing protein 3, mitochondrial OS=Homo sapiens OX=9606	PTCD3		0.0559424	0.868461	N/D	1.03954	-0.0395379	0
P13798	Acylamino-acid-releasing enzyme OS=Homo sapiens OX=9606	APEH	23	10	88	10	732	81.2	5.48	1	Carbamidomethyl [C30;C292;C361;C368]	1.50348	1.72281	1.47404	1.38787	1.65921	1.47396	1.48987	1.47819	1.46293	1.8258	1.50408	1.55274	-2.40492	2.06779	-2.96955	-1.20151	0.123649	1.89266	2.01552	2.6763	2.50963	1.53882	1.95865	-0.458547	1.5369	1.55227	-0.415313	1.70673	P13798	Acylamino-acid-releasing enzyme OS=Homo sapiens OX=9606	APEH		0.0153734	0.0733349	N/D	1.01071	-0.010713	0
Q96RE7	Nucleus accumbens-associated protein 1 OS=Homo sapiens OX=9606	NACC1	8	3	26	3	527	57.2	5.74	1	Carbamidomethyl [C178;C416]	-2.53346	-1.94303	-2.02868	-1.76077	-2.04744	-1.59603	-1.73666	-2.15936	-1.83166	-1.66908	-1.89283	-1.74354	-4.65254	-4.79752	-2.86742	-3.46287	-3.43548	-5.51305	-2.8706	-2.76977	-1.75746	-0.0557547	-2.52375	-2.06194	-1.9849	-1.83886	-4.12148	-2.00654	Q96RE7	Nucleus accumbens-associated protein 1 OS=Homo sapiens OX=9606	NACC1		0.146045	0.456652	N/D	1.10653	-0.106532	0
O00231	26S proteasome non-ATPase regulatory subunit 11 OS=Homo sapiens OX=9606	PSMD11	54	18	177	18	422	47.4	6.48	1	Met-loss+Acetyl [N-Term];Carbamidomethyl [C202]	3.8253	3.78795	3.6689	3.58241	3.58426	3.57681	3.59379	3.67329	3.54084	3.27705	3.40063	3.36672	0.816218	0.974522	0.717064	0.843565	0.473686	0.685323	2.87986	2.96879	2.22884	2.56596	3.71015	2.77624	3.67094	3.47539	0.75173	2.85497	O00231	26S proteasome non-ATPase regulatory subunit 11 OS=Homo sapiens OX=9606	PSMD11		-0.195552	1.54227	N/D	0.873239	0.126761	4.16241
Q13951	Core-binding factor subunit beta OS=Homo sapiens OX=9606	CBFB	27	4	39	4	182	21.5	6.6	1	Carbamidomethyl [C107]	0.524004	0.429903	0.400057	0.426702	0.459646	0.360144	0.340444	0.155649	0.495455	0.443327	0.189101	0.360209	-4.21554	-3.81961	-4.7228	-3.43148	-5.01733	-3.36029	-2.54626	-2.08535	-3.01321	-1.20768	-0.920747	-2.20908	0.433409	0.330698	-4.09451	-1.99705	Q13951	Core-binding factor subunit beta OS=Homo sapiens OX=9606	CBFB		-0.102712	0.935233	N/D	0.931281	0.0687192	3.8683
P08134	Rho-related GTP-binding protein RhoC OS=Homo sapiens OX=9606	RHOC	56	9	109	1	193	22	6.58	1	Carbamidomethyl [C16;C20;C83;C107;C159]	-0.847366	-0.969233	-0.874062	-0.835476	-0.947048	-0.890017	-1.14042	-1.36843	-0.984808	-1.04015	-1.06247	-1.12318	-4.15532	-3.63862	-3.83141	-4.16183	-5.30994	-3.76556	-1.86572	-3.72676	-5.18583	-0.468596	-0.679705	-0.410324	-0.893867	-1.11991	-4.14378	-2.05616	P08134	Rho-related GTP-binding protein RhoC OS=Homo sapiens OX=9606	RHOC		-0.226043	2.47777	N/D	0.854977	0.145023	4.23011
Q9UBQ0	Vacuolar protein sorting-associated protein 29 OS=Homo sapiens OX=9606	VPS29	44	6	55	6	182	20.5	6.79	1	Carbamidomethyl [C36;C41];Met-loss [N-Term]	1.53496	1.56305	1.63281	1.52919	1.53871	1.31485	1.24409	1.29176	1.15899	1.17376	1.21057	1.015	-3.87814	-4.30498	-4.79105	-6.38053	-2.33106	-5.69672	-1.71698	-1.67154	-2.06327	-3.3465	-2.46202	-3.6195	1.51893	1.18236	-4.56375	-2.47997	Q9UBQ0	Vacuolar protein sorting-associated protein 29 OS=Homo sapiens OX=9606	VPS29		-0.336566	3.73684	10.6838	0.791924	0.208076	4.42044
Q92974	Rho guanine nucleotide exchange factor 2 OS=Homo sapiens OX=9606	ARHGEF2	30	23	187	23	986	111.5	7.27	1	Carbamidomethyl [C68;C71;C383;C478;C715]	3.01831	3.2071	3.19635	3.14769	3.22607	3.21672	3.15112	3.25022	3.23768	3.20813	3.23242	3.34983	-0.813125	2.77304	-0.709487	3.05441	-1.02747	2.02823	0.0203667	2.60196	2.60557	4.35914	4.44321	3.76042	3.16871	3.23823	0.884266	2.96511	Q92974	Rho guanine nucleotide exchange factor 2 OS=Homo sapiens OX=9606	ARHGEF2		0.0695256	0.899813	N/D	1.04937	-0.0493715	0
Q13895	Bystin OS=Homo sapiens OX=9606	BYSL	27	8	71	8	437	49.6	8.12	1		0.0869217	0.49556	0.478481	0.536268	0.563257	0.405397	0.492423	0.380602	0.594303	0.186256	0.188197	0.221322	-4.66596	-5.08022	-3.74016	-3.71281	-4.30421	-4.23943	-1.36331	-1.17545	-5.3069	-2.96766	-1.27297	-1.25019	0.427648	0.343851	-4.29046	-2.22275	Q13895	Bystin OS=Homo sapiens OX=9606	BYSL		-0.083797	0.371873	N/D	0.943571	0.056429	3.77697
P50395	Rab GDP dissociation inhibitor beta OS=Homo sapiens OX=9606	GDI2	79	33	505	24	445	50.6	6.47	1	Carbamidomethyl [C17;C202;C282;C302;C317;C335;C414];Acetyl [N-Term];Oxidation [M132]	4.99607	4.91578	4.85745	4.88015	4.90475	4.864	4.83241	4.97627	5.00682	4.83479	4.69203	4.78112	0.479331	-5.9791	-0.0485907	1.44647	1.71362	-4.25936	1.84498	2.30654	1.18393	-3.80082	1.79816	2.39899	4.90303	4.85391	-1.10794	0.955296	P50395	Rab GDP dissociation inhibitor beta OS=Homo sapiens OX=9606	GDI2		-0.0491265	0.427063	N/D	0.966521	0.0334786	3.5397
Q9HBM1	Kinetochore protein Spc25 OS=Homo sapiens OX=9606	SPC25	14	2	3	2	224	26.1	8	1	Carbamidomethyl [C27]	-2.54935	-2.33024	-2.27049	-2.50777	-1.96581	-2.2559	-2.47512	-2.33292	-2.25961	-2.80227	-2.44508	-2.60749	-5.39548	-3.87809	-3.72095	-5.11472	-4.10537	-4.34787	-2.06676	-1.0816	1.55248	-4.85373	-3.88186	-3.856	-2.31326	-2.48708	-4.42708	-2.36458	Q9HBM1	Kinetochore protein Spc25 OS=Homo sapiens OX=9606	SPC25		-0.173823	0.773832	N/D	0.886491	0.113509	4.10785
P62495	Eukaryotic peptide chain release factor subunit 1 OS=Homo sapiens OX=9606	ETF1	45	16	160	16	437	49	5.71	1	Carbamidomethyl [C97;C127;C302;C335];Met-loss+Acetyl [N-Term]	2.65565	2.69111	2.75371	2.65191	2.67366	2.77894	2.63128	2.72711	2.71302	2.77207	2.89782	2.94274	-2.39273	-4.59245	-2.81279	-0.433803	-0.615584	-0.0213923	-1.11828	0.342184	0.833141	3.74388	-1.70551	-0.599153	2.70083	2.78067	-1.81146	0.249377	P62495	Eukaryotic peptide chain release factor subunit 1 OS=Homo sapiens OX=9606	ETF1		0.0798434	0.789861	N/D	1.0569	-0.0569033	0
P16989	Y-box-binding protein 3 OS=Homo sapiens OX=9606	YBX3	50	13	228	8	372	40.1	9.77	1	Met-loss+Acetyl [N-Term]	1.20927	1.31001	1.3423	1.36971	1.34996	1.31984	1.16156	1.30401	1.08097	1.41514	1.47847	1.32054	-4.6969	-5.16421	-2.52505	-1.59795	-2.8542	-3.05974	-1.2481	-2.77809	-2.36222	-0.231509	0.0221815	-1.02453	1.31685	1.29345	-3.31634	-1.27038	P16989	Y-box-binding protein 3 OS=Homo sapiens OX=9606	YBX3		-0.0234011	0.137749	N/D	0.98391	0.0160896	3.21366
Q96AE4	Far upstream element-binding protein 1 OS=Homo sapiens OX=9606	FUBP1	48	23	311	19	644	67.5	7.61	1	Carbamidomethyl [C148;C332];Oxidation [M219;M221]	4.00892	4.02143	4.01154	4.12359	4.07971	4.11297	4.16374	4.14509	4.07988	4.24701	4.29719	4.36373	1.89324	-5.11619	2.52137	2.21209	-5.87997	2.31362	1.89897	3.53098	-1.8933	2.9546	3.23475	0.459826	4.05969	4.21611	-0.342639	1.69764	Q96AE4	Far upstream element-binding protein 1 OS=Homo sapiens OX=9606	FUBP1	FDPASIELAL	0.156413	2.06186	N/D	1.11451	-0.114513	0
P62195	26S proteasome regulatory subunit 8 OS=Homo sapiens OX=9606	PSMC5	62	20	215	18	406	45.6	7.55	1	Carbamidomethyl [C112;C209;C363]	2.94868	3.25134	3.23772	3.13961	3.25156	3.10795	2.8957	3.20119	2.99507	3.21086	3.06922	2.8144	1.86204	1.87342	4.27442	2.39765	1.01717	5.39078	5.06296	6.46683	4.12432	2.89893	5.11956	5.32429	3.15614	3.03107	2.80258	4.83281	P62195	26S proteasome regulatory subunit 8 OS=Homo sapiens OX=9606	PSMC5		-0.125071	0.805928	N/D	0.916959	0.0830411	3.9573
Q9BW61	DET1- and DDB1-associated protein 1 OS=Homo sapiens OX=9606	DDA1	20	2	13	2	102	11.8	8.68	1	Carbamidomethyl [C25]	-1.92236	-1.8423	-1.65385	-1.83321	-1.59538	-1.77069	-1.65715	-1.67216	-1.94795	-1.88729	-1.89514	-1.93532	-3.14397	-4.3395	-5.78253	-4.12974	-2.88375	-3.27374	-1.3464	-1.64534	-3.1779	-2.38979	-1.25631	-1.64411	-1.76963	-1.8325	-3.92554	-1.90998	Q9BW61	DET1- and DDB1-associated protein 1 OS=Homo sapiens OX=9606	DDA1		-0.0628715	0.38235	N/D	0.957357	0.0426432	3.64896
P43686	26S proteasome regulatory subunit 6B OS=Homo sapiens OX=9606	PSMC4	51	16	150	15	418	47.3	5.21	1	Carbamidomethyl [C210];Acetyl [N-Term]	2.29983	2.59927	2.76271	2.64671	2.75504	2.27102	2.36461	2.67879	2.93147	2.13537	2.32902	2.44296	0.99957	0.780562	0.693812	1.03471	0.456432	1.44361	2.77436	3.28155	1.1012	5.06691	2.54855	2.61464	2.55576	2.48037	0.90145	2.89787	P43686	26S proteasome regulatory subunit 6B OS=Homo sapiens OX=9606	PSMC4		-0.0753957	0.209977	N/D	0.949082	0.0509183	3.72979
P25445	Tumor necrosis factor receptor superfamily member 6 OS=Homo sapiens OX=9606	FAS	5	1	5	1	335	37.7	7.94	1		-4.12329	-4.24396	-3.57563	-4.07781	-3.9966	-3.57508	-4.38908	-4.33899	-4.08133	-6.0386	-4.11794	-3.63441	-4.46042	-3.41263	-3.07783	-3.51436	-4.38968	-3.46823	-1.60549	-1.58449	-2.96654	-1.12797	-1.67197	-1.39385	-3.93206	-4.43339	-3.72053	-1.72505	P25445	Tumor necrosis factor receptor superfamily member 6 OS=Homo sapiens OX=9606	FAS	NFRNEIQSLV	-0.50133	0.715296	4.98555	0.706455	0.293545	4.61987
P62328	Thymosin beta-4 OS=Homo sapiens OX=9606	TMSB4X	80	6	174	6	44	5.1	5.06	1	Met-loss+Acetyl [N-Term];Oxidation [M7]	4.3231	4.29033	4.32408	4.43749	4.50633	4.42482	4.63632	4.56458	4.50738	4.50986	4.45901	4.52404	-3.95064	-4.23461	-4.01341	-3.47292	-4.72926	-3.47217	-4.11999	-3.75495	1.20757	-3.88021	-3.39119	2.03774	4.38436	4.53353	-3.97883	-1.98351	P62328	Thymosin beta-4 OS=Homo sapiens OX=9606	TMSB4X		0.149174	2.25428	N/D	1.10893	-0.108935	0
P63000	Ras-related C3 botulinum toxin substrate 1 OS=Homo sapiens OX=9606	RAC1	56	9	166	5	192	21.4	8.5	1	Carbamidomethyl [C6;C81;C105;C157;C178]	2.40647	2.27439	2.3681	2.49739	2.52765	2.52295	2.44983	2.4099	2.40491	2.48796	2.56039	2.59219	-4.05738	-3.25116	-2.90491	-2.58777	-3.08191	-2.61941	2.17411	2.17106	-6.15391	2.71434	-4.75858	-2.68832	2.43282	2.4842	-3.08376	-1.09022	P63000	Ras-related C3 botulinum toxin substrate 1 OS=Homo sapiens OX=9606	RAC1	KKRKRKCLLL	0.051374	0.458146	N/D	1.03625	-0.0362513	0
Q9UNN5	FAS-associated factor 1 OS=Homo sapiens OX=9606	FAF1	15	8	60	8	650	73.9	4.88	1	Carbamidomethyl [C120]	1.01371	0.939363	0.862101	0.993086	1.05382	1.09294	1.03604	1.12289	0.990356	1.20932	1.19907	1.21457	-0.179622	-4.53358	-1.69344	-1.69133	-4.92234	-1.98067	0.197672	-0.0196295	-4.90733	1.20723	0.451168	-0.0829363	0.992503	1.12871	-2.50017	-0.525637	Q9UNN5	FAS-associated factor 1 OS=Homo sapiens OX=9606	FAF1		0.136204	1.59624	N/D	1.09901	-0.0990098	0
Q9BVP2	Guanine nucleotide-binding protein-like 3 OS=Homo sapiens OX=9606	GNL3	16	9	66	9	549	62	9.16	1	Carbamidomethyl [C158;C251]	1.24455	1.25437	1.23163	1.23469	1.37255	1.22765	0.86876	0.876114	0.948687	0.845457	0.957417	0.940084	-1.89464	-2.08494	-2.89069	-0.863279	-1.16527	-2.55211	0.397012	1.27167	-4.18409	0.978745	1.17128	0.761335	1.26091	0.906086	-1.90849	0.065993	Q9BVP2	Guanine nucleotide-binding protein-like 3 OS=Homo sapiens OX=9606	GNL3	DAYDFSTDYV	-0.354821	6.47545	9.31149	0.781967	0.218033	4.44628
O95865	N(G),N(G)-dimethylarginine dimethylaminohydrolase 2 OS=Homo sapiens OX=9606	DDAH2	24	5	20	5	285	29.6	6.01	1	Carbamidomethyl [C176;C262;C276]	-2.07042	-1.55667	-1.4342	-1.81535	-1.9208	-1.77455	-1.36679	-1.66674	-1.90915	-1.79407	-1.74434	-1.73987	-3.61357	-4.30336	-3.96166	-4.87067	-4.63804	-3.87639	-0.715795	-3.32385	-3.85117	0.399046	-2.78067	-3.18223	-1.762	-1.70349	-4.21062	-2.24244	O95865	N(G),N(G)-dimethylarginine dimethylaminohydrolase 2 OS=Homo sapiens OX=9606	DDAH2		0.0585055	0.193906	N/D	1.04139	-0.0413864	0
Q15007	Pre-mRNA-splicing regulator WTAP OS=Homo sapiens OX=9606	WTAP	15	4	24	4	396	44.2	5.19	1		-1.61403	-1.27963	-1.20552	-1.46762	-1.09154	-1.01229	-1.47578	-1.57421	-1.42824	-1.04408	-1.02672	-1.0698	-4.21839	-5.57037	-4.29477	-3.77456	-4.02923	-4.1658	-1.93582	-3.00731	-2.69765	-2.12446	-2.11716	-2.37178	-1.27844	-1.26981	-4.34219	-2.3757	Q15007	Pre-mRNA-splicing regulator WTAP OS=Homo sapiens OX=9606	WTAP	SSVNVQGSVL	0.00863345	0.0216913	N/D	1.006	-0.0060022	0
Q96A65	Exocyst complex component 4 OS=Homo sapiens OX=9606	EXOC4	3	2	9	2	974	110.4	6.49	1		-3.76471	-3.03766	-2.92546	-3.91728	-2.74352	-2.97555	-3.77488	-2.95916	-3.26192	-2.91964	-2.77833	-3.10885	-4.26617	-5.54465	-4.1844	-4.80154	-3.6913	-4.11643	-2.99096	-3.22405	-2.92545	-1.90752	-1.87268	-2.00429	-3.22736	-3.1338	-4.43408	-2.48749	Q96A65	Exocyst complex component 4 OS=Homo sapiens OX=9606	EXOC4	ATKDKKITTV	0.0935648	0.147526	N/D	1.067	-0.0670034	0
Q8WWH5	Probable tRNA pseudouridine synthase 1 OS=Homo sapiens OX=9606	TRUB1	10	2	8	2	349	37.2	8.25	1	Carbamidomethyl [C269;C331]	-1.90561	-1.77068	-1.98608	-2.12899	-2.12905	-2.18621	-2.41304	-2.35575	-2.34476	-2.20513	-2.04689	-2.15844	-5.35532	-5.00114	-5.20908	-5.95126	-5.23631	-4.67819	0.71195	-3.41201	-6.16849	-0.591799	-3.91201	-6.42875	-2.01777	-2.254	-5.23855	-3.30019	Q8WWH5	Probable tRNA pseudouridine synthase 1 OS=Homo sapiens OX=9606	TRUB1		-0.236233	1.66737	161.739	0.848959	0.151041	4.25086
Q10567	AP-1 complex subunit beta-1 OS=Homo sapiens OX=9606	AP1B1	20	16	102	6	949	104.6	5.06	1	Carbamidomethyl [C95;C123;C866;C921]	-0.0485649	-0.123314	-0.102139	-0.24147	0.112627	-0.0171013	-0.117249	0.084053	-0.312935	0.0160637	0.144975	0.0821772	-3.70616	-4.7471	-2.66467	-3.97097	-3.63583	-3.15467	-1.67445	-2.01608	-0.177049	-2.78461	-1.94214	-1.69186	-0.0699937	-0.0171526	-3.64657	-1.71436	Q10567	AP-1 complex subunit beta-1 OS=Homo sapiens OX=9606	AP1B1		0.052841	0.262503	N/D	1.03731	-0.0373056	0
P82979	SAP domain-containing ribonucleoprotein OS=Homo sapiens OX=9606	SARNP	40	8	85	8	210	23.7	6.42	1	Met-loss+Acetyl [N-Term]	3.18555	3.14758	3.18815	3.21875	3.14523	3.25002	3.35752	3.34766	3.24375	3.19218	3.20746	3.18571	-5.26037	-4.26919	-4.26614	-4.08633	-3.82837	-2.26503	1.09883	1.16626	-4.90813	-2.37365	-4.94134	-2.44966	3.18921	3.25571	-3.9959	-2.06795	P82979	SAP domain-containing ribonucleoprotein OS=Homo sapiens OX=9606	SARNP		0.0665005	1.03154	N/D	1.04717	-0.0471735	0
P16333	Cytoplasmic protein NCK1 OS=Homo sapiens OX=9606	NCK1	11	4	21	3	377	42.8	6.47	1		-1.36871	-1.59949	-1.46525	-1.45286	-1.72398	-1.55205	-1.6349	-1.32648	-1.50738	-1.72289	-1.33505	-1.52114	-3.23797	-5.30902	-4.16344	-4.19986	-4.33262	-4.31441	-4.50136	0.890856	-2.47984	-4.34731	0.850191	-4.48871	-1.52706	-1.50797	-4.25955	-2.34603	P16333	Cytoplasmic protein NCK1 OS=Homo sapiens OX=9606	NCK1		0.0190819	0.0852203	N/D	1.01331	-0.0133144	0
Q9Y294	Histone chaperone ASF1A OS=Homo sapiens OX=9606	ASF1A	17	4	30	3	204	23	4.41	1		-0.103331	0.0573997	0.145134	-0.0169353	-0.331133	-0.615202	-0.304551	-0.455154	-0.442554	-0.419439	-1.05651	-0.381602	-3.78288	-4.10498	-5.46136	-4.55819	-4.55175	-5.34639	-1.32499	-3.24095	-4.81793	-3.61957	-1.70841	-1.6261	-0.144011	-0.509969	-4.63426	-2.72299	Q9Y294	Histone chaperone ASF1A OS=Homo sapiens OX=9606	ASF1A	VMLESHMDCM	-0.365958	1.34008	8.65523	0.775954	0.224046	4.46148
Q5JTZ9	Alanine--tRNA ligase, mitochondrial OS=Homo sapiens OX=9606	AARS2	5	4	20	4	985	107.3	6.27	1		-1.30261	-1.11676	-1.13725	-1.29897	-1.35777	-1.24922	-1.35367	-1.41082	-1.41395	-1.31785	-1.15802	-1.46882	-3.74058	-4.23429	-4.44118	-1.08619	-1.42565	1.03382	-1.97111	-0.456229	-2.57631	1.54679	-0.62562	1.62217	-1.24377	-1.35385	-2.31568	-0.410052	Q5JTZ9	Alanine--tRNA ligase, mitochondrial OS=Homo sapiens OX=9606	AARS2	IAQTYALSQL	-0.110088	1.02355	N/D	0.926532	0.0734684	3.89956
Q99460	26S proteasome non-ATPase regulatory subunit 1 OS=Homo sapiens OX=9606	PSMD1	42	26	243	26	953	105.8	5.39	1	Carbamidomethyl [C112;C365;C378;C633;C659;C660;C703]	3.59221	3.65817	3.56801	3.64531	3.68583	3.65436	3.60771	3.68889	3.52835	4.26029	3.70898	3.58518	1.07336	0.092207	1.51472	1.09449	1.24891	1.42507	3.16565	3.1821	2.16161	2.69897	3.29516	3.34676	3.63398	3.7299	1.07479	2.97504	Q99460	26S proteasome non-ATPase regulatory subunit 1 OS=Homo sapiens OX=9606	PSMD1		0.0959175	0.389446	N/D	1.06874	-0.0687449	0
O15067	Phosphoribosylformylglycinamidine synthase OS=Homo sapiens OX=9606	PFAS	41	33	335	33	1338	144.6	5.76	1	Carbamidomethyl [C108;C270;C318;C336;C512;C785;C871;C975;C1044]	3.95766	3.99491	3.98004	3.89527	4.06685	4.0631	4.11326	3.98448	3.97417	4.22798	4.09832	4.19342	-0.92222	-1.67883	-0.440086	-0.945909	-0.614588	-0.77297	0.686618	2.62757	-3.10206	2.26862	1.75755	1.74694	3.99297	4.0986	-0.895767	0.997541	O15067	Phosphoribosylformylglycinamidine synthase OS=Homo sapiens OX=9606	PFAS		0.105633	1.20826	N/D	1.07597	-0.0759663	0
Q14103	Heterogeneous nuclear ribonucleoprotein D0 OS=Homo sapiens OX=9606	HNRNPD	43	18	346	16	355	38.4	7.81	1	Carbamidomethyl [C126;C226]	5.49973	5.63962	5.54848	5.5979	5.5453	5.68122	5.69313	5.64602	5.65301	5.8619	5.78346	5.83886	-3.79147	-3.38038	-4.78603	-4.63191	-0.780791	-2.58849	-2.33334	-1.06309	-3.92813	-1.76927	0.0598211	0.38317	5.58537	5.74606	-3.32651	-1.44181	Q14103	Heterogeneous nuclear ribonucleoprotein D0 OS=Homo sapiens OX=9606	HNRNPD		0.16069	2.16059	N/D	1.11782	-0.117822	0
P53990	IST1 homolog OS=Homo sapiens OX=9606	IST1	5	2	14	2	364	39.7	5.35	1	Carbamidomethyl [C125]	-3.18425	-2.08919	-1.92459	-1.99754	-1.9407	-2.34858	-1.78114	-1.98159	-1.96365	-2.34987	-1.89863	-1.94632	-4.85035	-4.73805	-3.09101	-4.57879	-4.82379	-3.69574	-5.17423	-2.56398	-2.76687	-1.87332	-0.98478	-1.11681	-2.24748	-1.98687	-4.29629	-2.41333	P53990	IST1 homolog OS=Homo sapiens OX=9606	IST1		0.26061	0.604428	N/D	1.19799	-0.197985	0
Q9Y221	60S ribosome subunit biogenesis protein NIP7 homolog OS=Homo sapiens OX=9606	NIP7	22	2	4	2	180	20.4	8.51	1		-1.52885	-1.02336	-1.09427	-1.362	-1.49502	-1.15604	-1.49843	-1.07478	-1.63841	-1.00909	-1.6374	-0.812558	-3.58738	-5.04539	-3.90117	-4.42697	-4.48412	-2.888	-2.5222	-1.67986	-1.32379	-4.2273	-2.55912	-0.731291	-1.27659	-1.27844	-4.05551	-2.17393	Q9Y221	60S ribosome subunit biogenesis protein NIP7 homolog OS=Homo sapiens OX=9606	NIP7		-0.00185347	0.00369743	N/D	0.998716	0.0012839	2.10909
O14562	Ubiquitin domain-containing protein UBFD1 OS=Homo sapiens OX=9606	UBFD1	7	2	21	2	309	33.4	5.77	1		-0.853651	-0.7071	-0.79595	-0.899536	-1.08286	-0.75918	-0.959302	-1.09459	-0.80088	-0.98354	-1.06133	-1.024	-3.58845	-5.07587	-3.44816	-4.56501	-4.74069	-5.0509	-5.39185	-4.13633	1.94643	0.0735741	-3.78889	-3.88539	-0.849713	-0.987273	-4.41151	-2.53041	O14562	Ubiquitin domain-containing protein UBFD1 OS=Homo sapiens OX=9606	UBFD1		-0.137561	1.13312	N/D	0.909055	0.0909451	4.00058
Q96MW1	Coiled-coil domain-containing protein 43 OS=Homo sapiens OX=9606	CCDC43	17	3	29	3	224	25.2	4.92	1		-0.667919	-0.699995	-0.830378	-0.824923	-0.557381	-0.725933	-0.643729	-0.708389	-0.776737	-0.968172	-0.762296	-0.694173	-3.73114	-3.91348	-5.05252	-4.24962	-4.74712	-4.04106	-5.26331	-4.2787	2.0464	-4.94777	-4.80494	2.78478	-0.717755	-0.758916	-4.28916	-2.41059	Q96MW1	Coiled-coil domain-containing protein 43 OS=Homo sapiens OX=9606	CCDC43		-0.0411614	0.280245	N/D	0.971872	0.0281277	3.46165
Q96GA3	Protein LTV1 homolog OS=Homo sapiens OX=9606	LTV1	7	3	30	3	475	54.8	4.91	1		-0.875853	-0.922815	-1.44237	-0.899702	-0.915005	-1.44497	-1.05675	-1.49114	-0.905077	-0.989534	-1.52557	-0.829553	-5.079	-3.96835	-4.32194	-4.58912	-4.02513	-4.34455	-1.93947	-1.83232	-5.40377	-2.23296	-2.01542	-1.64572	-1.08345	-1.13294	-4.38802	-2.51161	Q96GA3	Protein LTV1 homolog OS=Homo sapiens OX=9606	LTV1	LKKNVEGLKL	-0.0494835	0.111298	N/D	0.966282	0.0337178	3.5429
P54709	Sodium/potassium-transporting ATPase subunit beta-3 OS=Homo sapiens OX=9606	ATP1B3	22	5	38	5	279	31.5	8.35	1	Carbamidomethyl [C191]	0.698811	0.942657	1.07575	0.475389	0.519201	0.961163	0.104171	0.472757	0.461578	0.77133	0.6442	1.32243	-2.75783	-4.85961	-0.996268	-1.42286	-3.23878	-0.499088	0.356292	-0.0142822	1.05904	-1.06314	-3.43261	0.561697	0.778828	0.629412	-2.29574	-0.422169	P54709	Sodium/potassium-transporting ATPase subunit beta-3 OS=Homo sapiens OX=9606	ATP1B3	RVMFKITARA	-0.149416	0.335605	N/D	0.901615	0.0983847	4.03833
Q9NSE4	Isoleucine--tRNA ligase, mitochondrial OS=Homo sapiens OX=9606	IARS2	20	15	114	15	1012	113.7	7.2	1	Carbamidomethyl [C155;C819;C883;C1002]	1.58752	1.62046	1.80064	1.60806	1.91132	2.02154	1.93938	1.93761	1.84342	2.01834	2.03893	2.00866	-0.147762	-0.255432	-1.92269	-1.56323	-0.0656328	0.747728	1.4852	1.11817	1.18504	0.672271	1.13156	2.42373	1.75826	1.96439	-0.534503	1.33599	Q9NSE4	Isoleucine--tRNA ligase, mitochondrial OS=Homo sapiens OX=9606	IARS2		0.206133	1.56132	N/D	1.15359	-0.153592	0
Q9NYB0	Telomeric repeat-binding factor 2-interacting protein 1 OS=Homo sapiens OX=9606	TERF2IP	44	9	71	9	399	44.2	4.73	1	Carbamidomethyl [C54;C87];Met-loss+Acetyl [N-Term]	0.583576	0.702692	0.832493	0.7425	0.812229	0.7313	0.904803	0.9881	0.797583	0.782484	1.05124	1.00937	-4.1132	-3.67334	-3.10359	-3.40815	-5.07674	-3.20924	0.210168	0.342107	-6.34769	-3.8476	-1.16452	-0.566792	0.734132	0.922265	-3.76404	-1.89572	Q9NYB0	Telomeric repeat-binding factor 2-interacting protein 1 OS=Homo sapiens OX=9606	TERF2IP		0.188133	2.02537	N/D	1.13929	-0.139288	0
Q92769	Histone deacetylase 2 OS=Homo sapiens OX=9606	HDAC2	37	11	130	7	488	55.3	5.91	1	Carbamidomethyl [C101;C111]	0.606709	4.05302	1.01831	1.36657	1.17109	1.19008	1.3386	1.19016	1.32877	1.33415	1.38035	1.05993	-1.58795	-1.04104	-1.2521	-2.43718	-2.47554	-1.09166	0.190672	0.135969	-0.301425	0.607648	0.43434	0.185364	1.56763	1.27199	-1.64758	0.208761	Q92769	Histone deacetylase 2 OS=Homo sapiens OX=9606	HDAC2		-0.295636	0.240102	16.5355	0.814713	0.185287	4.35765
O43156	TELO2-interacting protein 1 homolog OS=Homo sapiens OX=9606	TTI1	3	2	12	2	1089	122	5.97	1		-1.73963	-1.7082	-1.38448	-2.47325	-1.08294	-1.62286	-1.61072	-1.30625	-1.43429	-1.53155	-1.23782	-1.81526	-2.10256	-4.52677	-3.87098	-3.26979	-4.40439	-4.72362	-2.16743	-1.31832	-3.26786	-1.54069	-1.84601	-1.67469	-1.66856	-1.48932	-3.81635	-1.96916	O43156	TELO2-interacting protein 1 homolog OS=Homo sapiens OX=9606	TTI1		0.179244	0.387431	N/D	1.13229	-0.132291	0
Q9H0C8	Integrin-linked kinase-associated serine/threonine phosphatase 2C OS=Homo sapiens OX=9606	ILKAP	21	8	47	8	392	42.9	7.09	1	Carbamidomethyl [C301;C325]	0.945168	1.09314	1.02284	1.02077	1.02554	0.96192	1.67774	1.09842	0.999315	1.20077	1.1009	0.96058	-0.271529	-1.90055	-1.40505	-0.94025	-0.808674	-0.704587	0.795813	1.36275	-0.956201	1.39663	1.16697	1.28432	1.01156	1.17295	-1.00511	0.841713	Q9H0C8	Integrin-linked kinase-associated serine/threonine phosphatase 2C OS=Homo sapiens OX=9606	ILKAP		0.16139	0.772091	N/D	1.11836	-0.118364	0
P35250	Replication factor C subunit 2 OS=Homo sapiens OX=9606	RFC2	28	7	50	7	354	39.1	6.44	1	Carbamidomethyl [C88;C171;C255]	0.841272	0.813292	0.527023	0.81105	0.90745	0.500074	0.564281	0.838434	0.21385	0.871889	0.571586	0.94238	-3.08582	-4.35781	-4.43739	-4.52936	-3.5631	-4.72257	-1.83388	-2.16707	-4.30246	-0.647608	-2.50186	-2.17006	0.73336	0.66707	-4.11601	-2.27049	P35250	Replication factor C subunit 2 OS=Homo sapiens OX=9606	RFC2		-0.0662904	0.202955	N/D	0.955091	0.0449093	3.67249
Q8IXQ4	GPALPP motifs-containing protein 1 OS=Homo sapiens OX=9606	GPALPP1	6	2	17	2	340	38.1	5.41	1		-0.485495	-0.181065	-0.24745	-0.126572	-0.136841	-0.226669	-0.43695	-0.337185	-0.340706	-0.251438	-0.095067	-0.220664	-5.60514	-4.57135	-4.39005	-4.27355	-4.92468	-4.20047	-2.28091	-2.09036	-2.9485	-4.14672	-2.95408	-2.48234	-0.234015	-0.280335	-4.66087	-2.81715	Q8IXQ4	GPALPP motifs-containing protein 1 OS=Homo sapiens OX=9606	GPALPP1	CSYYNHWTQL	-0.0463198	0.270127	N/D	0.968403	0.0315965	3.51372
Q9NQR4	Omega-amidase NIT2 OS=Homo sapiens OX=9606	NIT2	54	9	85	9	276	30.6	7.21	1	Carbamidomethyl [C44;C76;C97;C146;C153;C170]	1.66664	1.94718	1.35417	1.915	1.16597	1.6284	1.86211	1.87976	1.80127	1.61212	1.80882	1.51847	-5.76625	-3.34951	-4.43234	-3.8878	-2.93712	-3.4053	-3.04939	-2.15358	-3.8788	2.67301	-2.34066	-3.98713	1.6129	1.74709	-3.96305	-2.12276	Q9NQR4	Omega-amidase NIT2 OS=Homo sapiens OX=9606	NIT2		0.134198	0.446623	N/D	1.09748	-0.0974823	0
O75934	Pre-mRNA-splicing factor SPF27 OS=Homo sapiens OX=9606	BCAS2	34	5	39	5	225	26.1	5.66	1	Carbamidomethyl [C106;C132]	1.14447	0.704664	1.06382	0.881165	0.771015	0.710016	0.888358	0.718393	0.797396	1.28802	0.697829	1.00566	-5.07246	-5.18976	-5.77194	-5.13044	-3.44348	-5.13804	-2.2767	-1.93854	-4.04869	-3.55729	-5.46763	-1.43393	0.879192	0.899275	-4.95769	-3.12046	O75934	Pre-mRNA-splicing factor SPF27 OS=Homo sapiens OX=9606	BCAS2		0.020083	0.0610632	N/D	1.01402	-0.0140178	0
P98171	Rho GTPase-activating protein 4 OS=Homo sapiens OX=9606	ARHGAP4	3	2	5	2	946	105	6.34	1		-3.01146	-2.72966	-2.96806	-2.98817	-2.66932	-2.8877	-2.45421	-2.89636	-2.89273	-4.27113	-2.83575	-2.87347	-3.82489	-5.87019	-2.34546	-3.24698	-4.83583	-4.33796	-0.0897207	-0.289173	-1.42014	-4.52422	-2.97257	-4.15777	-2.87573	-3.03727	-4.07688	-2.24227	P98171	Rho GTPase-activating protein 4 OS=Homo sapiens OX=9606	ARHGAP4		-0.161545	0.257514	N/D	0.894067	0.105933	4.07412
Q9NPD8	Ubiquitin-conjugating enzyme E2 T OS=Homo sapiens OX=9606	UBE2T	20	2	13	2	197	22.5	7.99	1	Carbamidomethyl [C24]	-2.48903	-2.77744	-2.71421	-2.64822	-2.4929	-2.61242	-2.51724	-2.82154	-3.03302	-3.00224	-2.83964	-2.84338	-4.75772	-4.22986	-3.48127	-2.78845	-6.10527	-4.95769	-3.17896	-2.14247	-4.01885	-1.53269	-2.54548	-1.93919	-2.62237	-2.84284	-4.38671	-2.55961	Q9NPD8	Ubiquitin-conjugating enzyme E2 T OS=Homo sapiens OX=9606	UBE2T		-0.220473	1.49241	N/D	0.858284	0.141716	4.2184
P23284	Peptidyl-prolyl cis-trans isomerase B OS=Homo sapiens OX=9606	PPIB	50	12	163	12	216	23.7	9.41	1	Carbamidomethyl [C202]	3.83641	3.79939	3.75703	3.71701	3.81782	3.70774	3.78078	3.79828	3.81399	3.60829	3.6626	3.66085	-5.52203	-5.11938	-4.66765	0.220996	-4.41196	-3.98486	-4.92121	-1.63413	1.05023	0.867393	-5.47116	-2.44428	3.77257	3.7208	-3.91415	-2.09219	P23284	Peptidyl-prolyl cis-trans isomerase B OS=Homo sapiens OX=9606	PPIB		-0.0517685	0.613807	N/D	0.964753	0.035247	3.56286
Q13177	Serine/threonine-protein kinase PAK 2 OS=Homo sapiens OX=9606	PAK2	60	23	274	23	524	58	5.96	1	Carbamidomethyl [C352;C390;C480];Met-loss+Acetyl [N-Term]	4.19486	4.33084	4.06132	4.18136	4.1816	4.21086	4.09236	4.19966	4.08285	4.27966	4.1733	4.18616	-3.9772	-5.1158	-3.92998	-2.22785	-2.3478	-2.50468	-1.78222	-1.12903	-3.94357	-0.688191	-0.485982	-1.17697	4.19348	4.169	-3.35055	-1.53433	Q13177	Serine/threonine-protein kinase PAK 2 OS=Homo sapiens OX=9606	PAK2		-0.0244784	0.21687	N/D	0.983176	0.016824	3.23337
Q14692	Ribosome biogenesis protein BMS1 homolog OS=Homo sapiens OX=9606	BMS1	3	4	23	4	1282	145.7	6.44	1	Carbamidomethyl [C556]	-1.36257	-1.41744	-1.38498	-1.3866	-1.26844	-1.36166	-1.47509	-1.40441	-1.26029	-1.26587	-1.22352	-1.25166	-5.36215	-3.54335	-3.61355	-4.08736	-2.6255	-4.14556	-0.97174	-0.800303	-4.0234	-1.85994	-2.52453	-2.30892	-1.36361	-1.31347	-3.89625	-2.08147	Q14692	Ribosome biogenesis protein BMS1 homolog OS=Homo sapiens OX=9606	BMS1		0.0501412	0.516607	N/D	1.03537	-0.0353662	0
O75410	Transforming acidic coiled-coil-containing protein 1 OS=Homo sapiens OX=9606	TACC1	4	2	5	2	805	87.7	4.88	1	Carbamidomethyl [C114]	-2.60221	-2.80282	-2.72301	-2.44881	-3.08986	-2.43205	-2.8965	-2.82471	-3.1399	-2.64373	-2.56394	-2.48846	-5.21826	-4.07646	-4.7505	-5.02919	-3.12243	-5.37435	-4.39515	-3.77035	-3.63423	-1.79322	-1.41603	-1.77509	-2.68313	-2.75954	-4.5952	-2.79734	O75410	Transforming acidic coiled-coil-containing protein 1 OS=Homo sapiens OX=9606	TACC1		-0.0764146	0.221561	N/D	0.948412	0.0515883	3.73578
Q9Y6G9	Cytoplasmic dynein 1 light intermediate chain 1 OS=Homo sapiens OX=9606	DYNC1LI1	15	6	53	5	523	56.5	6.42	1	Carbamidomethyl [C117]	0.254154	0.28195	0.190334	0.329967	0.361832	0.152136	-0.0749159	0.4531	-0.0537243	0.461557	-0.0362978	0.283938	-1.43566	-2.17955	-3.59954	-4.51584	-1.96537	-3.64616	-1.4682	0.813881	-1.88524	-1.44225	-1.62375	-0.976635	0.261729	0.172276	-2.89036	-1.09703	Q9Y6G9	Cytoplasmic dynein 1 light intermediate chain 1 OS=Homo sapiens OX=9606	DYNC1LI1		-0.0894526	0.361508	N/D	0.939879	0.0601207	3.80621
O95249	Golgi SNAP receptor complex member 1 OS=Homo sapiens OX=9606	GOSR1	10	2	4	2	250	28.6	9.42	1	Carbamidomethyl [C34];Met-loss+Acetyl [N-Term]	-2.62391	-2.47493	-2.49286	-2.78182	-2.87792	-2.52077	-2.30069	-2.33642	-2.39016	-2.93857	-3.09222	-3.16486	-5.45912	-5.24266	-4.24252	-4.5051	-4.94591	-4.85337	-3.51377	-4.37078	-5.42619	-3.65837	1.59687	-3.14423	-2.6287	-2.70382	-4.87478	-3.08608	O95249	Golgi SNAP receptor complex member 1 OS=Homo sapiens OX=9606	GOSR1		-0.0751203	0.165937	N/D	0.949263	0.050737	3.72816
Q8NFH3	Nucleoporin Nup43 OS=Homo sapiens OX=9606	NUP43	27	6	35	6	380	42.1	5.63	1	Carbamidomethyl [C222]	0.57963	0.745573	0.703381	0.557446	0.516399	0.486332	0.452926	0.605202	0.34823	0.284145	0.583047	0.284022	-5.31442	-3.83394	-4.75801	-4.10114	-3.22932	-4.04847	-0.934148	-4.46537	-4.33663	-5.05848	-0.241708	0.414109	0.598127	0.426262	-4.21422	-2.43704	Q8NFH3	Nucleoporin Nup43 OS=Homo sapiens OX=9606	NUP43		-0.171865	1.40551	N/D	0.887695	0.112305	4.10263
Q6UXH1	Protein disulfide isomerase CRELD2 OS=Homo sapiens OX=9606	CRELD2	8	2	14	2	353	38.2	4.59	1	Carbamidomethyl [C288;C294]	-2.79657	-2.4503	-2.46193	-2.51919	-3.06489	-2.97984	-2.24991	-2.60758	-4.08433	-2.38545	-2.26614	-2.14707	-4.11573	-4.80829	-3.43935	-4.84136	-4.53715	-4.50747	-2.29424	-1.70991	-0.367635	-2.8187	-3.77827	-4.64432	-2.71212	-2.62341	-4.37489	-2.60218	Q6UXH1	Protein disulfide isomerase CRELD2 OS=Homo sapiens OX=9606	CRELD2	PTQLPSREDL	0.0887052	0.104159	N/D	1.06342	-0.0634154	0
Q8N1G4	Leucine-rich repeat-containing protein 47 OS=Homo sapiens OX=9606	LRRC47	29	13	106	13	583	63.4	8.28	1	Carbamidomethyl [C60;C367];Met-loss+Acetyl [N-Term]	2.26215	2.05618	1.96662	2.11556	2.25571	1.94315	2.26581	2.08861	2.09605	2.15966	2.15443	2.21097	-2.31128	-4.57125	0.400313	-3.40481	-5.15234	1.3004	3.26383	3.1958	1.25922	-3.92796	-3.55672	-3.36249	2.09989	2.16259	-2.28983	-0.521388	Q8N1G4	Leucine-rich repeat-containing protein 47 OS=Homo sapiens OX=9606	LRRC47		0.0626941	0.467018	N/D	1.04441	-0.0444143	0
O43813	Glutathione S-transferase LANCL1 OS=Homo sapiens OX=9606	LANCL1	19	6	45	6	399	45.3	7.75	1	Carbamidomethyl [C133;C183;C252]	1.07772	0.535683	1.15601	0.988461	0.645527	0.5725	1.26503	0.731262	0.60379	0.30242	1.00972	1.10132	-3.32187	-2.56517	-3.66275	-2.77109	-2.98586	-2.90151	2.71014	-2.9683	-3.245	-2.19854	-4.10579	2.15209	0.829317	0.835591	-3.03471	-1.2759	O43813	Glutathione S-transferase LANCL1 OS=Homo sapiens OX=9606	LANCL1	TKARFPAFEL	0.00627406	0.0116876	N/D	1.00436	-0.00435832	0
Q9UGV2	Protein NDRG3 OS=Homo sapiens OX=9606	NDRG3	32	7	42	7	375	41.4	5.31	1	Carbamidomethyl [C30;C290;C359]	-0.0878372	-0.127274	-0.116436	0.64938	0.0833664	0.0732422	-0.109033	-0.453081	0.619965	0.77305	-0.0353804	-0.471236	-3.96249	-4.28996	-4.17736	-4.9936	-4.06132	-4.31184	-3.48319	-2.91638	1.73723	-3.67781	-2.7495	-4.17175	0.0790736	0.0540474	-4.29943	-2.54357	Q9UGV2	Protein NDRG3 OS=Homo sapiens OX=9606	NDRG3	DRHQTMEVSC	-0.0250262	0.0355128	N/D	0.982803	0.0171972	3.24307
P53992	Protein transport protein Sec24C OS=Homo sapiens OX=9606	SEC24C	13	10	80	10	1094	118.2	7.06	1	Carbamidomethyl [C376;C383]	0.224588	0.904867	0.763546	0.919012	0.899086	0.932844	0.944583	0.668848	0.902456	1.07483	1.07698	0.949485	-5.7921	-4.2343	-5.01895	-3.97184	-5.86373	-4.01159	-4.01482	-4.92714	1.71804	-3.45841	-3.89288	-3.85876	0.773991	0.936197	-4.81542	-3.07233	P53992	Protein transport protein Sec24C OS=Homo sapiens OX=9606	SEC24C		0.162207	0.630057	N/D	1.119	-0.118997	0
Q03518	Antigen peptide transporter 1 OS=Homo sapiens OX=9606	TAP1	5	2	13	2	808	87.2	8.02	1		-4.14697	-3.71964	-3.76161	-3.65918	-3.00608	-3.10463	-2.66792	-3.7943	-4.07119	-3.54056	-2.93232	-3.9708	-4.02887	-5.13283	-4.50425	-4.40273	-2.12755	-3.33541	-4.90957	-2.68486	2.48917	-2.72495	-2.90568	-2.35785	-3.56635	-3.49618	-3.92194	-2.18229	Q03518	Antigen peptide transporter 1 OS=Homo sapiens OX=9606	TAP1		0.0701714	0.0883634	N/D	1.04984	-0.0498414	0
Q9UJW0	Dynactin subunit 4 OS=Homo sapiens OX=9606	DCTN4	7	2	14	2	460	52.3	7.34	1	Carbamidomethyl [C418]	-1.49056	-1.45386	-1.60315	-1.54847	-1.39905	-1.53565	-1.24503	-1.3483	-1.8193	-1.63395	-1.41113	-2.08101	-2.38881	-2.39371	-2.37033	-2.71827	-2.72584	-2.2153	-2.40409	-1.39887	1.5494	-0.466868	-0.89676	-0.780512	-1.50512	-1.58979	-2.46871	-0.73295	Q9UJW0	Dynactin subunit 4 OS=Homo sapiens OX=9606	DCTN4		-0.0846636	0.268389	N/D	0.943004	0.0569956	3.78157
Q00013	55 kDa erythrocyte membrane protein OS=Homo sapiens OX=9606	MPP1	23	5	23	5	466	52.3	7.37	1	Carbamidomethyl [C242]	-0.739431	-0.620436	-0.824821	-0.30789	-0.40904	-0.627235	-0.394324	-0.724342	-0.685034	-0.699923	-0.436887	-0.111066	-2.84853	-3.73647	-4.69778	-5.13164	-5.06549	-4.81816	-0.474698	-0.553699	-3.83094	-5.06693	-2.09882	-3.86462	-0.588142	-0.508596	-4.38301	-2.64829	Q00013	55 kDa erythrocyte membrane protein OS=Homo sapiens OX=9606	MPP1		0.0795465	0.263921	N/D	1.05669	-0.0566858	0
Q9H773	dCTP pyrophosphatase 1 OS=Homo sapiens OX=9606	DCTPP1	58	6	51	6	170	18.7	5.03	1	Carbamidomethyl [C110;C162]	-0.305544	-0.244438	-0.191235	-0.241861	-0.351751	-0.269321	-0.306239	-0.308968	-0.390766	-0.225897	-0.251903	-0.255742	-3.16092	-5.24759	-3.65771	-6.20475	-3.46458	-3.9155	-3.32578	-4.31313	1.41679	-0.593286	-3.6907	-4.73737	-0.267358	-0.289919	-4.27517	-2.54058	Q9H773	dCTP pyrophosphatase 1 OS=Homo sapiens OX=9606	DCTPP1		-0.0225606	0.29055	N/D	0.984484	0.0155162	3.19764
P37802	Transgelin-2 OS=Homo sapiens OX=9606	TAGLN2	84	16	254	16	199	22.4	8.25	1	Carbamidomethyl [C38;C63;C124];Oxidation [M122;M178;M189]	4.99947	5.12413	5.16821	5.05105	5.11774	5.07264	5.20476	5.13561	5.21927	5.08546	5.08229	5.08702	-2.30807	-5.19481	-2.40194	-1.49203	-2.10191	-1.4567	-2.60766	-2.29671	-2.48473	2.6886	-2.01847	2.07772	5.08887	5.13573	-2.49258	-0.773543	P37802	Transgelin-2 OS=Homo sapiens OX=9606	TAGLN2		0.0468612	0.667903	N/D	1.03301	-0.033015	0
Q99627	COP9 signalosome complex subunit 8 OS=Homo sapiens OX=9606	COPS8	26	3	35	3	209	23.2	5.38	1		-0.447165	0.328754	0.350384	0.14123	-0.0478916	0.131746	0.21622	0.152506	0.192226	0.0725651	-0.518537	0.0538778	-4.94671	-3.92269	-4.69805	-4.47066	-4.74591	-5.02207	-2.75715	-3.65184	-1.85062	-1.344	-3.87147	-4.01805	0.0761763	0.0281431	-4.63435	-2.91552	Q99627	COP9 signalosome complex subunit 8 OS=Homo sapiens OX=9606	COPS8		-0.0480332	0.109768	N/D	0.967254	0.032746	3.52976
Q9UMZ2	Synergin gamma OS=Homo sapiens OX=9606	SYNRG	1	1	3	1	1314	140.6	5.03	1		-5.87225	-3.34037	-5.19705	-2.70539	-3.32329	-3.02328	-3.08402	-3.19528	-3.3835	-3.52335	-3.71377	-3.40582	-0.812151	-4.88815	-3.5606	-0.421761	-0.559567	-0.294826	0.0749836	-0.448332	-0.809517	0.374934	0.0744066	0.414582	-3.91027	-3.38429	-1.75618	-0.053157	Q9UMZ2	Synergin gamma OS=Homo sapiens OX=9606	SYNRG	PPGLVLPDLL	0.525983	0.454851	N/D	1.43991	-0.439914	0
Q93009	Ubiquitin carboxyl-terminal hydrolase 7 OS=Homo sapiens OX=9606	USP7	20	13	46	13	1102	128.2	5.55	1	Carbamidomethyl [C300;C702;C711;C961]	1.10725	1.20739	1.09569	1.11616	1.25597	1.13859	1.26544	1.56252	1.42231	1.23403	1.46365	1.17132	-4.05633	-5.41248	-0.111629	-1.38946	-4.67431	-2.63565	-1.25098	-0.816066	-3.09907	-1.43763	-0.0693769	-1.40854	1.15351	1.35321	-3.04664	-1.34694	Q93009	Ubiquitin carboxyl-terminal hydrolase 7 OS=Homo sapiens OX=9606	USP7		0.199706	1.84731	N/D	1.14846	-0.148464	0
Q14240	Eukaryotic initiation factor 4A-II OS=Homo sapiens OX=9606	EIF4A2	45	16	230	4	407	46.4	5.48	1	Carbamidomethyl [C67]	0.127375	0.0345287	0.0469666	-0.0198936	0.347254	-0.150461	-0.325469	-0.0121555	0.449718	0.262371	0.420518	-0.136621	-3.74264	-4.50199	-3.44604	-3.21687	-5.26697	-4.14582	-4.48899	-0.985382	-4.37395	-3.96559	2.60355	-2.93182	0.0642948	0.109727	-4.05339	-2.35703	Q14240	Eukaryotic initiation factor 4A-II OS=Homo sapiens OX=9606	EIF4A2	EMPMNVADLI	0.0454322	0.118078	N/D	1.03199	-0.0319923	0
Q06323	Proteasome activator complex subunit 1 OS=Homo sapiens OX=9606	PSME1	68	18	240	18	249	28.7	6.02	1	Carbamidomethyl [C22;C101;C106]	4.25617	4.13247	4.07384	4.00612	4.1255	4.03205	4.12665	4.19751	4.20923	3.97072	4.0087	4.04787	-3.66114	0.0149269	-0.933122	-1.18043	-1.99487	0.652299	1.29702	0.273784	0.0493937	-0.877806	0.635932	1.69057	4.10436	4.09345	-1.18372	0.511481	Q06323	Proteasome activator complex subunit 1 OS=Homo sapiens OX=9606	PSME1		-0.0109124	0.0726978	N/D	0.992465	0.00753538	2.88042
P49458	Signal recognition particle 9 kDa protein OS=Homo sapiens OX=9606	SRP9	36	3	38	3	86	10.1	7.97	1	Met-loss [N-Term];Carbamidomethyl [C48]	2.5057	2.52582	2.5563	2.37597	2.5038	2.52763	2.36687	2.61559	2.63915	2.41158	2.37625	2.41914	1.36355	1.55688	-1.82665	1.1046	-1.99967	-6.22763	-0.402767	0.353708	0.554454	1.45975	0.171174	1.98542	2.4992	2.47143	-1.00482	0.686958	P49458	Signal recognition particle 9 kDa protein OS=Homo sapiens OX=9606	SRP9		-0.0277721	0.198776	N/D	0.980934	0.0190661	3.2887
P09960	Leukotriene A-4 hydrolase OS=Homo sapiens OX=9606	LTA4H	46	22	193	22	611	69.2	6.18	1	Carbamidomethyl [C8;C17;C26;C136;C141;C147;C200];Met-loss [N-Term]	3.13797	3.1121	3.11152	2.87744	2.99282	3.0739	3.09201	3.23768	3.00636	3.14065	2.9969	3.09689	-0.92148	-2.3841	-1.68088	-2.11889	-1.05469	-2.80478	-0.751252	2.34434	0.63804	0.166014	-0.249906	-2.97256	3.05096	3.09508	-1.82747	-0.137555	P09960	Leukotriene A-4 hydrolase OS=Homo sapiens OX=9606	LTA4H		0.0441225	0.359953	N/D	1.03106	-0.0310559	0
Q9Y295	Developmentally-regulated GTP-binding protein 1 OS=Homo sapiens OX=9606	DRG1	31	9	38	9	367	40.5	8.9	1	Carbamidomethyl [C195]	1.30833	1.30934	0.774733	1.06067	1.45549	0.766832	1.14668	1.24083	1.61045	1.04573	0.981065	1.66854	-3.68411	-4.51186	-0.128301	-0.379013	-4.89865	-1.81868	-5.0032	-0.366128	-0.204048	-0.166494	-0.819793	1.24243	1.11257	1.28222	-2.5701	-0.886205	Q9Y295	Developmentally-regulated GTP-binding protein 1 OS=Homo sapiens OX=9606	DRG1		0.16965	0.470385	N/D	1.12479	-0.124786	0
Q9NYF8	Bcl-2-associated transcription factor 1 OS=Homo sapiens OX=9606	BCLAF1	31	20	194	19	920	106.1	9.98	1	Carbamidomethyl [C242]	2.37293	2.465	2.48738	2.4783	2.59193	2.50347	2.46185	2.49795	2.41216	2.54996	2.62544	2.66278	-0.682675	-1.65294	-1.90803	0.194681	-0.24079	-0.189246	0.398612	0.342754	1.91261	0.439901	0.777526	1.72495	2.48317	2.53502	-0.7465	0.932725	Q9NYF8	Bcl-2-associated transcription factor 1 OS=Homo sapiens OX=9606	BCLAF1		0.0518552	0.50512	N/D	1.0366	-0.0365971	0
P27707	Deoxycytidine kinase OS=Homo sapiens OX=9606	DCK	30	5	37	5	260	30.5	5.21	1	Carbamidomethyl [C45]	1.25493	1.27117	0.929903	0.877651	0.997181	0.888523	1.12309	1.26832	0.983114	0.807354	1.18065	1.01552	-0.824757	-0.459288	-1.12093	-1.83388	-0.715542	-0.482898	-1.78958	4.0155	-2.88434	2.90553	1.3483	1.00762	1.03656	1.06301	-0.906215	0.767171	P27707	Deoxycytidine kinase OS=Homo sapiens OX=9606	DCK	EKVKEFLSTL	0.0264481	0.0993115	N/D	1.0185	-0.0185015	0
P61088	Ubiquitin-conjugating enzyme E2 N OS=Homo sapiens OX=9606	UBE2N	62	7	122	7	152	17.1	6.57	1		3.79042	3.84486	3.8032	3.79696	3.86873	3.92588	3.87194	3.91592	4.04576	3.89539	3.87899	3.95258	0.292125	-0.57293	-0.814177	-3.49525	-0.0332756	-0.567355	-0.605594	0.367126	5.64952	0.602463	-0.964031	-0.223767	3.83834	3.92676	-0.865143	0.804287	P61088	Ubiquitin-conjugating enzyme E2 N OS=Homo sapiens OX=9606	UBE2N		0.0884217	1.56608	N/D	1.06321	-0.0632064	0
Q13200	26S proteasome non-ATPase regulatory subunit 2 OS=Homo sapiens OX=9606	PSMD2	51	33	333	33	908	100.1	5.2	1	Carbamidomethyl [C230;C236;C251;C285;C448;C459;C616;C779];Acetyl [N-Term]	4.10759	4.09921	4.14407	3.9729	4.07768	4.00487	4.09453	4.06184	4.11159	3.94519	3.91035	3.95681	2.16145	1.85768	2.23464	2.68916	1.44106	2.20683	3.57105	3.88433	3.65731	3.50319	4.0561	3.93162	4.06772	4.01338	2.09847	3.76727	Q13200	26S proteasome non-ATPase regulatory subunit 2 OS=Homo sapiens OX=9606	PSMD2	ILRKNPNYDL	-0.0543364	0.6079	N/D	0.963037	0.0369627	3.58428
Q9BRP8	Partner of Y14 and mago OS=Homo sapiens OX=9606	PYM1	35	6	30	6	204	22.6	9.45	1		-1.54165	-0.533899	-0.979124	-1.09572	-0.523897	-0.89098	-0.547332	-0.702866	-0.665966	-0.6201	-0.837016	-0.570376	-3.58295	-4.45856	-3.81207	-5.1754	-4.94435	-5.18899	-3.26088	-4.4757	3.06136	-4.049	-4.61651	-3.81943	-0.927546	-0.657276	-4.52705	-2.86003	Q9BRP8	Partner of Y14 and mago OS=Homo sapiens OX=9606	PYM1	EELEDLELGL	0.27027	0.902257	N/D	1.20603	-0.206033	0
P40121	Macrophage-capping protein OS=Homo sapiens OX=9606	CAPG	63	14	187	14	348	38.5	6.19	1	Carbamidomethyl [C77;C282;C290];Acetyl [N-Term];Oxidation [M261]	3.73122	3.79881	3.66249	3.67485	3.69858	3.65672	3.68522	3.75499	3.84389	3.92666	3.9118	3.823	-3.77702	0.0496693	-5.00111	-0.119579	2.53125	-0.180053	2.47955	0.000518799	-4.64994	-0.470798	2.36486	3.74713	3.70378	3.82426	-1.08281	0.578554	P40121	Macrophage-capping protein OS=Homo sapiens OX=9606	CAPG		0.120483	1.69496	N/D	1.0871	-0.0870985	0
A3KMH1	von Willebrand factor A domain-containing protein 8 OS=Homo sapiens OX=9606	VWA8	1	2	4	2	1905	214.7	7.4	1		-3.58522	-3.55293	-3.47953	-3.66013	-3.93217	-3.91799	-3.6485	-3.81917	-3.57315	-3.80036	-3.85339	-3.77764	-3.44094	-5.191	-2.60845	-3.97138	-3.87426	-2.66514	-1.28798	-1.52781	-2.70613	-3.52921	-1.27854	-1.52108	-3.688	-3.74537	-3.62519	-1.97512	A3KMH1	von Willebrand factor A domain-containing protein 8 OS=Homo sapiens OX=9606	VWA8	IFTSTMLSSV	-0.0573713	0.267275	N/D	0.961014	0.0389864	3.60835
P10515	Dihydrolipoyllysine-residue acetyltransferase component of pyruvate dehydrogenase complex, mitochondrial OS=Homo sapiens OX=9606	DLAT	17	7	49	7	647	69	7.84	1	Carbamidomethyl [C291;C586]	1.99745	1.62917	1.94113	2.05787	2.03799	1.81325	1.91606	2.14562	2.1432	1.68391	2.01824	2.14194	-4.09541	-5.09147	-0.971166	-3.20373	0.205619	-1.984	-1.10493	-4.43313	-2.71179	0.041523	2.9145	0.0440578	1.91281	2.00816	-2.52336	-0.874962	P10515	Dihydrolipoyllysine-residue acetyltransferase component of pyruvate dehydrogenase complex, mitochondrial OS=Homo sapiens OX=9606	DLAT		0.095352	0.436885	N/D	1.06833	-0.068326	0
Q8N335	Glycerol-3-phosphate dehydrogenase 1-like protein OS=Homo sapiens OX=9606	GPD1L	3	1	7	1	351	38.4	7.02	1		-2.24662	-2.22586	-2.1389	-2.207	-2.08523	-2.05869	-2.08154	-2.09302	-2.38434	-2.30836	-1.98973	-2.31055	-4.66859	-5.24637	-4.0623	-4.32237	-1.20588	-3.41665	-3.07419	-0.435041	-3.9627	-1.00488	-1.03689	-3.55296	-2.16038	-2.19459	-3.82036	-2.17778	Q8N335	Glycerol-3-phosphate dehydrogenase 1-like protein OS=Homo sapiens OX=9606	GPD1L		-0.0342069	0.188891	N/D	0.976568	0.0234315	3.3802
O60832	H/ACA ribonucleoprotein complex subunit DKC1 OS=Homo sapiens OX=9606	DKC1	23	7	45	7	514	57.6	9.42	1	Carbamidomethyl [C310]	0.192734	0.589369	0.474926	0.0320816	0.460859	0.386353	0.422381	0.479254	0.251162	0.506132	0.501462	0.117244	-4.73783	-3.32057	-1.37965	-3.1896	-4.39291	-3.2243	-1.05308	0.26441	-5.11838	-0.385192	-1.1991	-2.95676	0.356054	0.379606	-3.37414	-1.74135	O60832	H/ACA ribonucleoprotein complex subunit DKC1 OS=Homo sapiens OX=9606	DKC1		0.0235521	0.0812492	N/D	1.01646	-0.0164591	0
Q9NTJ5	Phosphatidylinositol-3-phosphatase SAC1 OS=Homo sapiens OX=9606	SACM1L	21	12	90	12	587	66.9	7.12	1	Met-loss+Acetyl [N-Term];Carbamidomethyl [C389;C392]	1.42389	1.45521	1.38789	1.12622	1.323	1.17018	1.52619	1.55137	1.39223	1.39335	1.26799	1.29662	-1.09723	-1.66557	-3.69032	0.124793	-2.29873	0.59971	0.177081	0.415666	2.70827	-3.55232	0.132992	1.85128	1.3144	1.40462	-1.33789	0.288827	Q9NTJ5	Phosphatidylinositol-3-phosphatase SAC1 OS=Homo sapiens OX=9606	SACM1L		0.0902251	0.609977	N/D	1.06454	-0.0645362	0
O95793	Double-stranded RNA-binding protein Staufen homolog 1 OS=Homo sapiens OX=9606	STAU1	19	8	48	7	577	63.1	9.44	1	Carbamidomethyl [C523;C541;C574]	0.0508213	0.382284	0.0559673	0.205935	0.252972	0.284298	-0.0155439	0.126591	0.25696	0.291739	0.0771704	0.269109	-4.81866	-4.3332	-2.55089	-2.68334	-2.77203	-2.55117	-1.24171	2.03669	-5.19286	-1.56385	-2.33095	-1.66744	0.205379	0.167671	-3.28488	-1.66002	O95793	Double-stranded RNA-binding protein Staufen homolog 1 OS=Homo sapiens OX=9606	STAU1		-0.0377088	0.207495	N/D	0.974201	0.0257991	3.42307
Q9UKY7	Protein CDV3 homolog OS=Homo sapiens OX=9606	CDV3	53	10	139	10	258	27.3	6.4	1		2.21577	2.42563	2.39623	2.53898	2.36942	2.40554	2.47288	2.44884	2.30128	2.41119	2.55136	2.50603	-3.61988	-4.18989	-4.45193	-3.77543	-4.12852	-5.42229	0.0279856	-3.77261	-4.37165	-2.49107	-2.09686	-3.13768	2.39193	2.4486	-4.26466	-2.64032	Q9UKY7	Protein CDV3 homolog OS=Homo sapiens OX=9606	CDV3		0.0566649	0.48091	N/D	1.04006	-0.0400587	0
Q92841	Probable ATP-dependent RNA helicase DDX17 OS=Homo sapiens OX=9606	DDX17	46	29	436	21	729	80.2	8.27	1	Carbamidomethyl [C247;C277;C298;C319;C447;C584];Oxidation [M330;M333;M354]	4.33506	4.3431	4.29992	4.38562	4.31503	4.3245	4.28337	4.26658	4.33043	4.37694	4.44146	4.43804	-0.112547	-0.775042	0.9948	-0.0568399	-0.200361	2.37723	2.14299	1.79471	3.37318	1.16488	2.3841	1.10855	4.33387	4.35614	0.371207	1.99474	Q92841	Probable ATP-dependent RNA helicase DDX17 OS=Homo sapiens OX=9606	DDX17		0.0222662	0.287608	N/D	1.01555	-0.0155535	0
P28072	Proteasome subunit beta type-6 OS=Homo sapiens OX=9606	PSMB6	40	6	63	6	239	25.3	4.92	1	Carbamidomethyl [C186]	3.26262	3.18279	3.31858	3.37926	3.51601	3.36492	3.42949	3.43234	3.18378	3.6093	3.55294	3.56257	-5.1817	-3.59241	-4.21103	-5.03773	-1.54543	-0.220148	-2.70589	-4.14706	-0.213158	-2.49504	2.08686	-2.57591	3.33736	3.46174	-3.29807	-1.67503	P28072	Proteasome subunit beta type-6 OS=Homo sapiens OX=9606	PSMB6		0.124373	0.844539	N/D	1.09003	-0.0900341	0
Q9H2J4	Phosducin-like protein 3 OS=Homo sapiens OX=9606	PDCL3	17	4	37	4	239	27.6	4.84	1		-0.517862	-0.541042	-0.340088	-0.410185	-0.607027	-0.522783	-0.336497	-0.34424	-0.440338	-0.452524	-0.526797	-0.592008	-6.08872	-5.05499	-3.63151	-4.79612	-4.99888	-4.81532	-5.30658	-2.77068	0.637451	-4.26416	-4.90076	-3.05409	-0.489831	-0.448734	-4.89759	-3.27647	Q9H2J4	Phosducin-like protein 3 OS=Homo sapiens OX=9606	PDCL3		0.0410972	0.312586	N/D	1.0289	-0.028896	0
Q5SW79	Centrosomal protein of 170 kDa OS=Homo sapiens OX=9606	CEP170	1	1	5	1	1584	175.2	7.11	1		-4.47449	-3.59958	-4.02864	-3.48844	-3.51912	-3.54246	-3.75723	-3.56145	-3.79275	-3.73336	-3.51597	-3.69111	-4.65297	-4.23053	-5.26866	-4.07286	-3.48352	-4.34626	-3.47964	-2.91895	-2.87162	-2.59622	-1.95302	-2.51507	-3.77545	-3.67531	-4.34247	-2.72242	Q5SW79	Centrosomal protein of 170 kDa OS=Homo sapiens OX=9606	CEP170		0.100141	0.248122	N/D	1.07188	-0.0718784	0
Q5JVF3	PCI domain-containing protein 2 OS=Homo sapiens OX=9606	PCID2	12	3	25	3	399	46	8.53	1	Met-loss+Acetyl [N-Term]	-0.864004	-0.986769	-0.528509	-0.936619	-0.345612	-1.19436	-0.414142	-0.519159	-0.568624	-0.476124	-0.498099	-0.496222	-5.06922	-1.77143	-4.79572	-3.42689	-2.78587	-4.67979	-1.58633	-1.31588	-4.89982	-1.515	-1.52886	-2.08151	-0.809312	-0.495395	-3.75482	-2.15457	Q5JVF3	PCI domain-containing protein 2 OS=Homo sapiens OX=9606	PCID2	NPFPPLSTVC	0.313916	1.44131	N/D	1.24308	-0.243078	0
Q16531	DNA damage-binding protein 1 OS=Homo sapiens OX=9606	DDB1	35	32	363	32	1140	126.9	5.26	1	Carbamidomethyl [C87;C378;C652;C725;C732;C903]	4.46756	4.48307	4.40446	4.41416	4.42045	4.34021	4.20212	4.20191	4.28945	4.35152	4.34305	4.35351	3.24208	2.73691	3.15973	3.71652	3.66249	3.08717	5.18901	5.6147	3.40802	4.50742	5.18561	5.29823	4.42165	4.29026	3.26748	4.86716	Q16531	DNA damage-binding protein 1 OS=Homo sapiens OX=9606	DDB1		-0.131391	2.34692	N/D	0.912951	0.0870492	3.9797
Q7KZ85	Transcription elongation factor SPT6 OS=Homo sapiens OX=9606	SUPT6H	9	11	88	11	1726	198.9	4.91	1	Carbamidomethyl [C1169;C1463;C1465]	0.952473	0.929777	0.915951	0.973267	0.844963	0.905462	0.964992	0.931417	0.909878	1.01462	1.13244	0.935655	-4.96009	-4.38629	2.00702	-4.02411	-5.33397	-4.17757	-3.44601	-1.84076	-3.53993	-0.477003	-2.75455	0.734291	0.920315	0.9815	-3.47917	-1.88733	Q7KZ85	Transcription elongation factor SPT6 OS=Homo sapiens OX=9606	SUPT6H		0.061185	0.853438	N/D	1.04332	-0.0433224	0
Q04206	Transcription factor p65 OS=Homo sapiens OX=9606	RELA	9	4	23	4	551	60.2	5.68	1	Carbamidomethyl [C109;C120]	-0.7829	-0.683483	-1.16676	-0.560684	-0.677252	-0.631573	-0.5493	-0.614157	-0.771156	-0.480059	-0.674443	-0.644475	-5.19264	-3.62759	-5.52866	-3.24074	-4.20068	-3.80757	-2.96406	-4.73063	-0.442855	-2.09326	-3.86936	-1.94827	-0.750442	-0.622265	-4.26631	-2.67474	Q04206	Transcription factor p65 OS=Homo sapiens OX=9606	RELA		0.128177	0.661336	N/D	1.09291	-0.0929119	0
Q8WVV9	Heterogeneous nuclear ribonucleoprotein L-like OS=Homo sapiens OX=9606	HNRNPLL	13	6	36	5	542	60	7.72	1	Carbamidomethyl [C405;C474]	-2.25118	-1.81933	-1.99802	-1.7329	-1.95818	-1.72595	-1.41698	-1.72533	-1.76407	-1.8613	-1.81819	-1.91995	-6.07491	-4.99613	-6.17845	-3.63427	-3.74653	-6.77294	-4.8575	-2.97766	-2.26155	-3.87423	-3.69538	-4.19641	-1.91426	-1.75097	-5.23387	-3.64379	Q8WVV9	Heterogeneous nuclear ribonucleoprotein L-like OS=Homo sapiens OX=9606	HNRNPLL	MLKLLERSPL	0.163291	0.781096	N/D	1.11984	-0.119838	0
P00390	Glutathione reductase, mitochondrial OS=Homo sapiens OX=9606	GSR	30	11	88	11	522	56.2	8.5	1	Carbamidomethyl [C102;C107;C484]	2.42431	2.58389	2.55145	2.38038	2.58059	2.59359	2.52189	2.47919	2.67763	2.58428	2.5998	2.56741	-0.991981	-0.644576	-3.10976	-0.613197	0.131937	-0.0682912	3.19736	2.82186	2.41439	-3.53896	0.020113	-0.69291	2.51904	2.5717	-0.882644	0.703642	P00390	Glutathione reductase, mitochondrial OS=Homo sapiens OX=9606	GSR		0.0526646	0.540842	N/D	1.03718	-0.0371788	0
P55786	Puromycin-sensitive aminopeptidase OS=Homo sapiens OX=9606	NPEPPS	22	15	121	15	919	103.2	5.72	1	Carbamidomethyl [C66]	2.07181	2.06593	1.93532	1.76107	2.06027	2.00606	2.08107	1.89617	2.20625	2.14654	1.94495	2.32242	-4.29647	-5.02175	-4.998	-3.03653	-3.938	-2.3638	-3.53128	-3.21975	-5.51293	-5.29521	1.46153	1.94996	1.98341	2.09957	-3.94243	-2.35795	P55786	Puromycin-sensitive aminopeptidase OS=Homo sapiens OX=9606	NPEPPS		0.116157	0.728274	N/D	1.08384	-0.0838437	0
Q96B54	Zinc finger protein 428 OS=Homo sapiens OX=9606	ZNF428	24	3	21	3	188	20.5	4.17	1	Carbamidomethyl [C93;C96;C111;C114;C115]	-1.58952	-1.71034	-1.78233	-1.63195	-1.38646	-1.592	-1.55822	-1.60946	-1.79193	-1.50771	-1.49636	-1.30068	-3.63757	-5.44301	-5.63742	-4.80998	-4.87769	-2.42724	-4.30514	-1.26259	-4.3765	-4.36676	-0.803841	-2.2456	-1.61543	-1.54406	-4.47215	-2.8934	Q96B54	Zinc finger protein 428 OS=Homo sapiens OX=9606	ZNF428		0.0713703	0.373058	N/D	1.05071	-0.0507142	0
Q1KMD3	Heterogeneous nuclear ribonucleoprotein U-like protein 2 OS=Homo sapiens OX=9606	HNRNPUL2	25	15	164	15	747	85.1	4.91	1	Carbamidomethyl [C405;C408;C518;C538;C602]	2.19268	2.22869	2.4348	2.15846	2.27747	2.2304	2.24976	2.18638	2.21944	2.40808	2.46124	2.69599	-1.11554	-1.63195	-1.17134	-1.05702	-1.70839	-1.27491	0.173451	0.0491323	0.258515	1.48457	-0.371411	-0.0925732	2.25375	2.37015	-1.32652	0.250281	Q1KMD3	Heterogeneous nuclear ribonucleoprotein U-like protein 2 OS=Homo sapiens OX=9606	HNRNPUL2		0.116398	0.663322	N/D	1.08402	-0.0840248	0
Q00610	Clathrin heavy chain 1 OS=Homo sapiens OX=9606	CLTC	62	80	974	80	1675	191.5	5.69	1	Oxidation [M996];Carbamidomethyl [C39;C151;C328;C436;C459;C491;C617;C666;C682;C778;C824;C870;C918;C926;C934;C1102;C1257;C1260;C1565;C1569;C1573];Met-loss+Acetyl [N-Term]	6.14964	6.18504	6.1301	6.05297	6.15261	6.06199	6.2234	6.20406	6.24997	6.20646	6.13553	6.1015	1.09449	2.08223	3.06632	1.34678	2.88894	3.21275	4.10371	3.61947	3.60876	3.97887	4.15009	3.65769	6.12206	6.18682	2.28192	3.8531	Q00610	Clathrin heavy chain 1 OS=Homo sapiens OX=9606	CLTC	QPIVYGNLSL	0.0647639	1.16857	N/D	1.04591	-0.0459137	0
P16401	Histone H1.5 OS=Homo sapiens OX=9606	H1-5	23	8	126	8	226	22.6	10.92	1	Met-loss [N-Term];Met-loss+Acetyl [N-Term]	3.74505	3.68658	3.72582	3.70716	3.84859	3.73529	3.81847	3.80424	3.60927	3.70984	3.70495	3.65809	-2.99045	-1.44182	-0.407452	-0.464435	-1.36961	-3.96085	0.886653	1.22568	-4.95442	0.059865	0.712732	0.831997	3.74141	3.71748	-1.77244	-0.206249	P16401	Histone H1.5 OS=Homo sapiens OX=9606	H1-5		-0.023938	0.24617	N/D	0.983544	0.0164557	3.22359
Q2NKX8	DNA excision repair protein ERCC-6-like OS=Homo sapiens OX=9606	ERCC6L	4	3	16	3	1250	141	5.31	1	Carbamidomethyl [C982]	-2.23588	-1.93733	-1.85423	-1.85772	-1.8694	-1.78647	-1.89561	-2.02425	-2.22053	-1.95824	-2.63054	-3.12713	-3.57719	-4.80919	-5.59522	-2.96377	-4.31275	-5.34537	-4.16007	-2.92538	0.643118	-3.8822	-3.61345	-3.28215	-1.92351	-2.30938	-4.43392	-2.87002	Q2NKX8	DNA excision repair protein ERCC-6-like OS=Homo sapiens OX=9606	ERCC6L		-0.385876	1.03741	7.71535	0.765314	0.234686	4.48767
Q9UNZ5	Leydig cell tumor 10 kDa protein homolog OS=Homo sapiens OX=9606	C19orf53	7	1	5	1	99	10.6	11.55	1		-2.04735	-2.21158	-2.27308	-2.22327	-2.07451	-2.36702	-2.25124	-2.36392	-2.22442	-2.52896	-2.26007	-2.44618	-5.0271	-4.9236	-3.95788	-3.41866	-3.69393	-2.53305	-1.75144	-1.65325	-5.81703	-1.80083	-1.55274	-1.67301	-2.19947	-2.3458	-3.9257	-2.37472	Q9UNZ5	Leydig cell tumor 10 kDa protein homolog OS=Homo sapiens OX=9606	C19orf53		-0.146329	1.19524	N/D	0.903547	0.0964532	4.02879
P11586	C-1-tetrahydrofolate synthase, cytoplasmic OS=Homo sapiens OX=9606	MTHFD1	54	41	577	41	935	101.5	7.3	1	Carbamidomethyl [C143;C147;C195;C236;C408;C691;C863];Met-loss [N-Term]	5.56665	5.62363	5.64636	5.58742	5.54875	5.54491	5.47921	5.44978	5.55905	5.53641	5.56264	5.60906	5.37174	5.21237	5.41388	5.42383	5.15831	5.18405	7.00238	7.14708	7.30231	7.25201	6.21588	6.11535	5.58629	5.53269	5.29403	6.83917	P11586	C-1-tetrahydrofolate synthase, cytoplasmic OS=Homo sapiens OX=9606	MTHFD1		-0.0535967	1.01369	N/D	0.963531	0.0364688	3.57821
P42574	Caspase-3 OS=Homo sapiens OX=9606	CASP3	32	6	35	6	277	31.6	6.54	1	Carbamidomethyl [C163;C170;C184];Acetyl [N-Term]	0.593382	0.683163	0.562368	0.660498	0.594952	0.775566	0.708804	0.615774	0.648331	0.635691	0.887691	0.845017	-4.75222	-4.16484	-4.30324	-3.06687	-5.33894	-3.47348	-0.939667	-3.41964	-1.69469	-3.31878	-3.14445	-3.33957	0.644988	0.723551	-4.18326	-2.6428	P42574	Caspase-3 OS=Homo sapiens OX=9606	CASP3		0.0785632	0.702153	N/D	1.05597	-0.0559659	0
O43172	U4/U6 small nuclear ribonucleoprotein Prp4 OS=Homo sapiens OX=9606	PRPF4	38	14	65	14	522	58.4	7.42	1	Carbamidomethyl [C225;C237;C299;C342;C399;C441]	1.81461	1.67569	1.7448	1.66972	1.73974	1.90687	1.4527	1.84608	1.93082	2.04736	1.95595	1.9555	-5.59702	-0.696786	-3.36439	-0.937194	0.0301304	-1.90114	0.416679	-0.262834	-5.01237	1.79151	0.129335	-0.301555	1.75857	1.86473	-2.07773	-0.539871	O43172	U4/U6 small nuclear ribonucleoprotein Prp4 OS=Homo sapiens OX=9606	PRPF4		0.106162	0.545321	N/D	1.07636	-0.0763612	0
Q10570	Cleavage and polyadenylation specificity factor subunit 1 OS=Homo sapiens OX=9606	CPSF1	10	10	49	10	1443	160.8	6.4	1	Carbamidomethyl [C983;C1044]	1.10884	0.810776	1.03972	0.999249	0.867599	0.86816	0.943748	0.875275	1.07635	1.07383	1.0695	1.13397	-1.49108	-1.20777	-1.76501	-2.18021	-0.647058	0.0716491	-0.0297709	-0.900308	3.09961	0.588622	0.362278	-1.14711	0.949058	1.02878	-1.20325	0.328885	Q10570	Cleavage and polyadenylation specificity factor subunit 1 OS=Homo sapiens OX=9606	CPSF1	LETDRVTAHF	0.0797194	0.639283	N/D	1.05681	-0.0568125	0
Q9H2H8	Peptidyl-prolyl cis-trans isomerase-like 3 OS=Homo sapiens OX=9606	PPIL3	30	4	35	4	161	18.1	6.79	1	Met-loss+Acetyl [N-Term]	-0.848009	-0.703522	-0.560228	-0.683304	-0.595943	-0.507473	-0.528811	-0.566029	-0.614893	-0.502256	-0.694558	-0.74303	-3.02137	-3.33461	-2.10808	-0.606344	-3.9247	-3.98057	-1.22027	-1.69917	0.148368	-1.39466	-2.73683	-0.890774	-0.649747	-0.608263	-2.82928	-1.29889	Q9H2H8	Peptidyl-prolyl cis-trans isomerase-like 3 OS=Homo sapiens OX=9606	PPIL3		0.0414837	0.279203	N/D	1.02917	-0.0291717	0
Q9Y606	tRNA pseudouridine synthase A OS=Homo sapiens OX=9606	PUS1	5	2	17	2	427	47.4	8.41	1		0.0714169	-0.12344	-0.623144	-0.113472	-0.00165749	-0.28982	-0.585267	-1.43673	-0.794371	-0.470732	-0.452825	-0.364078	1.29883	1.29926	-4.84028	1.30612	1.31254	1.19958	1.34167	1.60913	1.45342	2.223	1.98297	2.07866	-0.180019	-0.684001	0.262674	1.78148	Q9Y606	tRNA pseudouridine synthase A OS=Homo sapiens OX=9606	PUS1		-0.503981	1.59992	4.94988	0.705158	0.294842	4.62259
Q709C8	Vacuolar protein sorting-associated protein 13C OS=Homo sapiens OX=9606	VPS13C	4	11	58	11	3753	422.1	6.83	1	Carbamidomethyl [C1372;C3723]	0.594322	0.853628	0.811834	0.816441	0.832373	0.902052	0.853044	0.757923	0.749628	0.865246	0.875569	0.854272	-4.71385	-0.205198	-1.17294	-0.447704	-0.50254	-0.658646	0.646535	0.877216	0.732215	0.545372	0.111628	-1.52813	0.801775	0.825947	-1.28348	0.230806	Q709C8	Vacuolar protein sorting-associated protein 13C OS=Homo sapiens OX=9606	VPS13C		0.024172	0.197391	N/D	1.0169	-0.0168959	0
O00330	Pyruvate dehydrogenase protein X component, mitochondrial OS=Homo sapiens OX=9606	PDHX	4	1	11	1	501	54.1	8.66	1	Carbamidomethyl [C307]	-3.28241	-3.23106	-3.51414	-3.43694	-3.34247	-3.12885	-2.93678	-3.02786	-3.23375	-2.98382	-2.77704	-3.25583	-4.88454	-5.37021	-1.9483	-3.6288	-2.43903	-1.88978	-4.8853	-4.69132	-3.81433	-1.61976	1.83995	2.07323	-3.32265	-3.03585	-3.36011	-1.84959	O00330	Pyruvate dehydrogenase protein X component, mitochondrial OS=Homo sapiens OX=9606	PDHX		0.286798	1.91373	N/D	1.21993	-0.21993	0
Q9NP72	Ras-related protein Rab-18 OS=Homo sapiens OX=9606	RAB18	14	2	19	2	206	23	5.24	1		-1.91828	-1.17041	-1.38329	-2.09413	-1.5209	-1.41041	-1.40195	-1.76075	-1.41107	-1.32959	-1.31709	-1.29881	-4.05927	-4.25318	-4.36287	-4.51077	-3.8029	-3.6247	-1.30814	-2.08715	-4.88475	-1.77108	-4.40866	-1.12113	-1.5829	-1.41988	-4.10228	-2.59682	Q9NP72	Ras-related protein Rab-18 OS=Homo sapiens OX=9606	RAB18	GACGGYCSVL	0.163026	0.478761	N/D	1.11963	-0.119633	0
Q13243	Serine/arginine-rich splicing factor 5 OS=Homo sapiens OX=9606	SRSF5	25	6	75	5	272	31.2	11.59	1		1.30982	1.22077	1.33262	1.37492	1.40791	1.30551	1.33325	1.32751	1.31174	1.4379	1.38725	1.40052	-4.19196	-4.28415	-4.04982	-1.67472	-2.46776	-2.29283	-1.06942	-1.01897	-2.25732	-2.40671	-2.16511	-1.01229	1.32526	1.36636	-3.16021	-1.65497	Q13243	Serine/arginine-rich splicing factor 5 OS=Homo sapiens OX=9606	SRSF5		0.0411045	0.610994	N/D	1.0289	-0.0289012	0
Q86SX6	Glutaredoxin-related protein 5, mitochondrial OS=Homo sapiens OX=9606	GLRX5	20	3	16	3	157	16.6	6.79	1		0.237684	-0.234797	-0.00933838	-0.0651417	-0.98699	-0.0709019	-0.901462	-0.300482	0.241562	-1.17612	-1.01081	-0.28892	-3.81452	-4.06054	-4.89699	-4.11668	-3.73884	-2.93468	-5.19761	-3.18985	-5.9121	2.22986	-3.29373	0.816561	-0.188247	-0.572704	-3.92704	-2.42448	Q86SX6	Glutaredoxin-related protein 5, mitochondrial OS=Homo sapiens OX=9606	GLRX5		-0.384457	0.697205	7.77429	0.766067	0.233933	4.48584
Q9UHV9	Prefoldin subunit 2 OS=Homo sapiens OX=9606	PFDN2	46	6	60	6	154	16.6	6.58	1		2.25013	2.22469	2.37741	2.28598	2.1525	2.3698	2.4429	2.30902	2.3479	2.48531	2.47596	2.50661	-4.20068	-3.59329	-3.86495	-4.69262	-4.90756	-4.48228	-3.58513	-4.14386	-5.4385	1.77398	-2.28914	-3.11588	2.27675	2.42795	-4.29023	-2.79975	Q9UHV9	Prefoldin subunit 2 OS=Homo sapiens OX=9606	PFDN2		0.151199	1.96631	N/D	1.11049	-0.110492	0
Q96GX9	Methylthioribulose-1-phosphate dehydratase OS=Homo sapiens OX=9606	APIP	32	5	41	5	242	27.1	7.12	1	Carbamidomethyl [C76;C97;C188]	-0.136141	-0.0976582	-0.0844879	0.00097084	0.181114	-0.10042	-0.124124	0.0767612	-0.232958	0.011055	0.185725	0.301263	-5.01115	-4.57242	-4.46324	0.507145	1.80941	2.06475	-3.68095	0.632712	2.45095	2.0062	1.15126	-3.31289	-0.039437	0.0362871	-1.61092	-0.125452	Q96GX9	Methylthioribulose-1-phosphate dehydratase OS=Homo sapiens OX=9606	APIP		0.0757241	0.36005	N/D	1.05389	-0.0538899	0
P62191	26S proteasome regulatory subunit 4 OS=Homo sapiens OX=9606	PSMC1	48	18	171	16	440	49.2	6.21	1	Carbamidomethyl [C58;C148]	3.28347	3.43841	3.4079	3.31713	3.55807	3.37534	3.35959	3.38269	3.33733	3.18857	3.3098	3.35642	0.892383	0.697009	1.06995	0.363164	1.00169	2.05314	2.35413	2.45033	2.12766	2.83442	2.54174	2.67463	3.39672	3.3224	1.01289	2.49715	P62191	26S proteasome regulatory subunit 4 OS=Homo sapiens OX=9606	PSMC1	QEGTPEGLYL	-0.0743219	0.795485	N/D	0.949788	0.0502116	3.7234
O14757	Serine/threonine-protein kinase Chk1 OS=Homo sapiens OX=9606	CHEK1	8	2	5	2	476	54.4	8.25	1		-1.5312	-1.42091	-1.45952	-1.79286	-1.30783	-1.64186	-1.41736	-1.46034	-1.47402	-1.53611	-1.36208	-1.29258	-5.05663	-5.1823	-4.92684	-3.55511	-4.97769	-4.09465	-3.34634	-4.37888	-0.348521	-3.26679	-4.85581	-2.69627	-1.5257	-1.42375	-4.6322	-3.14877	O14757	Serine/threonine-protein kinase Chk1 OS=Homo sapiens OX=9606	CHEK1		0.101951	0.650447	N/D	1.07322	-0.0732237	0
Q9Y314	Nitric oxide synthase-interacting protein OS=Homo sapiens OX=9606	NOSIP	36	7	70	7	301	33.2	8.82	1	Carbamidomethyl [C8;C223;C236;C250]	0.783331	0.897688	0.953613	0.787277	0.919334	0.905195	0.887759	0.909998	1.09321	1.05163	1.07933	0.959411	-1.93819	0.360536	-4.39392	-3.97218	-4.66577	-1.04853	-1.87723	0.0579424	0.594157	-1.47136	-2.27495	-1.79391	0.874406	0.996889	-2.60968	-1.12756	Q9Y314	Nitric oxide synthase-interacting protein OS=Homo sapiens OX=9606	NOSIP		0.122482	1.59123	N/D	1.08861	-0.0886064	0
P54819	Adenylate kinase 2, mitochondrial OS=Homo sapiens OX=9606	AK2	55	8	71	8	239	26.5	7.81	1	Carbamidomethyl [C40;C42];Met-loss [N-Term]	1.98133	1.88502	1.80793	1.70176	1.88962	1.83501	2.00308	2.02079	1.63507	1.55883	1.71558	1.70434	-3.459	-2.72253	-3.60733	-3.36355	-0.900654	-0.650277	-0.608995	-0.213924	3.07642	-3.36788	-1.27115	-3.43801	1.85011	1.77295	-2.45056	-0.97059	P54819	Adenylate kinase 2, mitochondrial OS=Homo sapiens OX=9606	AK2	GEPLIRRSGL	-0.0771629	0.397836	N/D	0.94792	0.0520801	3.74013
Q5EBM0	UMP-CMP kinase 2, mitochondrial OS=Homo sapiens OX=9606	CMPK2	3	1	3	1	449	49.4	7.01	1	Carbamidomethyl [C226]	-3.38269	-3.43488	-3.73007	-3.36473	-3.9458	-3.74198	-4.08392	-3.21201	-3.83156	-3.15232	-3.5863	-3.34785	-5.66049	-4.99176	-3.52333	-4.21775	-3.79849	1.54159	1.85634	-4.79407	-4.58281	-2.63184	2.98323	-4.62238	-3.60003	-3.53566	-3.4417	-1.96526	Q5EBM0	UMP-CMP kinase 2, mitochondrial OS=Homo sapiens OX=9606	CMPK2		0.0643679	0.13845	N/D	1.04563	-0.0456267	0
Q86X76	Deaminated glutathione amidase OS=Homo sapiens OX=9606	NIT1	15	4	15	4	327	35.9	7.74	1	Carbamidomethyl [C80;C285;C292]	-0.956356	-0.747149	-1.59094	-1.13756	-1.82413	-0.937963	-0.924003	-0.875319	-1.73115	-0.882982	-0.944074	-1.05435	-1.71269	-1.30195	-1.00323	-0.949793	-1.24347	-1.45987	0.342124	0.857472	-2.40656	1.1948	0.474492	0.649807	-1.19902	-1.06865	-1.2785	0.185356	Q86X76	Deaminated glutathione amidase OS=Homo sapiens OX=9606	NIT1		0.130369	0.249289	N/D	1.09457	-0.0945739	0
Q9BW27	Nuclear pore complex protein Nup85 OS=Homo sapiens OX=9606	NUP85	9	5	12	5	656	75	5.55	1	Carbamidomethyl [C230]	-1.3515	-0.714584	-0.741442	-0.804688	-0.854328	-0.629599	-1.43475	-1.49617	-1.22802	-1.54593	-1.82285	-1.51423	-0.760621	-0.612243	-1.33396	-1.40138	1.38686	-0.639519	0.778811	1.13778	-0.685143	1.26201	0.998476	1.8352	-0.849357	-1.50699	-0.560144	0.887855	Q9BW27	Nuclear pore complex protein Nup85 OS=Homo sapiens OX=9606	NUP85		-0.657633	3.27658	3.63845	0.633917	0.366083	4.76314
Q7Z460	CLIP-associating protein 1 OS=Homo sapiens OX=9606	CLASP1	8	8	31	7	1538	169.3	9.03	1	Carbamidomethyl [C1423]	-0.286663	-0.393671	-0.258507	-0.454027	-0.351774	-0.539661	-0.38934	-0.391497	-0.480747	-0.477863	-0.383452	-0.586144	-4.33476	-4.91591	-4.02496	-4.03569	-3.92937	-3.72937	-3.75038	-3.57383	0.114583	-0.0366392	-4.51844	-4.51842	-0.380717	-0.451507	-4.16168	-2.71385	Q7Z460	CLIP-associating protein 1 OS=Homo sapiens OX=9606	CLASP1		-0.0707901	0.660547	N/D	0.952116	0.0478836	3.7017
Q8WVC0	RNA polymerase-associated protein LEO1 OS=Homo sapiens OX=9606	LEO1	27	10	58	10	666	75.4	4.51	1		-0.246403	0.17786	0.125896	0.118034	0.181137	0.157314	0.241242	0.0690327	-0.0245457	0.17576	0.212007	0.309554	-3.4176	-4.05306	-3.08811	-2.63879	-3.11167	-1.82656	-3.35837	-0.97926	-0.618018	-1.3104	-1.47542	-1.72429	0.08564	0.163842	-3.02263	-1.57763	Q8WVC0	RNA polymerase-associated protein LEO1 OS=Homo sapiens OX=9606	LEO1		0.0782018	0.429688	N/D	1.0557	-0.0557014	0
Q99747	Gamma-soluble NSF attachment protein OS=Homo sapiens OX=9606	NAPG	17	5	26	5	312	34.7	5.41	1	Carbamidomethyl [C193]	0.163311	0.493717	0.165327	0.117981	0.42428	0.0467529	0.357522	0.206833	0.280607	0.132713	0.395926	0.436835	-2.72763	-2.26328	-2.75663	-3.48767	-3.97608	-2.49389	-1.9118	-4.08875	-1.39918	-0.596075	-0.294265	-0.774157	0.235228	0.30174	-2.95086	-1.5107	Q99747	Gamma-soluble NSF attachment protein OS=Homo sapiens OX=9606	NAPG		0.0665113	0.332406	N/D	1.04718	-0.0471814	0
P54577	Tyrosine--tRNA ligase, cytoplasmic OS=Homo sapiens OX=9606	YARS1	54	25	254	25	528	59.1	7.05	1	Carbamidomethyl [C67;C424;C501]	4.00274	3.95946	3.80128	3.91565	3.93922	3.87503	3.93215	3.99325	3.93802	3.88155	3.79748	3.89982	-1.7911	-0.146908	-0.175148	-1.03691	0.824556	-0.565724	1.90703	-0.122963	1.88517	2.06512	0.0234241	-0.0681362	3.91556	3.90704	-0.481871	0.948274	P54577	Tyrosine--tRNA ligase, cytoplasmic OS=Homo sapiens OX=9606	YARS1		-0.00851742	0.079302	N/D	0.994114	0.00588644	2.77244
Q14331	Protein FRG1 OS=Homo sapiens OX=9606	FRG1	31	7	65	7	258	29.2	9.01	1	Carbamidomethyl [C155;C159]	0.490313	0.647129	0.780859	0.674862	0.686602	0.675131	0.732228	0.726297	0.714352	0.823847	0.79178	0.699983	-3.63317	-4.2188	-4.91201	-4.3938	-3.95966	-5.00801	-0.0557442	-4.24571	-1.02345	-3.98147	-4.39467	-3.84446	0.659149	0.748081	-4.35424	-2.92425	Q14331	Protein FRG1 OS=Homo sapiens OX=9606	FRG1		0.0889319	1.16948	N/D	1.06358	-0.0635825	0
A8MWX3	Putative WAS protein family homolog 4 OS=Homo sapiens OX=9606	WASH4P	4	1	2	1	477	51.6	6.67	1		-3.70571	-5.34087	-4.57015	-4.50022	-5.41894	-4.63815	-4.74695	-4.53318	-4.61247	-4.53721	-4.62176	-4.69048	-5.62492	-4.71583	-4.97408	-4.85288	-4.33775	-4.24891	-4.79666	-2.90528	0.571619	-4.85189	-3.8218	-4.39787	-4.69567	-4.62368	-4.79239	-3.36698	A8MWX3	Putative WAS protein family homolog 4 OS=Homo sapiens OX=9606	WASH4P		0.0719984	0.104207	N/D	1.05117	-0.0511717	0
Q9NRZ9	Lymphoid-specific helicase OS=Homo sapiens OX=9606	HELLS	4	3	19	3	838	97	7.93	1	Carbamidomethyl [C205]	-2.09017	-1.60086	-1.73023	-1.94053	-2.05348	-1.83237	-1.68839	-1.84279	-1.7809	-2.1531	-1.75322	-2.4054	-2.72142	-4.04849	-2.84931	-2.52998	-3.81449	-4.34254	-0.539248	-0.373361	-3.82455	-1.33598	-2.48988	-3.2246	-1.87461	-1.9373	-3.38437	-1.9646	Q9NRZ9	Lymphoid-specific helicase OS=Homo sapiens OX=9606	HELLS	QEERQKLIYL	-0.0626934	0.180188	N/D	0.957475	0.0425251	3.6477
Q96JB5	CDK5 regulatory subunit-associated protein 3 OS=Homo sapiens OX=9606	CDK5RAP3	18	8	49	8	506	56.9	4.75	1	Carbamidomethyl [C136;C150];Acetyl [N-Term]	0.0908794	0.33651	0.217388	0.247782	0.234118	0.135025	0.252294	0.246796	0.21892	0.321531	0.291076	0.34768	-2.85703	-1.29835	-1.86851	-1.03279	-4.15537	-4.30252	-3.86817	-4.14127	1.19564	0.391996	-0.171299	-0.414705	0.210284	0.279716	-2.58576	-1.16797	Q96JB5	CDK5 regulatory subunit-associated protein 3 OS=Homo sapiens OX=9606	CDK5RAP3	RPVNLMGTSL	0.0694324	0.922545	N/D	1.0493	-0.0493038	0
Q9NQW7	Xaa-Pro aminopeptidase 1 OS=Homo sapiens OX=9606	XPNPEP1	49	16	107	16	623	69.9	5.67	1	Carbamidomethyl [C46;C48;C163;C279;C308;C309;C316;C342;C502;C582;C592]	2.38114	2.39227	2.16976	2.42675	2.57004	2.3419	2.41218	2.6032	2.45333	2.18261	2.88479	2.63162	0.252635	-4.39996	-4.26532	-4.63098	-4.14175	-4.40839	0.765675	0.256749	-0.201155	-4.56144	-4.58507	-4.78813	2.38031	2.52795	-3.59896	-2.18556	Q9NQW7	Xaa-Pro aminopeptidase 1 OS=Homo sapiens OX=9606	XPNPEP1		0.147644	0.675756	N/D	1.10776	-0.107759	0
Q9Y6I9	Testis-expressed protein 264 OS=Homo sapiens OX=9606	TEX264	10	2	13	2	313	34.2	4.86	1	Carbamidomethyl [C182]	-1.34978	-0.937405	-3.06069	-1.27415	-3.24447	-1.7101	-1.44286	-1.61513	-3.05353	-0.760803	-2.87749	-1.87339	-3.83181	-3.64869	-3.60539	-4.91968	0.237947	-5.14655	-4.80936	1.94499	0.747965	0.440285	-4.65006	-6.16183	-1.92943	-1.9372	-3.4857	-2.08134	Q9Y6I9	Testis-expressed protein 264 OS=Homo sapiens OX=9606	TEX264		-0.00776625	0.00490913	N/D	0.994631	0.00536869	2.73223
Q16512	Serine/threonine-protein kinase N1 OS=Homo sapiens OX=9606	PKN1	14	8	54	8	942	103.9	6.37	1	Carbamidomethyl [C317]	0.148502	0.148609	0.149857	0.0328522	-0.01264	-0.00850296	0.178905	0.21937	0.218159	0.123257	0.116374	0.354814	-4.06005	-5.10043	-5.04313	-3.95643	-3.96072	-3.86567	-2.88457	-2.53837	-3.17184	-3.30759	-2.87429	-2.79469	0.0764462	0.201813	-4.33107	-2.92856	Q16512	Serine/threonine-protein kinase N1 OS=Homo sapiens OX=9606	PKN1		0.125367	1.56216	N/D	1.09078	-0.0907849	0
Q9Y4K1	Beta/gamma crystallin domain-containing protein 1 OS=Homo sapiens OX=9606	CRYBG1	3	3	7	3	1723	188.6	5.86	1	Carbamidomethyl [C1404]	-1.83222	-1.42697	-1.65481	-1.77078	-1.4753	-1.6165	-5.09662	-2.7244	-3.16475	-2.13406	-2.08916	-3.04622	-4.84557	-3.89816	-2.98213	-3.65887	-3.93941	-3.62985	-2.00757	-0.100422	-4.36733	-4.55576	-1.81531	-1.81794	-1.62943	-3.04254	-3.82566	-2.44406	Q9Y4K1	Beta/gamma crystallin domain-containing protein 1 OS=Homo sapiens OX=9606	CRYBG1		-1.41311	1.95573	2.14523	0.375503	0.624497	5.22364
O75436	Vacuolar protein sorting-associated protein 26A OS=Homo sapiens OX=9606	VPS26A	15	3	37	3	327	38.1	6.57	1		-0.564974	-0.366798	-0.413664	-0.352304	-0.444525	-0.455877	-0.773349	-0.680897	-0.545862	-0.71204	-0.585622	-0.694562	-4.16036	-5.77029	-3.41093	-3.9786	-4.97612	-3.43386	-0.195339	-4.16245	-4.90905	-4.83895	-3.91809	0.576555	-0.433024	-0.665389	-4.28836	-2.90789	O75436	Vacuolar protein sorting-associated protein 26A OS=Homo sapiens OX=9606	VPS26A		-0.232365	3.26674	424.166	0.851238	0.148762	4.24309
O75694	Nuclear pore complex protein Nup155 OS=Homo sapiens OX=9606	NUP155	10	7	36	7	1391	155.1	6.16	1	Carbamidomethyl [C917;C1208]	-0.0816288	0.0121326	0.346647	0.0120068	-0.440781	0.0333023	-1.01591	-0.0194283	-0.135685	0.041502	-0.0865908	0.0289888	-3.88206	-4.02578	-4.08491	0.461522	-3.0595	-0.180444	-0.721395	-0.120385	-3.54977	0.218472	-1.58193	-0.829888	-0.0197201	-0.197854	-2.46186	-1.09748	O75694	Nuclear pore complex protein Nup155 OS=Homo sapiens OX=9606	NUP155		-0.178134	0.416157	N/D	0.883845	0.116155	4.11917
Q9HCE1	Helicase MOV-10 OS=Homo sapiens OX=9606	MOV10	11	8	64	8	1003	113.6	8.82	1	Carbamidomethyl [C553;C564;C947]	0.245455	0.454206	0.540218	0.0531578	0.439379	0.546432	0.401158	0.347668	0.410393	0.333797	0.397775	0.265641	-3.09289	-3.28977	-3.3232	-3.36863	-4.2391	-1.43057	-1.38443	-0.529149	-4.52481	-2.70687	-2.96535	1.50382	0.379808	0.359405	-3.12403	-1.7678	Q9HCE1	Helicase MOV-10 OS=Homo sapiens OX=9606	MOV10		-0.0204027	0.0920475	N/D	0.985957	0.0140426	3.15365
Q9BQG0	Myb-binding protein 1A OS=Homo sapiens OX=9606	MYBBP1A	32	31	236	31	1328	148.8	9.28	1	Carbamidomethyl [C890;C942;C968;C1009;C1031]	2.59552	2.7269	2.62353	2.60423	2.62996	2.61593	2.62011	2.56656	2.71203	2.87289	2.9559	2.80945	-3.17486	-4.02065	-1.00055	-1.70473	-1.00937	-1.02222	0.404397	-0.995033	-0.553415	-1.05343	0.057127	-1.66583	2.63268	2.75616	-1.98873	-0.634363	Q9BQG0	Myb-binding protein 1A OS=Homo sapiens OX=9606	MYBBP1A		0.123478	1.07598	N/D	1.08936	-0.0893577	0
O00505	Importin subunit alpha-4 OS=Homo sapiens OX=9606	KPNA3	25	7	38	5	521	57.8	4.94	1	Carbamidomethyl [C325];Met-loss+Acetyl [N-Term]	0.0514603	0.496113	0.240335	-0.055933	-0.176958	0.429985	0.134431	0.0166321	-0.138275	-0.430256	-0.0713224	-0.604402	-4.45025	-3.03565	-3.0985	-4.73636	-3.00907	-5.22481	-2.5524	-1.90425	-4.9478	-1.9397	-1.99527	-2.09368	0.164167	-0.182199	-3.92577	-2.57218	O00505	Importin subunit alpha-4 OS=Homo sapiens OX=9606	KPNA3	ANLQTKEFNF	-0.346366	1.26496	9.89359	0.786563	0.213437	4.43446
P82650	28S ribosomal protein S22, mitochondrial OS=Homo sapiens OX=9606	MRPS22	16	5	32	5	360	41.3	7.9	1		-0.134771	0.0329227	0.0994816	0.164948	-0.0238094	-0.10911	0.0694361	0.174194	-0.227919	-0.19754	-0.168347	-0.281339	-2.62402	-2.19778	-3.02869	-2.64191	-1.38116	-4.08366	-2.50939	-0.494027	-2.55418	0.0567608	-0.94744	-1.40779	0.00494353	-0.105252	-2.65954	-1.30935	P82650	28S ribosomal protein S22, mitochondrial OS=Homo sapiens OX=9606	MRPS22		-0.110196	0.615698	N/D	0.926462	0.0735378	3.9
Q9BW19	Kinesin-like protein KIFC1 OS=Homo sapiens OX=9606	KIFC1	7	3	16	3	673	73.7	8.98	1		-2.47376	-2.09259	-2.20474	-1.97049	-1.95727	-2.33229	-2.29132	-2.24942	-2.29439	-2.23007	-1.98693	-2.00786	-4.50313	-4.57207	-3.82779	-4.33624	-5.55269	-4.39356	-3.45167	-3.70769	-2.40305	-3.00505	-3.58196	-2.94828	-2.17186	-2.17667	-4.53091	-3.18295	Q9BW19	Kinesin-like protein KIFC1 OS=Homo sapiens OX=9606	KIFC1		-0.00480763	0.016266	N/D	0.996673	0.00332685	2.52349
P82664	28S ribosomal protein S10, mitochondrial OS=Homo sapiens OX=9606	MRPS10	9	1	4	1	201	23	8	1		-1.84733	-2.01985	-2.31653	-2.65271	-2.70031	-1.73378	-3.14521	-3.3867	-1.75545	-2.63726	-3.34063	-2.59875	-0.624481	-0.5167	-1.35023	-0.403176	-3.9885	-5.77357	0.403837	-1.30571	2.36507	-0.818049	-5.20512	-0.0438156	-2.21175	-2.81067	-2.10944	-0.767298	P82664	28S ribosomal protein S10, mitochondrial OS=Homo sapiens OX=9606	MRPS10		-0.598917	1.11722	4.01063	0.660249	0.339751	4.71293
Q15008	26S proteasome non-ATPase regulatory subunit 6 OS=Homo sapiens OX=9606	PSMD6	42	17	174	17	389	45.5	5.62	1	Carbamidomethyl [C58;C188];Met-loss [N-Term]	2.96353	3.06992	2.91703	2.94372	2.89771	2.97647	2.93212	2.84687	2.83406	2.74143	2.66935	2.66068	1.27673	0.872209	0.986182	0.895847	2.21182	0.702246	2.71627	2.84099	1.91897	2.17622	2.65631	2.68565	2.9614	2.78075	1.1575	2.49907	Q15008	26S proteasome non-ATPase regulatory subunit 6 OS=Homo sapiens OX=9606	PSMD6	VQKLSRVINM	-0.180645	2.29223	N/D	0.882308	0.117692	4.12564
Q9UKX7	Nuclear pore complex protein Nup50 OS=Homo sapiens OX=9606	NUP50	50	15	138	15	468	50.1	7.06	1	Carbamidomethyl [C181;C416;C428]	2.45483	2.51548	2.516	2.4395	2.63137	2.50095	2.42774	2.52024	2.48282	2.65094	2.57649	2.65617	1.04545	-1.39891	0.796931	1.52826	1.57487	1.31117	1.47632	1.59528	2.35459	1.97504	3.37073	2.12417	2.50969	2.5524	0.809628	2.14935	Q9UKX7	Nuclear pore complex protein Nup50 OS=Homo sapiens OX=9606	NUP50		0.0427133	0.418286	N/D	1.03005	-0.0300493	0
Q969Q0	60S ribosomal protein L36a-like OS=Homo sapiens OX=9606	RPL36AL	41	8	125	2	106	12.5	10.65	1	Carbamidomethyl [C72;C77]	-0.953695	-0.0926399	-0.116825	-0.209896	-0.248423	0.0244999	0.0413332	-0.0966797	-0.0556107	-0.00389671	-0.246549	-0.263549	-4.4387	-5.01057	-4.70993	-2.06125	-4.18543	-2.48119	-1.8561	-2.1875	-4.83331	-1.94286	-1.82723	-2.20566	-0.266163	-0.104159	-3.81451	-2.47544	Q969Q0	60S ribosomal protein L36a-like OS=Homo sapiens OX=9606	RPL36AL	KKRKGQVIQF	0.162005	0.506792	N/D	1.11884	-0.118841	0
P16403	Histone H1.2 OS=Homo sapiens OX=9606	H1-2	24	7	165	1	213	21.4	10.93	1	Met-loss [N-Term];Met-loss+Acetyl [N-Term]	1.46651	1.22568	1.34709	1.23321	1.34322	1.23519	1.01904	1.27343	1.22083	1.24178	1.12579	1.13333	-2.71643	-3.33376	-1.16123	-2.45305	-2.74681	-2.61467	-0.822649	-0.510142	-3.08544	-0.309318	-1.20613	-1.06848	1.30848	1.16903	-2.50433	-1.16703	P16403	Histone H1.2 OS=Homo sapiens OX=9606	H1-2		-0.139449	1.53581	N/D	0.907866	0.092134	4.0068
Q7Z3K3	Pogo transposable element with ZNF domain OS=Homo sapiens OX=9606	POGZ	3	4	11	4	1410	155.2	7.4	1		-3.0386	-2.94203	-2.90569	-4.11035	-2.96299	-2.59982	-3.06792	-3.72051	-3.01461	-2.91634	-2.68919	-2.6576	-3.36602	-3.14726	-2.90241	-4.37641	-4.50559	-4.80972	-1.58849	-2.37915	-4.55506	-2.36669	-1.60291	-2.63865	-3.09325	-3.01103	-3.85123	-2.52182	Q7Z3K3	Pogo transposable element with ZNF domain OS=Homo sapiens OX=9606	POGZ		0.0822202	0.117838	N/D	1.05865	-0.058646	0
Q9NZJ7	Mitochondrial carrier homolog 1 OS=Homo sapiens OX=9606	MTCH1	2	1	3	1	389	41.5	9.32	1		-1.97986	-2.12537	-2.19861	-2.24455	-2.26165	-2.1756	-2.02311	-2.19611	-2.37476	-2.16683	-2.15709	-1.99745	-4.72674	-0.820657	-4.31467	-0.804143	-1.38455	-4.5964	-0.461683	-1.25629	-4.11392	-0.730523	-0.927469	-1.18498	-2.16427	-2.15256	-2.77453	-1.44581	Q9NZJ7	Mitochondrial carrier homolog 1 OS=Homo sapiens OX=9606	MTCH1		0.0117135	0.0606867	N/D	1.00815	-0.00815223	0
Q01780	Exosome component 10 OS=Homo sapiens OX=9606	EXOSC10	11	6	16	6	885	100.8	8.46	1	Carbamidomethyl [C612]	-0.274731	0.130014	-0.0247955	-0.28709	-0.192612	-0.209391	-0.150073	-0.305712	-0.17514	-0.106888	-0.0828028	0.0554323	0.222209	-4.59579	-3.57331	-3.8954	-3.39209	-5.63554	-3.56571	-3.19993	0.201997	-3.2952	2.3834	-5.47406	-0.143101	-0.127531	-3.47832	-2.15825	Q01780	Exosome component 10 OS=Homo sapiens OX=9606	EXOSC10		0.0155702	0.0685496	N/D	1.01085	-0.0108509	0
Q8TAT6	Nuclear protein localization protein 4 homolog OS=Homo sapiens OX=9606	NPLOC4	14	5	33	5	608	68.1	6.38	1	Carbamidomethyl [C208;C391]	-0.61907	0.212227	-0.268433	-0.191011	0.0981216	0.181824	0.103446	0.213253	0.496588	-0.230856	-0.0214529	-0.16252	-4.18364	-3.93816	-4.08427	-4.75346	-4.47817	0.950972	-3.73013	0.506945	-2.8219	-1.50467	-0.791817	-4.27597	-0.0977236	0.0664096	-3.41445	-2.10292	Q8TAT6	Nuclear protein localization protein 4 homolog OS=Homo sapiens OX=9606	NPLOC4		0.164133	0.443514	N/D	1.12049	-0.120493	0
Q15436	Protein transport protein Sec23A OS=Homo sapiens OX=9606	SEC23A	12	7	45	5	765	86.1	7.08	1	Carbamidomethyl [C61;C74]	-1.25134	-1.33709	-1.15079	-1.56783	-1.2506	-1.2883	-1.17711	-1.07755	-1.23062	-0.773752	-0.660455	-0.857554	-1.65604	-4.66469	-3.76136	-0.572924	-4.73009	-1.1181	-3.09442	-0.761453	-2.40564	-2.10964	-0.028347	-0.265392	-1.30766	-0.962841	-2.75053	-1.44415	Q15436	Protein transport protein Sec23A OS=Homo sapiens OX=9606	SEC23A	LKKLAVSSAA	0.344817	1.9555	N/D	1.26999	-0.26999	0
Q96A26	Protein FAM162A OS=Homo sapiens OX=9606	FAM162A	27	3	11	3	154	17.3	9.77	1		-0.660784	-0.447882	-0.550169	-0.764091	-0.938118	-0.590824	-0.547301	-0.70726	-0.523844	-0.818834	-0.643771	-0.59452	-4.64595	-4.28486	-3.75324	-4.32819	-4.56579	-5.03836	-2.9918	-3.7319	-3.5019	-1.03663	-4.33967	-3.17822	-0.658645	-0.639255	-4.43607	-3.13002	Q96A26	Protein FAM162A OS=Homo sapiens OX=9606	FAM162A		0.0193896	0.0852914	N/D	1.01353	-0.0135306	0
Q9Y3U8	60S ribosomal protein L36 OS=Homo sapiens OX=9606	RPL36	30	4	71	4	105	12.2	11.59	1	Carbamidomethyl [C48];Oxidation [M7]	3.97206	3.81146	3.83297	3.88048	3.93924	3.87236	3.81756	3.91509	3.85778	3.75456	3.69612	3.74372	-0.729311	-1.68316	-1.20131	-0.742462	-0.228009	-0.516851	0.284012	0.344755	0.949533	1.03775	0.0490742	0.0590315	3.88476	3.79747	-0.850183	0.454026	Q9Y3U8	60S ribosomal protein L36 OS=Homo sapiens OX=9606	RPL36		-0.0872906	1.20913	N/D	0.941289	0.0587112	3.79525
O43164	E3 ubiquitin-protein ligase Praja-2 OS=Homo sapiens OX=9606	PJA2	3	1	7	1	708	78.2	4.39	1		-3.29882	-3.90923	-3.82548	-3.50509	-3.25998	-3.67166	-3.51213	-3.57911	-3.29481	-3.65429	-3.09647	-3.24388	-4.02354	-3.54002	-4.16111	-2.54348	-3.91836	-5.69994	-2.38225	-1.82343	-2.72601	-2.25737	-2.62519	-4.2478	-3.57838	-3.39678	-3.98108	-2.67701	O43164	E3 ubiquitin-protein ligase Praja-2 OS=Homo sapiens OX=9606	PJA2		0.181595	0.64128	N/D	1.13414	-0.134137	0
O60493	Sorting nexin-3 OS=Homo sapiens OX=9606	SNX3	24	4	60	4	162	18.8	8.66	1	Carbamidomethyl [C140]	0.296183	0.146284	0.315029	0.174036	0.298103	0.192585	0.226348	0.355232	0.149031	0.212759	0.125821	0.298059	-3.73783	-3.68822	-5.04594	-4.06034	-3.80391	-1.83549	-2.62859	-5.23591	-1.03363	0.221929	-3.19759	-2.47637	0.237037	0.227875	-3.69529	-2.39169	O60493	Sorting nexin-3 OS=Homo sapiens OX=9606	SNX3		-0.00916179	0.0713593	N/D	0.99367	0.00633035	2.80421
Q9Y5B9	FACT complex subunit SPT16 OS=Homo sapiens OX=9606	SUPT16H	16	13	100	13	1047	119.8	5.66	1	Carbamidomethyl [C323];Met-loss+Acetyl [N-Term]	1.51504	1.86744	1.90033	1.85403	1.87027	1.90537	1.94547	1.78928	1.89542	2.03694	2.04884	1.99117	0.371712	0.304612	-0.656898	0.373538	-0.913672	-0.719687	2.97604	-0.348769	2.95816	0.311316	0.163896	0.502982	1.81875	1.95119	-0.206733	1.09394	Q9Y5B9	FACT complex subunit SPT16 OS=Homo sapiens OX=9606	SUPT16H		0.13244	0.998686	N/D	1.09615	-0.0961459	0
P42224	Signal transducer and activator of transcription 1-alpha/beta OS=Homo sapiens OX=9606	STAT1	12	6	28	6	750	87.3	6.05	1		0.903198	0.697588	0.560238	0.473875	1.11875	1.13883	0.0489664	0.402121	0.547396	0.654104	0.539788	0.161223	-3.76419	-3.91896	-3.36016	-4.94394	-4.58479	-5.30899	-1.69262	-3.83508	-5.02694	-4.51333	-1.17922	-1.84037	0.815413	0.392266	-4.31351	-3.01459	P42224	Signal transducer and activator of transcription 1-alpha/beta OS=Homo sapiens OX=9606	STAT1	KTELISVSEV	-0.423147	1.72516	6.47741	0.745796	0.254204	4.53367
Q15029	116 kDa U5 small nuclear ribonucleoprotein component OS=Homo sapiens OX=9606	EFTUD2	55	33	368	32	972	109.4	5	1	Carbamidomethyl [C135;C144;C148;C166;C468;C476;C639;C674;C780;C842]	3.98128	4.09875	3.91069	3.86501	4.14474	4.14446	4.16275	4.24933	4.1243	4.37949	4.36092	4.24881	0.707608	-1.33711	2.88054	1.27046	2.2123	3.97263	4.77879	4.15793	0.994396	1.39756	2.25645	3.88617	4.02416	4.25426	1.61774	2.91188	Q15029	116 kDa U5 small nuclear ribonucleoprotein component OS=Homo sapiens OX=9606	EFTUD2		0.23011	2.26872	N/D	1.17292	-0.172924	0
P15927	Replication protein A 32 kDa subunit OS=Homo sapiens OX=9606	RPA2	35	6	61	6	270	29.2	6.15	1	Carbamidomethyl [C49]	1.76892	2.08973	2.26277	1.68583	1.99727	2.08742	1.67008	2.31156	2.04268	2.30167	2.41519	2.38372	-1.6341	-1.8751	-1.57354	-1.549	-1.61021	-1.57835	-0.171835	-0.399147	-1.12979	-0.316786	-0.0651646	0.0218229	1.98199	2.18748	-1.63672	-0.343483	P15927	Replication protein A 32 kDa subunit OS=Homo sapiens OX=9606	RPA2		0.205492	0.72007	N/D	1.15308	-0.153079	0
Q8TC07	TBC1 domain family member 15 OS=Homo sapiens OX=9606	TBC1D15	9	5	17	5	691	79.4	5.67	1	Carbamidomethyl [C686]	-0.470015	-0.663904	-1.17208	-1.56339	-1.87015	-0.540922	-0.0611258	-0.626196	-0.565742	-0.870878	-0.0650415	-0.453341	1.90553	2.67687	2.9125	2.45556	2.19498	-4.77732	1.40558	1.77818	3.06058	2.64589	3.33103	2.88768	-1.04674	-0.440388	1.22802	2.51816	Q8TC07	TBC1 domain family member 15 OS=Homo sapiens OX=9606	TBC1D15	SSDVCRLTPA	0.606356	1.30311	N/D	1.52241	-0.522409	0
Q8NFH4	Nucleoporin Nup37 OS=Homo sapiens OX=9606	NUP37	20	4	29	4	326	36.7	5.92	1	Carbamidomethyl [C96;C217]	-1.0314	-0.317747	-0.801609	-0.840885	-0.444077	-1.00719	-0.477836	-0.351364	-1.02799	-0.975674	-0.195035	-0.455979	-2.17386	-2.41248	-4.32087	-1.51858	-1.84877	-2.62884	-0.67481	-0.487945	-3.33771	-1.83261	-0.223858	-0.609737	-0.740485	-0.580646	-2.4839	-1.19445	Q8NFH4	Nucleoporin Nup37 OS=Homo sapiens OX=9606	NUP37	HKLLFWVTEV	0.159839	0.391182	N/D	1.11716	-0.117163	0
P62750	60S ribosomal protein L23a OS=Homo sapiens OX=9606	RPL23A	52	10	182	10	156	17.7	10.45	1		4.37598	4.56645	4.51863	4.4683	4.39956	4.5024	4.55781	4.51585	4.46668	4.41206	4.42841	4.35362	0.703093	1.41249	0.402276	0.333623	-0.0318861	0.0637851	2.41247	2.65229	-0.0192652	1.02721	2.31417	2.20624	4.47189	4.45574	0.480563	1.76552	P62750	60S ribosomal protein L23a OS=Homo sapiens OX=9606	RPL23A		-0.016151	0.148297	N/D	0.988867	0.0111326	3.05151
Q13123	Protein Red OS=Homo sapiens OX=9606	IK	22	9	67	9	557	65.6	6.64	1	Carbamidomethyl [C263]	0.72267	1.00382	0.879879	0.951042	0.933704	0.977806	0.577697	0.681067	0.646185	0.73151	0.532926	0.620816	-3.55873	-1.96958	-0.37412	-0.610928	-2.38445	-0.454922	-0.224957	0.541101	-0.485281	-0.832745	0.123811	-0.797847	0.911486	0.6317	-1.55879	-0.27932	Q13123	Protein Red OS=Homo sapiens OX=9606	IK		-0.279786	3.59508	21.3859	0.823713	0.176287	4.33121
P20963	T-cell surface glycoprotein CD3 zeta chain OS=Homo sapiens OX=9606	CD247	30	3	31	3	164	18.7	9.25	1		-1.05683	-0.440765	-0.59177	-0.609247	-0.692646	-0.665987	-0.747811	-0.699295	-0.463478	-0.899302	-0.710637	-0.794951	-3.11131	-4.2845	-2.61659	-5.81063	-2.90257	-3.19792	-1.63594	-1.68829	-3.15674	-3.04357	-1.91571	-2.87226	-0.676208	-0.719246	-3.65392	-2.38542	P20963	T-cell surface glycoprotein CD3 zeta chain OS=Homo sapiens OX=9606	CD247		-0.0430382	0.16471	N/D	0.970609	0.0293912	3.4813
P37108	Signal recognition particle 14 kDa protein OS=Homo sapiens OX=9606	SRP14	47	7	80	7	136	14.6	10.04	1	Oxidation [M91];Met-loss [N-Term]	3.21185	3.31584	3.22857	3.09576	3.19989	3.18628	3.20113	3.25112	3.18998	3.09116	3.09337	2.9615	-2.66404	-4.10179	-1.6294	-3.68285	-4.34032	-1.86501	-2.47951	-1.2065	-4.44267	-0.368899	-1.07277	-1.10936	3.20636	3.13138	-3.04723	-1.77995	P37108	Signal recognition particle 14 kDa protein OS=Homo sapiens OX=9606	SRP14		-0.0749895	0.753357	N/D	0.949349	0.050651	3.72738
P46459	Vesicle-fusing ATPase OS=Homo sapiens OX=9606	NSF	32	16	132	16	744	82.5	6.95	1	Carbamidomethyl [C264;C599]	1.68307	1.7964	1.76842	1.69904	1.63433	1.64373	1.65702	1.7806	1.73902	1.65677	1.67915	1.63892	-3.74259	-4.30689	-3.604	-5.01309	-4.26624	-4.22114	-1.39034	-2.26073	-4.41503	-2.52781	-3.96659	-2.9937	1.70416	1.69191	-4.19232	-2.9257	P46459	Vesicle-fusing ATPase OS=Homo sapiens OX=9606	NSF	FLALLREEGA	-0.0122514	0.133754	N/D	0.991544	0.00845605	2.93089
Q9NWV4	CXXC motif containing zinc binding protein OS=Homo sapiens OX=9606	CZIB	45	5	45	5	160	18	5.01	1	Carbamidomethyl [C102]	1.26619	1.28085	1.3058	1.23498	1.24109	1.26638	1.29617	1.18143	1.33744	1.43717	1.44867	1.60848	-1.09907	-0.729328	-0.630469	-0.544315	-2.26091	-4.00331	-1.43636	-2.51	-1.0555	1.38667	1.18847	0.757601	1.26588	1.38489	-1.54457	-0.278186	Q9NWV4	CXXC motif containing zinc binding protein OS=Homo sapiens OX=9606	CZIB	YEVTHQFVKC	0.119012	1.09858	N/D	1.08599	-0.0859909	0
P42696	RNA-binding protein 34 OS=Homo sapiens OX=9606	RBM34	8	3	16	3	430	48.5	10.11	1		-1.61941	-1.56825	-1.5601	-1.45128	-1.58593	-1.62381	-1.31979	-1.38822	-1.67477	-1.53274	-1.64079	-1.56392	-4.88399	-4.56935	-5.52419	-5.45685	-3.34485	-3.36998	-3.22117	-3.05257	-4.48241	-4.31055	-2.12887	-2.36167	-1.56813	-1.52004	-4.52487	-3.25954	P42696	RNA-binding protein 34 OS=Homo sapiens OX=9606	RBM34		0.0480933	0.336654	N/D	1.0339	-0.0338976	0
Q96T37	RNA-binding protein 15 OS=Homo sapiens OX=9606	RBM15	5	4	14	4	977	107.1	10.08	1		-1.97279	-1.55306	-1.59473	-1.55524	-1.59682	-1.69069	-1.52664	-1.50748	-1.48181	-1.42405	-1.29953	-1.55899	-4.3322	-5.48432	-4.73586	-5.61617	-4.47684	-4.25324	-3.61549	-4.66341	-1.02108	-4.59673	-3.85133	-3.60608	-1.66056	-1.46642	-4.81644	-3.55902	Q96T37	RNA-binding protein 15 OS=Homo sapiens OX=9606	RBM15	QRMKIWNSKL	0.194137	1.54336	N/D	1.14404	-0.14404	0
P11166	Solute carrier family 2, facilitated glucose transporter member 1 OS=Homo sapiens OX=9606	SLC2A1	5	2	13	2	492	54	8.72	1		-2.21099	-2.01346	-1.91786	-2.12667	-1.60563	-2.12923	-2.53863	-2.25944	-2.01822	-2.78889	-2.13712	-1.9681	-0.554526	-0.449373	-0.877659	-1.68759	-1.505	-1.42118	0.324163	0.590483	-4.34466	1.97173	1.25565	1.2436	-2.00064	-2.28506	-1.08255	0.173494	P11166	Solute carrier family 2, facilitated glucose transporter member 1 OS=Homo sapiens OX=9606	SLC2A1	FHPLGADSQV	-0.284425	0.988624	19.6738	0.821069	0.178931	4.33908
Q92973	Transportin-1 OS=Homo sapiens OX=9606	TNPO1	22	14	151	12	898	102.3	4.98	1	Carbamidomethyl [C103;C164;C205;C467;C620;C790;C806]	2.97182	2.93334	2.96508	2.86818	2.9612	2.98592	3.08499	3.07194	3.04342	3.04108	2.93283	3.04733	-4.20036	-3.03358	-0.461516	-1.12861	-1.60297	-2.58281	-0.901454	-1.31241	-0.627619	-0.550775	-1.55074	-0.530781	2.94759	3.03693	-2.16831	-0.912297	Q92973	Transportin-1 OS=Homo sapiens OX=9606	TNPO1	KERLAAFYGV	0.089341	2.01202	N/D	1.06388	-0.0638841	0
Q9NQ29	Putative RNA-binding protein Luc7-like 1 OS=Homo sapiens OX=9606	LUC7L	25	8	90	4	371	43.7	9.92	1	Carbamidomethyl [C43;C44;C59;C190;C193];Oxidation [M177]	0.412794	0.469942	0.369957	0.277424	0.334438	0.30125	0.453639	0.187418	0.424644	0.366634	0.334361	0.391452	-2.88368	-4.19464	-2.91481	-3.04884	-3.41637	-1.83981	-2.25574	-1.43442	-2.71492	-1.42796	-1.38852	-1.58324	0.360968	0.359691	-3.04969	-1.8008	Q9NQ29	Putative RNA-binding protein Luc7-like 1 OS=Homo sapiens OX=9606	LUC7L		-0.00127618	0.00900065	N/D	0.999116	0.000884186	1.94693
P32969	60S ribosomal protein L9 OS=Homo sapiens OX=9606	RPL9	51	8	126	8	192	21.9	9.95	1	Carbamidomethyl [C74;C134]	4.18908	4.24618	3.8598	3.89983	3.93534	3.85823	3.85071	3.77928	4.0386	3.86415	3.5866	3.73716	-3.93657	-4.51559	-6.22153	-5.05042	-4.04567	-3.60589	-2.7577	-1.71523	-2.74368	-4.72137	-3.54255	-4.42332	3.99808	3.80942	-4.56261	-3.31731	P32969	60S ribosomal protein L9 OS=Homo sapiens OX=9606	RPL9		-0.18866	1.14434	N/D	0.877421	0.122579	4.14574
P24666	Low molecular weight phosphotyrosine protein phosphatase OS=Homo sapiens OX=9606	ACP1	75	10	93	10	158	18	6.74	1	Carbamidomethyl [C13;C18;C91;C146];Oxidation [M71]	2.55576	2.44843	2.31404	2.20329	2.38515	2.21242	2.41045	2.44164	2.55367	2.35621	2.30578	2.36257	-3.71233	-3.17628	-3.92567	-5.07814	-4.58562	-0.829582	-4.26249	-5.09241	-2.51435	2.03396	-4.00886	0.00362968	2.35318	2.40505	-3.55127	-2.30675	P24666	Low molecular weight phosphotyrosine protein phosphatase OS=Homo sapiens OX=9606	ACP1		0.0518708	0.343826	N/D	1.03661	-0.0366083	0
O14579	Coatomer subunit epsilon OS=Homo sapiens OX=9606	COPE	43	8	43	8	308	34.5	5.12	1	Carbamidomethyl [C34;C212;C225];Met-loss [N-Term]	0.53816	0.511776	0.493647	0.427824	0.486898	0.476732	0.290843	0.390087	0.419697	0.450596	0.460315	0.372231	-2.34188	-3.38485	-5.58362	-3.82331	0.153958	-1.09359	-5.02713	-1.81525	0.534751	-0.888099	-0.0258226	-1.47029	0.489173	0.397295	-2.67888	-1.44864	O14579	Coatomer subunit epsilon OS=Homo sapiens OX=9606	COPE		-0.0918781	1.95633	N/D	0.9383	0.0616995	3.81821
P08133	Annexin A6 OS=Homo sapiens OX=9606	ANXA6	63	40	577	40	673	75.8	5.6	1	Carbamidomethyl [C59;C96;C114;C552]	5.58764	5.64199	5.5483	5.45739	5.6035	5.46886	5.5708	5.5698	5.5759	5.44186	5.38661	5.45051	1.18006	-0.792959	3.38162	2.91878	1.22375	0.0728526	1.67465	1.66053	1.19765	4.22259	4.15279	2.44463	5.55128	5.49925	1.33068	2.55881	P08133	Annexin A6 OS=Homo sapiens OX=9606	ANXA6		-0.0520339	0.553072	N/D	0.964576	0.0354245	3.56512
Q9Y3F4	Serine-threonine kinase receptor-associated protein OS=Homo sapiens OX=9606	STRAP	69	17	200	17	350	38.4	5.12	1	Carbamidomethyl [C10;C36;C152;C270;C305]	3.89083	3.90506	3.85287	3.84973	3.95827	3.76603	3.89849	3.81075	3.85703	3.96603	3.89225	4.03628	-0.856681	-0.255698	1.32684	1.86379	1.39132	1.48281	2.9729	0.817574	3.77494	2.22876	1.00636	1.50609	3.87046	3.91014	0.825397	2.05111	Q9Y3F4	Serine-threonine kinase receptor-associated protein OS=Homo sapiens OX=9606	STRAP	IFPSAPDVKA	0.0396775	0.43402	N/D	1.02788	-0.027884	0
P30041	Peroxiredoxin-6 OS=Homo sapiens OX=9606	PRDX6	76	14	153	14	224	25	6.38	1	Carbamidomethyl [C47;C91];Met-loss [N-Term]	4.20324	4.31758	3.87396	3.75477	4.05098	3.86504	4.2524	4.04654	4.36581	4.11181	3.89289	4.29659	-5.3336	-5.07251	-4.12382	0.0197172	-4.84408	-3.54229	-5.13216	-1.46345	-3.3147	-2.2585	-2.87571	-0.517924	4.01093	4.16101	-3.8161	-2.59374	P30041	Peroxiredoxin-6 OS=Homo sapiens OX=9606	PRDX6		0.15008	0.657927	N/D	1.10963	-0.109631	0
Q9NTZ6	RNA-binding protein 12 OS=Homo sapiens OX=9606	RBM12	12	10	50	10	932	97.3	8.63	1	Oxidation [M113];Carbamidomethyl [C545]	1.64054	1.60063	1.64378	1.69091	1.73453	1.64776	1.79122	1.84575	1.66533	1.85238	1.98032	1.9334	-5.37831	-3.28494	-4.54774	-3.35327	-3.672	-3.01314	-5.48953	-3.3207	1.38052	-2.86387	-2.45658	-3.19093	1.65969	1.84473	-3.8749	-2.65685	Q9NTZ6	RNA-binding protein 12 OS=Homo sapiens OX=9606	RBM12		0.185043	2.43812	N/D	1.13685	-0.136851	0
O15127	Secretory carrier-associated membrane protein 2 OS=Homo sapiens OX=9606	SCAMP2	8	2	8	2	329	36.6	6.1	1		-0.667332	-0.765987	-0.732971	-1.21811	-0.99192	-0.756098	-0.629092	-0.878319	-0.959509	-0.486073	-0.691854	-0.55243	-4.33173	-4.69477	-3.7357	-3.3575	-4.58582	-5.32263	-4.12535	-3.8486	2.37796	-4.97034	-4.33558	-3.83255	-0.855404	-0.699546	-4.33803	-3.12241	O15127	Secretory carrier-associated membrane protein 2 OS=Homo sapiens OX=9606	SCAMP2		0.155858	0.695338	N/D	1.11408	-0.114084	0
P30533	Alpha-2-macroglobulin receptor-associated protein OS=Homo sapiens OX=9606	LRPAP1	19	4	20	4	357	41.4	8.78	1		-0.855915	-1.04108	-0.891848	-0.774506	-1.0501	-0.754267	-1.073	-0.952126	-0.908802	-0.746014	-0.992846	-1.22549	2.93456	2.53134	-4.82792	-3.436	-4.21187	-3.92486	1.67273	1.91854	3.28234	-3.41444	-3.81883	-3.28881	-0.894619	-0.983047	-1.82246	-0.608079	P30533	Alpha-2-macroglobulin receptor-associated protein OS=Homo sapiens OX=9606	LRPAP1		-0.0884277	0.4998	N/D	0.940547	0.0594528	3.80105
O60264	SWI/SNF-related matrix-associated actin-dependent regulator of chromatin subfamily A member 5 OS=Homo sapiens OX=9606	SMARCA5	18	15	63	10	1052	121.8	8.09	1	Carbamidomethyl [C259;C891;C1001];Met-loss+Acetyl [N-Term]	0.386497	0.122356	0.44989	-0.0835056	0.364809	0.213394	-0.0926657	0.359514	0.161453	0.249634	0.319348	0.217069	-4.19429	-3.24543	-3.49258	-4.88855	-4.86254	-4.02165	-3.26776	-3.87883	-3.75179	-3.74412	-3.74518	0.942444	0.24224	0.202392	-4.11751	-2.90754	O60264	SWI/SNF-related matrix-associated actin-dependent regulator of chromatin subfamily A member 5 OS=Homo sapiens OX=9606	SMARCA5	GRGRKKKLKL	-0.0398482	0.147606	N/D	0.972757	0.0272427	3.44736
O60669	Monocarboxylate transporter 2 OS=Homo sapiens OX=9606	SLC16A7	2	1	9	1	478	52.2	9.31	1		-4.85794	-3.89329	-3.78014	-3.72012	-4.06606	-3.92314	-4.67778	-4.34772	-4.63758	-4.78983	-4.71795	-2.96131	-1.19659	-1.32967	-1.303	-1.39553	-1.69255	-1.24683	-0.145712	-0.261799	-0.398954	0.044569	-0.0678291	-0.0906305	-4.04011	-4.35536	-1.36069	-0.153393	O60669	Monocarboxylate transporter 2 OS=Homo sapiens OX=9606	SLC16A7	SVTSERETNI	-0.315251	0.436775	13.0301	0.803711	0.196289	4.38865
Q9P2K5	Myelin expression factor 2 OS=Homo sapiens OX=9606	MYEF2	2	1	15	1	600	64.1	8.75	1		-2.43687	-2.14508	-2.26043	-2.1438	-2.01862	-2.41868	-2.40734	-2.22228	-2.14627	-1.96431	-2.14791	-1.85429	-4.84452	-4.92722	-4.25104	-4.52177	-2.18098	-5.04084	-2.80696	-3.65521	-4.14133	-4.30214	0.923536	-4.55007	-2.23725	-2.12373	-4.29439	-3.0887	Q9P2K5	Myelin expression factor 2 OS=Homo sapiens OX=9606	MYEF2		0.113513	0.518786	N/D	1.08186	-0.0818597	0
Q15149	Plectin OS=Homo sapiens OX=9606	PLEC	1	6	19	5	4684	531.5	5.96	1	Carbamidomethyl [C3299]	-0.324186	-0.353165	-0.395248	-0.279806	-0.47534	-0.419868	-0.297391	-0.341858	-0.315205	-0.348888	-0.302215	-0.412276	-1.90364	-3.23279	-3.25179	-1.52458	-2.49706	-1.87845	-0.752048	-0.546502	-3.41858	-0.553029	-0.910505	-0.877288	-0.374602	-0.336305	-2.38139	-1.17632	Q15149	Plectin OS=Homo sapiens OX=9606	PLEC	SLGGPESAVA	0.0382969	0.553208	N/D	1.0269	-0.0269008	0
O75521	Enoyl-CoA delta isomerase 2 OS=Homo sapiens OX=9606	ECI2	22	6	34	6	394	43.6	9	1	Carbamidomethyl [C282;C312]	-0.0186501	0.457224	0.501266	0.254618	0.341236	0.256313	0.091094	0.238743	0.38002	0.458218	0.237374	0.358851	3.56149	2.93795	-3.23841	3.91126	3.29533	1.22099	1.13877	4.84437	3.47235	4.46733	4.34679	0.633062	0.298668	0.29405	1.9481	3.15045	O75521	Enoyl-CoA delta isomerase 2 OS=Homo sapiens OX=9606	ECI2	VNFLSRKSKL	-0.00461785	0.017142	N/D	0.996804	0.00319573	2.50597
P27694	Replication protein A 70 kDa DNA-binding subunit OS=Homo sapiens OX=9606	RPA1	39	18	194	18	616	68.1	7.21	1	Carbamidomethyl [C323;C476;C481;C486];Met-loss [N-Term]	2.87831	2.89779	2.70719	2.98038	2.90094	2.86943	2.74016	2.95519	2.84827	2.92541	3.00614	3.41112	0.295784	-0.378883	0.32735	0.214809	-0.288948	1.53225	2.77751	0.908495	-0.39342	2.63395	0.434248	2.5497	2.87234	2.98105	0.283727	1.48508	P27694	Replication protein A 70 kDa DNA-binding subunit OS=Homo sapiens OX=9606	RPA1	VMSIRRSALM	0.108709	0.513368	N/D	1.07826	-0.0782633	0
Q9GZU8	PSME3-interacting protein OS=Homo sapiens OX=9606	PSME3IP1	11	2	25	2	254	28.9	5.45	1	Carbamidomethyl [C187]	-1.54638	-1.47839	-1.47601	-1.31314	-1.26442	-1.47566	-1.23686	-1.37324	-1.72614	-1.69785	-1.41333	-1.40273	-3.92115	-5.36593	-4.3792	-4.5711	-4.66203	-4.58468	-1.91807	-1.92853	-3.73485	-4.27173	-4.41064	-4.01256	-1.42567	-1.47503	-4.58068	-3.3794	Q9GZU8	PSME3-interacting protein OS=Homo sapiens OX=9606	PSME3IP1		-0.0493617	0.22153	N/D	0.966364	0.0336362	3.54181
P61158	Actin-related protein 3 OS=Homo sapiens OX=9606	ACTR3	56	17	225	17	418	47.3	5.88	1	Carbamidomethyl [C8;C12;C34;C189;C235;C394;C408]	3.98841	4.02229	3.96304	3.82105	3.75552	3.88646	4.02825	3.97499	4.06786	3.86968	3.92423	3.98174	-4.64468	-4.03953	-5.20546	0.522632	-4.94029	-1.41527	-2.62153	-3.13477	-0.787063	-4.04605	-0.3468	-1.58272	3.90613	3.97446	-3.2871	-2.08649	P61158	Actin-related protein 3 OS=Homo sapiens OX=9606	ACTR3		0.0683287	0.672596	N/D	1.0485	-0.0485013	0
Q9Y676	28S ribosomal protein S18b, mitochondrial OS=Homo sapiens OX=9606	MRPS18B	43	6	55	6	258	29.4	9.38	1	Carbamidomethyl [C105;C108]	0.95289	0.869574	1.12644	0.925854	0.881695	1.01992	0.878398	1.10778	0.8428	0.902008	1.03271	1.27929	-3.8842	-4.43794	-2.38968	-3.63318	-4.75565	-4.9206	-1.79787	-1.28453	-1.33087	-4.90009	-4.35279	-3.17643	0.962729	1.00717	-4.00354	-2.8071	Q9Y676	28S ribosomal protein S18b, mitochondrial OS=Homo sapiens OX=9606	MRPS18B	TGQTGPQSAL	0.0444363	0.232685	N/D	1.03128	-0.0312801	0
Q86VM9	Zinc finger CCCH domain-containing protein 18 OS=Homo sapiens OX=9606	ZC3H18	17	9	72	9	953	106.3	8.32	1	Carbamidomethyl [C97]	-0.843056	-0.764103	-0.428432	-0.255453	-0.249844	-0.425093	-0.291795	-0.853912	-0.473665	-0.460554	-0.245433	-0.389491	-4.49912	-5.32882	-4.10385	-3.15695	-4.71139	-4.97771	-3.78112	-3.43391	-2.55032	-1.98177	-2.0243	-5.83786	-0.49433	-0.452475	-4.46297	-3.26821	Q86VM9	Zinc finger CCCH domain-containing protein 18 OS=Homo sapiens OX=9606	ZC3H18		0.041855	0.1166	N/D	1.02944	-0.0294366	0
P05109	Protein S100-A8 OS=Homo sapiens OX=9606	S100A8	31	3	10	3	93	10.8	7.03	1	Carbamidomethyl [C42]	-3.50683	-4.83796	-5.44177	-4.41356	-5.4044	-5.1942	-3.88593	-2.50855	-2.81384	1.59995	1.52796	1.58086	-1.73864	-2.16301	-1.29678	-3.31075	-2.55028	-2.79197	1.28665	1.50201	-3.21301	-3.35541	-1.43889	-1.48037	-4.79979	-0.749925	-2.30857	-1.1165	P05109	Protein S100-A8 OS=Homo sapiens OX=9606	S100A8		4.04986	2.38101	N/D	16.5627	-15.5627	0
Q9H223	EH domain-containing protein 4 OS=Homo sapiens OX=9606	EHD4	9	4	10	4	541	61.1	6.76	1		-1.53351	-2.4265	-2.25671	-1.82389	-1.53713	-1.71856	-1.7153	-1.67764	-1.77328	-1.74505	-1.71356	-1.88544	-4.7892	-4.63337	-4.97851	-4.52689	-3.45111	-6.06821	-3.01122	-3.94474	-3.72624	-3.65445	-3.73608	-3.23217	-1.88272	-1.75171	-4.74122	-3.55081	Q9H223	EH domain-containing protein 4 OS=Homo sapiens OX=9606	EHD4		0.131006	0.37483	N/D	1.09506	-0.0950571	0
Q9Y241	HIG1 domain family member 1A, mitochondrial OS=Homo sapiens OX=9606	HIGD1A	20	1	13	1	93	10.1	9.79	1	Met-loss+Acetyl [N-Term]	-2.51168	-2.07467	-2.32948	-2.33585	-2.52571	-2.24516	-2.52805	-2.46093	-2.41755	-2.09264	-2.41898	-2.26908	-5.35374	-3.68723	-4.2843	-3.86831	-3.89716	-2.77885	-4.45686	-3.78987	-3.37339	-0.18276	-4.50056	-0.457309	-2.33709	-2.36454	-3.97827	-2.79346	Q9Y241	HIG1 domain family member 1A, mitochondrial OS=Homo sapiens OX=9606	HIGD1A		-0.027446	0.109262	N/D	0.981156	0.0188443	3.28352
O00471	Exocyst complex component 5 OS=Homo sapiens OX=9606	EXOC5	1	1	2	1	708	81.8	6.71	1		-5.30064	-4.74124	-4.86877	-5.91038	-4.56866	-4.78572	-3.58005	-5.17485	-5.07099	-4.65292	-3.79765	-6.75603	-3.98312	-4.92981	-3.21884	-1.25442	-4.43278	-4.8642	-2.00887	-3.83849	-5.30707	0.269377	-4.88828	0.198886	-5.02924	-4.83875	-3.78053	-2.59574	O00471	Exocyst complex component 5 OS=Homo sapiens OX=9606	EXOC5		0.190488	0.145027	N/D	1.14115	-0.141149	0
P05387	60S acidic ribosomal protein P2 OS=Homo sapiens OX=9606	RPLP2	86	8	220	7	115	11.7	4.54	1	Oxidation [M109]	5.922	5.81948	5.80279	5.84713	5.95684	5.84045	5.85971	5.90369	5.89285	5.94403	5.82602	5.92955	1.37569	0.912344	2.04121	1.45143	1.18554	1.48145	2.937	3.14647	1.58692	1.37668	3.10652	3.39071	5.86478	5.89264	1.40794	2.59071	P05387	60S acidic ribosomal protein P2 OS=Homo sapiens OX=9606	RPLP2		0.0278605	0.414715	N/D	1.0195	-0.0194991	0
Q9Y2Z0	Protein SGT1 homolog OS=Homo sapiens OX=9606	SUGT1	54	15	163	15	365	41	5.16	1	Carbamidomethyl [C49;C54;C62;C154];Met-loss+Acetyl [N-Term]	3.21777	3.23736	3.25712	3.22096	3.37378	3.22506	3.39956	3.31774	3.3718	3.36997	3.36538	3.39176	-2.30231	-2.61396	-1.40423	-2.07677	-1.1152	-1.20021	-1.28153	-2.36209	2.75044	-1.05764	-0.808363	-0.885268	3.25534	3.36937	-1.78545	-0.607408	Q9Y2Z0	Protein SGT1 homolog OS=Homo sapiens OX=9606	SUGT1		0.114027	2.74748	N/D	1.08224	-0.0822446	0
Q05086	Ubiquitin-protein ligase E3A OS=Homo sapiens OX=9606	UBE3A	11	6	62	6	875	100.6	5.22	1	Carbamidomethyl [C44;C49;C54;C57;C198;C843]	-0.0238724	0.0862274	0.00664139	0.180016	0.103048	0.159052	0.0933828	0.0414238	0.543276	-0.059824	0.016345	0.0309858	-5.48622	-4.66081	-3.12515	-3.01411	-4.75045	-5.14309	-3.21467	-4.38779	1.65467	-4.09272	-4.60339	-4.47563	0.0851854	0.110932	-4.36331	-3.18659	Q05086	Ubiquitin-protein ligase E3A OS=Homo sapiens OX=9606	UBE3A		0.0257462	0.101614	N/D	1.01801	-0.0180061	0
Q13561	Dynactin subunit 2 OS=Homo sapiens OX=9606	DCTN2	39	11	128	11	401	44.2	5.21	1	Carbamidomethyl [C240;C256]	2.10607	2.15744	2.16269	2.00896	2.001	2.14258	2.17103	1.96573	2.00119	2.25914	2.08084	2.2823	-2.58391	-3.88539	-2.88498	-3.12712	-2.28585	-4.45325	-0.967132	-2.23782	-5.162	-0.89222	-1.51948	-1.38544	2.09646	2.1267	-3.20341	-2.02735	Q13561	Dynactin subunit 2 OS=Homo sapiens OX=9606	DCTN2		0.0302475	0.197166	N/D	1.02119	-0.0211873	0
Q9UNX3	60S ribosomal protein L26-like 1 OS=Homo sapiens OX=9606	RPL26L1	50	10	165	2	145	17.2	10.55	1		-1.17441	-0.425453	-0.40394	-0.417664	-0.257334	-0.327738	-0.211148	-0.425987	-0.541254	-0.424793	-0.582234	-0.579156	-3.62594	-5.69475	-4.02738	-5.19861	-4.7634	-3.58658	-2.28526	-3.66014	-4.84278	-2.52133	-3.15288	-3.39353	-0.50109	-0.460762	-4.48278	-3.30932	Q9UNX3	60S ribosomal protein L26-like 1 OS=Homo sapiens OX=9606	RPL26L1		0.0403279	0.101272	N/D	1.02835	-0.0283475	0
Q9BZJ0	Crooked neck-like protein 1 OS=Homo sapiens OX=9606	CRNKL1	4	4	8	4	848	100.4	8	1		-0.780087	-0.805685	-0.718725	-0.80584	-0.627834	-0.922396	-0.672236	-0.760572	-1.15336	-0.778322	-0.976676	-0.806512	-4.03731	-4.76212	-2.84004	-3.35203	-4.5854	-3.37581	-4.19944	-1.40002	-0.195846	-1.21636	-5.56879	-3.34378	-0.776761	-0.857946	-3.82545	-2.65404	Q9BZJ0	Crooked neck-like protein 1 OS=Homo sapiens OX=9606	CRNKL1		-0.0811849	0.460058	N/D	0.945281	0.054719	3.76282
O43290	U4/U6.U5 tri-snRNP-associated protein 1 OS=Homo sapiens OX=9606	SART1	26	16	141	16	800	90.2	6.13	1	Carbamidomethyl [C645;C674]	1.98045	2.0376	2.01391	2.08396	2.14115	2.07809	2.07495	2.02129	1.91536	2.19119	2.15471	2.17648	-2.12816	-5.58756	-2.17587	0.973846	-2.506	-1.70554	-1.4312	-2.48618	3.98572	-1.45902	-1.14067	-3.58023	2.05586	2.089	-2.18821	-1.0186	O43290	U4/U6.U5 tri-snRNP-associated protein 1 OS=Homo sapiens OX=9606	SART1		0.0331353	0.284924	N/D	1.02323	-0.0232334	0
Q96KR1	Zinc finger RNA-binding protein OS=Homo sapiens OX=9606	ZFR	11	7	46	7	1074	116.9	9.04	1	Carbamidomethyl [C384;C387;C391;C587;C589]	-0.795519	-0.676794	-0.72057	-0.260628	-0.356783	-0.438221	-0.413707	-0.617212	-0.336603	-0.442022	-0.345824	-0.240804	-5.44333	-4.50215	-3.79355	-4.05918	-4.66541	-2.7725	-4.21316	-2.33856	-4.26502	-3.21548	-2.84419	-1.35332	-0.541419	-0.399362	-4.20602	-3.03829	Q96KR1	Zinc finger RNA-binding protein OS=Homo sapiens OX=9606	ZFR	KKDKKDYDNF	0.142057	0.701112	N/D	1.10348	-0.103477	0
O95163	Elongator complex protein 1 OS=Homo sapiens OX=9606	ELP1	5	5	18	5	1332	150.2	5.94	1	Carbamidomethyl [C820;C836]	-0.748676	-0.589214	-0.520687	-0.648052	-1.43217	-0.522619	-1.94515	-0.418709	-1.38951	-0.402008	-0.377328	-0.776662	-3.72476	-4.50966	-0.978561	1.43044	-1.41045	-2.66793	-1.15794	-2.89124	-0.0975466	1.79289	-1.64758	-0.867406	-0.743569	-0.884893	-1.97682	-0.81147	O95163	Elongator complex protein 1 OS=Homo sapiens OX=9606	ELP1		-0.141324	0.188461	N/D	0.906687	0.0933134	4.01289
P14625	Endoplasmin OS=Homo sapiens OX=9606	HSP90B1	55	45	609	43	803	92.4	4.84	1	Carbamidomethyl [C576;C645]	5.98538	6.07682	5.96884	6.03778	6.13257	6.04432	6.17563	6.14543	6.17802	6.33696	6.33223	6.38472	0.498733	2.47221	1.60972	1.82356	1.73809	1.34428	2.41609	2.73359	1.3991	4.61498	2.39793	2.90452	6.04095	6.25883	1.5811	2.74437	P14625	Endoplasmin OS=Homo sapiens OX=9606	HSP90B1	KESTAEKDEL	0.217877	2.91392	N/D	1.16302	-0.163021	0
O95816	BAG family molecular chaperone regulator 2 OS=Homo sapiens OX=9606	BAG2	44	8	61	8	211	23.8	6.7	1	Carbamidomethyl [C142]	2.10202	2.05931	2.09758	2.05827	2.03695	1.97241	1.96578	1.68638	1.72981	1.60599	1.55752	1.60479	2.27475	2.1077	2.28446	2.00363	2.11711	2.30129	3.65727	3.68493	1.52189	3.65665	3.82133	3.72225	2.05442	1.69171	2.18149	3.34405	O95816	BAG family molecular chaperone regulator 2 OS=Homo sapiens OX=9606	BAG2		-0.362711	3.71357	8.83516	0.777702	0.222298	4.45709
Q96B97	SH3 domain-containing kinase-binding protein 1 OS=Homo sapiens OX=9606	SH3KBP1	22	9	64	9	665	73.1	6.62	1		0.101965	0.381691	-0.0600471	0.486053	0.339636	0.403944	0.137364	0.516556	-0.0780315	0.559164	0.536092	0.524928	-4.34568	-5.21143	-4.88566	-4.93529	-4.58921	-3.76511	-4.01504	-4.84851	-2.4873	-1.65975	-3.62296	-4.13732	0.27554	0.366012	-4.62206	-3.46181	Q96B97	SH3 domain-containing kinase-binding protein 1 OS=Homo sapiens OX=9606	SH3KBP1		0.0904717	0.275066	N/D	1.06472	-0.0647183	0
P52888	Thimet oligopeptidase OS=Homo sapiens OX=9606	THOP1	19	11	63	11	689	78.8	6.05	1	Carbamidomethyl [C246;C248;C253;C427;C434;C644;C682;C689]	0.573338	0.795313	0.883057	0.598772	0.675484	0.696987	0.807096	0.908356	0.460886	0.45718	0.487348	0.65755	-2.38024	-4.0933	-1.26784	-3.96761	-1.50074	-0.681777	-0.989687	-2.17333	-2.31381	-1.42731	0.617949	-0.69539	0.703825	0.629736	-2.31525	-1.16359	P52888	Thimet oligopeptidase OS=Homo sapiens OX=9606	THOP1		-0.0740892	0.353845	N/D	0.949942	0.0500584	3.722
Q9BTT0	Acidic leucine-rich nuclear phosphoprotein 32 family member E OS=Homo sapiens OX=9606	ANP32E	37	7	109	7	268	30.7	3.85	1	Carbamidomethyl [C87;C123]	3.05533	3.00779	2.91233	3.03751	3.16978	2.94766	2.92924	3.10996	3.00388	3.36681	3.12976	3.43193	-5.49007	0.0420313	-4.6033	-4.42961	0.985929	0.536539	0.951159	0.692472	1.43466	-4.91071	-4.72105	0.466219	3.02173	3.16193	-2.15975	-1.01454	Q9BTT0	Acidic leucine-rich nuclear phosphoprotein 32 family member E OS=Homo sapiens OX=9606	ANP32E		0.140194	0.832426	N/D	1.10205	-0.102053	0
O75131	Copine-3 OS=Homo sapiens OX=9606	CPNE3	18	6	44	6	537	60.1	5.85	1	Carbamidomethyl [C15;C202;C214;C249;C506]	-0.211151	-0.307669	0.134388	-0.536501	-0.447269	-0.449198	-0.267728	-0.164143	-0.599331	1.53944	-0.742057	-0.137376	-1.77363	-1.9022	-5.81196	-4.1031	-3.26267	-5.07136	-4.74855	-3.17648	-0.854616	-3.46531	-0.904058	-1.91716	-0.3029	-0.0618656	-3.65415	-2.51103	O75131	Copine-3 OS=Homo sapiens OX=9606	CPNE3		0.241034	0.295462	N/D	1.18184	-0.18184	0
P61964	WD repeat-containing protein 5 OS=Homo sapiens OX=9606	WDR5	33	7	59	7	334	36.6	8.27	1	Carbamidomethyl [C195;C205;C309];Met-loss+Acetyl [N-Term]	0.592216	0.523724	0.313442	0.198057	0.655348	0.231539	-0.167907	0.0859432	0.163961	0.114359	0.484571	-0.441634	0.134975	0.274484	-0.467291	-0.869094	0.0705299	0.0290742	0.500014	0.628627	0.567939	2.46534	0.733419	1.12437	0.419054	0.0398822	-0.137887	1.00329	P61964	WD repeat-containing protein 5 OS=Homo sapiens OX=9606	WDR5	KTIKLWKSDC	-0.379172	1.50557	8.00366	0.768879	0.231121	4.47899
Q3SXM5	Inactive hydroxysteroid dehydrogenase-like protein 1 OS=Homo sapiens OX=9606	HSDL1	5	2	3	2	330	37	8.72	1		-3.24662	-2.21693	-2.19608	-1.9996	-2.33878	-3.08941	-2.12586	-2.3675	-2.18936	-2.61218	-3.43463	-2.83424	-4.84006	-3.71458	-4.56828	-3.43462	-3.75641	-3.86468	-4.72136	-3.24318	1.61675	-3.91422	-3.39665	-3.6905	-2.51457	-2.59396	-4.02977	-2.89152	Q3SXM5	Inactive hydroxysteroid dehydrogenase-like protein 1 OS=Homo sapiens OX=9606	HSDL1	LRKEALSCTA	-0.0793934	0.101839	N/D	0.946456	0.0535445	3.75285
Q9Y228	TRAF3-interacting JNK-activating modulator OS=Homo sapiens OX=9606	TRAF3IP3	7	3	15	3	551	63.6	8.51	1		-1.12256	-0.415112	-0.419889	-0.609257	-0.455112	-0.432976	-0.785081	-0.51288	-0.421883	-0.446119	-0.569448	-0.782252	-4.74804	-1.86836	-6.34173	-1.34809	-2.88782	-4.41895	-3.57036	-2.4299	-2.89945	-2.35578	-1.87481	-1.65382	-0.575818	-0.586277	-3.60216	-2.46402	Q9Y228	TRAF3-interacting JNK-activating modulator OS=Homo sapiens OX=9606	TRAF3IP3	FLANKDNLMI	-0.0104588	0.0278076	N/D	0.992777	0.00722326	2.86191
P26583	High mobility group protein B2 OS=Homo sapiens OX=9606	HMGB2	50	12	213	10	209	24	7.81	1	Carbamidomethyl [C23;C106];Oxidation [M13;M63]	3.51825	3.77444	3.85116	3.79636	3.8667	3.89654	4.02434	3.89627	3.98031	4.01678	4.01497	3.90541	-4.83151	-2.43286	-3.60926	-2.79332	-2.04774	-3.0776	-3.2154	-3.95394	1.1328	0.897617	-3.24092	-3.58465	3.78391	3.97301	-3.13205	-1.99408	P26583	High mobility group protein B2 OS=Homo sapiens OX=9606	HMGB2		0.189102	1.94807	N/D	1.14005	-0.140054	0
O00170	AH receptor-interacting protein OS=Homo sapiens OX=9606	AIP	55	12	112	12	330	37.6	6.29	1	Carbamidomethyl [C78;C90;C121;C122;C254];Oxidation [M127]	2.64287	2.79283	2.70802	2.72152	2.78124	2.81242	2.71801	2.47316	2.62659	2.5969	2.60263	2.61701	-5.11061	-1.78843	-0.896937	-1.02574	-1.78129	0.886513	-0.228415	-0.844966	0.536794	-0.892397	-1.22362	-0.24589	2.74315	2.60572	-1.61942	-0.483082	O00170	AH receptor-interacting protein OS=Homo sapiens OX=9606	AIP		-0.137431	2.11324	N/D	0.909137	0.0908634	4.00015
P19388	DNA-directed RNA polymerases I, II, and III subunit RPABC1 OS=Homo sapiens OX=9606	POLR2E	15	3	28	3	210	24.5	5.95	1		1.21092	1.22143	1.256	1.24806	1.46507	1.25434	1.323	1.37132	1.31648	1.40103	1.28479	1.2531	-1.67457	-4.43268	-3.16966	-2.93721	-2.01912	-5.09862	-1.98725	-1.99255	-3.16328	-1.53617	-1.65596	-2.18615	1.27597	1.32495	-3.22198	-2.08689	P19388	DNA-directed RNA polymerases I, II, and III subunit RPABC1 OS=Homo sapiens OX=9606	POLR2E		0.0489802	0.527531	N/D	1.03453	-0.0345334	0
Q01167	Forkhead box protein K2 OS=Homo sapiens OX=9606	FOXK2	7	2	2	2	660	69	9.54	1		-4.07072	-3.9053	-4.14026	-4.01345	-3.79527	-3.7504	-3.86455	-3.51186	-4.42941	-3.83932	-3.91029	-3.61222	-5.31303	-5.38482	-4.34278	-3.38666	-6.79597	-4.89437	-3.34912	-3.8567	-5.08671	-3.12706	-4.18231	-3.70782	-3.9459	-3.86127	-5.01961	-3.88495	Q01167	Forkhead box protein K2 OS=Homo sapiens OX=9606	FOXK2		0.0846262	0.242412	N/D	1.06041	-0.060413	0
P29144	Tripeptidyl-peptidase 2 OS=Homo sapiens OX=9606	TPP2	31	28	184	28	1249	138.3	6.32	1	Carbamidomethyl [C28;C150;C209;C322;C342;C614;C967;C1125];Met-loss+Acetyl [N-Term]	3.41357	3.40361	3.27703	3.27117	3.3494	3.15349	3.29963	3.25707	3.4424	3.5801	3.52546	3.43581	-4.69298	-4.86652	1.27591	-2.38317	1.27618	-3.54309	-3.54444	1.28812	1.43154	-3.66937	-0.274764	-1.39496	3.31138	3.42341	-2.15561	-1.02731	P29144	Tripeptidyl-peptidase 2 OS=Homo sapiens OX=9606	TPP2	IMYPPDYCVF	0.112033	0.938159	N/D	1.08075	-0.0807504	0
Q9HDC9	Adipocyte plasma membrane-associated protein OS=Homo sapiens OX=9606	APMAP	20	6	53	6	416	46.5	6.16	1		1.21208	0.966764	1.18933	1.23031	1.1551	1.21078	1.09926	1.26944	1.18134	1.33504	1.22053	1.39277	-3.67811	-4.92798	-4.14131	-4.374	-4.15882	-1.96013	-3.7302	-2.65533	-3.83936	-1.69107	-2.32747	-2.23399	1.16073	1.24973	-3.87339	-2.74624	Q9HDC9	Adipocyte plasma membrane-associated protein OS=Homo sapiens OX=9606	APMAP		0.0889993	0.787936	N/D	1.06363	-0.0636321	0
Q9BZL6	Serine/threonine-protein kinase D2 OS=Homo sapiens OX=9606	PRKD2	2	1	1	1	878	96.7	6.84	1		-3.92236	-2.95009	-3.18315	-3.18878	-3.59537	-3.20984	-5.55126	-3.20665	-4.40742	-4.38303	-4.70474	-5.22812	-3.18134	-5.48577	-5.29714	-3.98946	-3.87027	-4.28442	-0.0229893	-4.32495	-3.82484	-3.0512	-3.72314	-4.4025	-3.3416	-4.5802	-4.3514	-3.22494	Q9BZL6	Serine/threonine-protein kinase D2 OS=Homo sapiens OX=9606	PRKD2	QGLAERISVL	-1.23861	2.17777	2.29147	0.423782	0.576218	5.13595
Q01664	Transcription factor AP-4 OS=Homo sapiens OX=9606	TFAP4	5	1	1	1	338	38.7	5.87	1		-4.2169	-5.05237	-4.31297	-4.01466	-6.04026	-4.03496	-4.10666	-3.94146	-3.8307	-4.13298	-4.25528	-3.78832	-4.44871	-4.92146	-4.54554	-5.60626	-4.29793	-4.86823	-4.26931	-2.90644	-3.50336	-4.83224	-2.75576	-3.67064	-4.61202	-4.00923	-4.78135	-3.65629	Q01664	Transcription factor AP-4 OS=Homo sapiens OX=9606	TFAP4		0.60279	0.995866	N/D	1.51865	-0.51865	0
Q8NEJ9	Neuroguidin OS=Homo sapiens OX=9606	NGDN	4	1	7	1	315	35.9	9.57	1		-2.74527	-3.79386	-3.31088	-2.97464	-2.94974	-3.26925	-3.44998	-3.33694	-3.55743	-3.17251	-3.28368	-3.29213	-3.40889	-4.47901	-5.91569	-3.63305	-5.86391	-5.27202	-4.93424	-3.79693	-1.50135	-2.84227	-3.97385	-4.7823	-3.17394	-3.34878	-4.76209	-3.63849	Q8NEJ9	Neuroguidin OS=Homo sapiens OX=9606	NGDN		-0.174841	0.5183	N/D	0.885865	0.114135	4.11055
P32119	Peroxiredoxin-2 OS=Homo sapiens OX=9606	PRDX2	55	9	123	8	198	21.9	5.97	1	Carbamidomethyl [C172]	3.55139	3.6886	3.67145	3.68449	3.57709	3.6259	3.77518	3.68038	3.65034	3.6183	3.68492	3.71245	-4.09102	-3.88703	-2.395	-6.72358	-2.73576	-4.55522	-3.23782	-1.65741	-4.99438	-1.90554	-2.34911	-3.51226	3.63315	3.68693	-4.0646	-2.94275	P32119	Peroxiredoxin-2 OS=Homo sapiens OX=9606	PRDX2	SLRMMTVISI	0.0537779	0.891195	N/D	1.03798	-0.0379794	0
Q92608	Dedicator of cytokinesis protein 2 OS=Homo sapiens OX=9606	DOCK2	19	24	136	24	1830	211.8	6.87	1	Carbamidomethyl [C41;C297;C607;C1301;C1408];Oxidation [M502]	2.53053	2.39817	2.51002	2.24306	2.54403	2.50598	2.03164	1.89071	1.97759	2.17873	2.33436	2.19756	1.79523	2.71818	2.78689	2.42894	1.84737	2.75689	2.77757	3.43472	2.86945	3.77507	3.49454	4.69993	2.4553	2.10177	2.38892	3.50855	Q92608	Dedicator of cytokinesis protein 2 OS=Homo sapiens OX=9606	DOCK2	QIPDSLSTDL	-0.35353	2.81592	9.39521	0.782667	0.217333	4.44449
P31942	Heterogeneous nuclear ribonucleoprotein H3 OS=Homo sapiens OX=9606	HNRNPH3	64	12	163	12	346	36.9	6.87	1	Oxidation [M290]	3.3241	3.54599	3.61224	3.59418	3.71546	3.68871	3.74734	3.6619	3.71883	3.75202	3.82396	3.7258	-4.4599	-4.18717	-1.06155	-3.1163	-1.46447	-2.68511	-2.60204	0.949436	-3.45761	-2.02466	-2.30837	-0.815104	3.58011	3.73831	-2.82908	-1.70973	P31942	Heterogeneous nuclear ribonucleoprotein H3 OS=Homo sapiens OX=9606	HNRNPH3		0.158196	1.56852	N/D	1.11589	-0.115891	0
Q8N806	Putative E3 ubiquitin-protein ligase UBR7 OS=Homo sapiens OX=9606	UBR7	18	6	27	6	425	48	4.81	1	Carbamidomethyl [C260;C314;C316;C319;C374]	-0.275843	-0.13106	-0.0530357	-0.408581	-0.0431671	0.0741577	-0.166623	-0.0529175	-0.0217514	0.0663528	0.212022	0.206574	-4.1039	-5.95118	-3.02828	-4.90393	-3.96693	-4.05168	-3.2057	-3.69122	-1.25248	-1.64493	-4.22945	-5.28534	-0.139588	0.0406095	-4.33432	-3.21819	Q8N806	Putative E3 ubiquitin-protein ligase UBR7 OS=Homo sapiens OX=9606	UBR7		0.180198	1.07052	N/D	1.13304	-0.133039	0
Q5H9R7	Serine/threonine-protein phosphatase 6 regulatory subunit 3 OS=Homo sapiens OX=9606	PPP6R3	22	12	61	12	873	97.6	4.6	1	Carbamidomethyl [C216;C290;C299;C467;C830;C836]	0.655539	1.03778	1.08958	0.894005	0.925335	0.811483	0.474492	0.694565	0.613811	0.631516	0.623221	0.639876	-1.03125	-0.181997	1.99682	-0.775344	0.0436144	0.17433	0.844141	1.76033	-0.397042	0.809165	2.03827	1.8257	0.902287	0.612914	0.0376964	1.14676	Q5H9R7	Serine/threonine-protein phosphatase 6 regulatory subunit 3 OS=Homo sapiens OX=9606	PPP6R3		-0.289373	2.66169	18.1426	0.818257	0.181743	4.34736
Q9H078	Caseinolytic peptidase B protein homolog OS=Homo sapiens OX=9606	CLPB	9	5	34	5	707	78.7	9.01	1	Oxidation [M147];Carbamidomethyl [C572]	-0.818842	-0.364107	-0.392462	-0.684961	-0.138523	-0.25952	-0.283986	-0.713715	-0.203539	0.0745029	-0.90816	-0.197906	-5.42601	-1.98118	-4.1966	-4.0839	-4.66695	-4.57107	-1.49558	-4.39724	1.42697	-4.53046	-6.45606	-2.82038	-0.443069	-0.372134	-4.15429	-3.04546	Q9H078	Caseinolytic peptidase B protein homolog OS=Homo sapiens OX=9606	CLPB		0.0709354	0.150912	N/D	1.0504	-0.0503975	0
P49589	Cysteine--tRNA ligase, cytoplasmic OS=Homo sapiens OX=9606	CARS1	18	11	73	11	748	85.4	6.76	1	Carbamidomethyl [C27;C54;C55;C506]	1.23634	1.35276	1.40312	1.35342	1.45042	1.35317	1.44171	1.38541	1.34948	1.35584	1.35448	1.42851	-4.24487	-1.82067	-1.43527	-2.35195	-2.20692	-1.73722	-1.40827	-2.46363	-0.798658	-0.799393	-0.216894	-1.46443	1.3582	1.3859	-2.29948	-1.19188	P49589	Cysteine--tRNA ligase, cytoplasmic OS=Homo sapiens OX=9606	CARS1		0.0277009	0.369454	N/D	1.01939	-0.0193863	0
Q02218	2-oxoglutarate dehydrogenase, mitochondrial OS=Homo sapiens OX=9606	OGDH	9	9	70	9	1023	115.9	6.86	1	Carbamidomethyl [C395;C566]	0.494205	0.188482	-0.262857	0.549084	0.302986	0.360849	0.681346	0.506163	0.670382	0.107149	0.525308	0.580352	0.513453	-3.9107	-0.519855	3.09469	0.308751	-2.77503	2.62704	0.36824	-0.745338	0.474301	0.136171	0.486676	0.272125	0.511783	-0.548117	0.557849	Q02218	2-oxoglutarate dehydrogenase, mitochondrial OS=Homo sapiens OX=9606	OGDH		0.239658	0.870601	N/D	1.18071	-0.180713	0
P30044	Peroxiredoxin-5, mitochondrial OS=Homo sapiens OX=9606	PRDX5	56	10	145	10	214	22.1	8.7	1	Carbamidomethyl [C100;C204]	3.15933	3.10729	3.25192	2.97434	3.10238	3.23031	3.28949	3.40966	3.24647	3.21095	3.25856	3.08031	2.47083	3.37054	3.39199	3.81997	4.42993	5.04561	4.244	4.69768	3.72673	3.43765	6.48189	6.57252	3.1376	3.24924	3.75481	4.86008	P30044	Peroxiredoxin-5, mitochondrial OS=Homo sapiens OX=9606	PRDX5	SLAPNIISQL	0.111645	1.03185	N/D	1.08046	-0.0804597	0
P50851	Lipopolysaccharide-responsive and beige-like anchor protein OS=Homo sapiens OX=9606	LRBA	4	9	46	9	2863	318.9	5.6	1	Carbamidomethyl [C431;C832;C1228;C1921]	-0.0911579	-0.114573	-0.099802	-0.00634956	-0.04949	-0.0105972	-0.394723	0.131474	-0.0202961	0.211502	0.301751	0.236375	-4.7068	-2.99829	-5.09753	-3.87598	-2.87269	-6.35692	-2.60118	-2.18586	-3.82698	-2.56193	-3.58893	-4.52947	-0.0619949	0.0776804	-4.31804	-3.21572	P50851	Lipopolysaccharide-responsive and beige-like anchor protein OS=Homo sapiens OX=9606	LRBA		0.139675	0.660019	N/D	1.10166	-0.101657	0
Q9Y2S6	Translation machinery-associated protein 7 OS=Homo sapiens OX=9606	TMA7	16	1	10	1	64	7.1	9.99	1		-4.68845	-3.46777	-3.66879	-3.62151	-3.65064	-3.55664	-3.46008	-3.51744	-3.54589	-4.00448	-4.44975	-3.84769	-4.12431	-4.5621	-4.84605	-5.19669	-5.6264	-4.00418	-4.05536	-4.7715	-0.043191	-4.50042	-3.71964	-4.72358	-3.77563	-3.80422	-4.72662	-3.63561	Q9Y2S6	Translation machinery-associated protein 7 OS=Homo sapiens OX=9606	TMA7		-0.0285924	0.0418268	N/D	0.980376	0.0196237	3.30147
O15511	Actin-related protein 2/3 complex subunit 5 OS=Homo sapiens OX=9606	ARPC5	52	5	66	5	151	16.3	5.67	1	Carbamidomethyl [C45]	2.80841	3.15341	3.06	3.07345	2.91339	3.08486	3.07799	3.16728	3.16463	3.21904	3.06587	3.22604	-0.488941	-1.54337	-5.2996	-1.05299	0.749061	-0.71352	-1.20722	-0.638494	0.972788	0.463548	-1.03154	-0.3775	3.01558	3.15348	-1.39156	-0.30307	O15511	Actin-related protein 2/3 complex subunit 5 OS=Homo sapiens OX=9606	ARPC5		0.137892	1.37084	N/D	1.1003	-0.100296	0
P50502	Hsc70-interacting protein OS=Homo sapiens OX=9606	ST13	30	10	160	10	369	41.3	5.27	1	Carbamidomethyl [C209]	3.90941	3.92237	3.90643	3.97322	3.95471	3.93862	3.97715	4.01893	3.98515	4.11765	4.08071	4.1675	-5.1314	-4.87063	-5.6518	-3.12632	-6.1122	-3.87611	-4.12447	-4.97634	-3.17776	-2.33947	-4.21586	-3.43801	3.93413	4.05785	-4.79474	-3.71198	P50502	Hsc70-interacting protein OS=Homo sapiens OX=9606	ST13		0.123718	2.41104	N/D	1.08954	-0.089539	0
Q15392	Delta(24)-sterol reductase OS=Homo sapiens OX=9606	DHCR24	7	4	38	4	516	60.1	8.16	1	Carbamidomethyl [C499]	-0.416996	-0.101364	-0.200462	-0.147966	-0.277004	-0.268452	-0.156751	-0.108633	-0.163946	-0.413271	-0.531396	-0.50398	1.0019	3.06471	3.72652	4.02693	0.547288	1.01673	3.25793	3.10044	3.30157	3.27347	3.70417	3.24298	-0.235374	-0.312996	2.23068	3.31343	Q15392	Delta(24)-sterol reductase OS=Homo sapiens OX=9606	DHCR24		-0.0776219	0.38645	N/D	0.947618	0.0523816	3.74277
O00487	26S proteasome non-ATPase regulatory subunit 14 OS=Homo sapiens OX=9606	PSMD14	46	9	92	9	310	34.6	6.52	1	Carbamidomethyl [C238]	2.08134	1.97727	1.89556	1.88249	1.95564	1.94	1.97072	1.95038	1.98544	2.03716	1.92431	1.89026	-1.94424	-2.08076	-0.603449	0.015027	0.028307	-0.201124	0.8636	1.13293	-2.0103	-1.44031	1.62942	1.44676	1.95538	1.95971	-0.797705	0.27035	O00487	26S proteasome non-ATPase regulatory subunit 14 OS=Homo sapiens OX=9606	PSMD14		0.00433238	0.0428539	N/D	1.00301	-0.00300749	0
Q5TDH0	Protein DDI1 homolog 2 OS=Homo sapiens OX=9606	DDI2	26	6	43	6	399	44.5	5.05	1	Carbamidomethyl [C34]	0.608774	0.729404	0.507561	0.570345	0.540291	0.0786915	0.577853	0.570984	0.614799	0.387691	0.0201159	0.470311	-2.95195	-5.9222	-2.01729	-1.56972	-1.74919	-5.14855	-5.57208	1.96482	-5.1719	-2.67483	-3.51863	2.00888	0.505844	0.440293	-3.22648	-2.16062	Q5TDH0	Protein DDI1 homolog 2 OS=Homo sapiens OX=9606	DDI2		-0.0655519	0.206964	N/D	0.95558	0.0444203	3.66751
Q6UX04	Spliceosome-associated protein CWC27 homolog OS=Homo sapiens OX=9606	CWC27	3	1	1	1	472	53.8	5.8	1	Carbamidomethyl [C164]	-2.61149	-6.24426	-2.10934	-2.69208	-2.94531	-2.41631	-2.22037	-4.97096	-6.35054	-2.44417	-2.61594	-5.17177	-1.61028	-5.09644	-0.90259	1.03072	-5.28933	-5.33582	-0.843644	-3.88111	-4.32851	0.151543	-1.02607	-0.903214	-3.1698	-3.96229	-2.86729	-1.80517	Q6UX04	Spliceosome-associated protein CWC27 homolog OS=Homo sapiens OX=9606	CWC27		-0.792494	0.373035	3.0778	0.577345	0.422655	4.86639
P18858	DNA ligase 1 OS=Homo sapiens OX=9606	LIG1	31	21	192	21	919	101.7	5.62	1	Carbamidomethyl [C280;C508;C846;C895]	2.35802	2.50788	2.45048	2.42532	2.57082	2.48054	2.51943	2.4684	2.50463	2.68379	2.72733	2.67454	0.856162	-4.63062	-0.547296	1.13667	1.78142	2.06853	0.156193	0.525602	1.93436	3.03835	0.195739	1.17669	2.46551	2.59635	0.110809	1.17116	P18858	DNA ligase 1 OS=Homo sapiens OX=9606	LIG1		0.130843	1.43861	N/D	1.09493	-0.0949331	0
O75643	U5 small nuclear ribonucleoprotein 200 kDa helicase OS=Homo sapiens OX=9606	SNRNP200	38	60	526	60	2136	244.4	6.06	1	Carbamidomethyl [C133;C428;C502;C588;C1359;C1580;C1702;C1706]	5.26056	5.23085	5.1278	5.11694	5.27095	5.16225	5.18716	5.34269	5.23576	5.37453	5.32245	5.34326	3.24717	2.73736	2.48729	2.86969	2.49901	2.05572	3.57379	3.89193	2.27685	4.53522	3.92671	4.04348	5.19489	5.30098	2.64937	3.708	O75643	U5 small nuclear ribonucleoprotein 200 kDa helicase OS=Homo sapiens OX=9606	SNRNP200		0.106083	1.58275	N/D	1.0763	-0.0763023	0
Q8WUD4	Coiled-coil domain-containing protein 12 OS=Homo sapiens OX=9606	CCDC12	46	5	40	5	166	19.2	7.34	1		-0.453247	-0.378096	-0.342178	-0.334202	-0.225531	-0.418909	-0.228501	-0.28957	-0.272236	-0.520718	-0.461705	-0.274587	-0.938755	-0.781497	-0.693735	-4.50968	-0.905243	-5.10593	-0.141319	-4.10827	-0.43464	-0.28584	-1.17185	-0.446319	-0.358694	-0.341219	-2.15581	-1.09804	Q8WUD4	Coiled-coil domain-containing protein 12 OS=Homo sapiens OX=9606	CCDC12		0.0174743	0.112674	N/D	1.01219	-0.0121859	0
Q12788	Transducin beta-like protein 3 OS=Homo sapiens OX=9606	TBL3	6	3	16	3	808	89	6.9	1	Carbamidomethyl [C413;C428;C429]	-1.5799	-1.19056	-2.37396	-1.86663	-1.79188	-1.28475	-1.28504	-1.36312	-1.6086	-1.42303	-1.35869	-1.79396	-5.89973	-4.46997	-2.93722	-4.88772	-4.33357	-3.73886	-2.88061	-4.91528	0.226858	-4.32347	-3.61002	-4.42705	-1.68128	-1.47207	-4.37785	-3.3216	Q12788	Transducin beta-like protein 3 OS=Homo sapiens OX=9606	TBL3		0.209207	0.516916	N/D	1.15605	-0.156053	0
P61769	Beta-2-microglobulin OS=Homo sapiens OX=9606	B2M	38	4	61	4	119	13.7	6.52	1	Carbamidomethyl [C45]	2.55339	2.84303	2.63685	2.50762	2.59778	2.63242	2.76699	2.87612	2.83883	2.73199	2.58712	2.42548	-4.23127	-4.59423	-3.44723	-5.54472	-3.07939	-3.74879	-2.2499	-1.9054	-4.74704	-2.76759	-2.89344	-3.74858	2.62852	2.70442	-4.10761	-3.05199	P61769	Beta-2-microglobulin OS=Homo sapiens OX=9606	B2M		0.0759025	0.412485	N/D	1.05402	-0.0540202	0
Q9H3N1	Thioredoxin-related transmembrane protein 1 OS=Homo sapiens OX=9606	TMX1	23	7	56	7	280	31.8	4.98	1	Carbamidomethyl [C106]	2.33567	2.25408	2.28931	2.23995	2.35579	2.23246	2.36971	2.32843	2.1645	2.36725	2.39107	2.381	-1.04253	-0.216883	-1.37243	-1.40477	-1.73894	-1.69693	-0.952535	-0.836069	-2.72767	1.44101	-0.792039	2.72411	2.28454	2.33366	-1.24541	-0.190531	Q9H3N1	Thioredoxin-related transmembrane protein 1 OS=Homo sapiens OX=9606	TMX1		0.0491185	0.591082	N/D	1.03463	-0.0346326	0
Q99729	Heterogeneous nuclear ribonucleoprotein A/B OS=Homo sapiens OX=9606	HNRNPAB	27	10	153	9	332	36.2	8.21	1	Carbamidomethyl [C98]	3.95707	4.05468	3.8465	3.99014	3.88337	3.92517	3.85182	4.00112	4.03935	4.21703	4.09633	4.15387	-3.44327	-3.23803	-0.652338	-0.139385	-0.848815	-0.699997	-1.49417	1.42536	1.83501	-2.52008	-2.94357	0.979682	3.94282	4.05992	-1.50364	-0.452963	Q99729	Heterogeneous nuclear ribonucleoprotein A/B OS=Homo sapiens OX=9606	HNRNPAB		0.117097	1.086	N/D	1.08455	-0.0845501	0
Q14257	Reticulocalbin-2 OS=Homo sapiens OX=9606	RCN2	35	6	34	6	317	36.9	4.4	1		0.364767	0.260019	0.0111752	-0.56996	0.0350513	-0.388298	-0.344552	-0.332739	-0.560236	0.360264	0.176381	0.244605	0.485033	1.5741	0.197104	1.13148	0.889522	-0.157435	1.6444	1.72448	2.38932	0.917501	1.76731	1.93755	-0.0478741	-0.0760461	0.686634	1.73009	Q14257	Reticulocalbin-2 OS=Homo sapiens OX=9606	RCN2	HDDYFYHDEL	-0.028172	0.0464417	N/D	0.980662	0.0193379	3.29497
Q14166	Tubulin--tyrosine ligase-like protein 12 OS=Homo sapiens OX=9606	TTLL12	49	20	155	20	644	74.4	5.53	1	Carbamidomethyl [C98;C361;C370;C418;C563;C572;C638;C642]	2.63648	2.79881	2.51973	2.66263	2.92213	2.8732	2.73548	2.45731	2.72263	2.83022	2.7528	2.87129	-0.707891	0.461526	-1.35617	-3.68809	-1.12111	0.923847	-0.6891	-0.345884	3.96874	-0.574337	-0.868926	-0.736886	2.7355	2.72829	-0.914649	0.125601	Q14166	Tubulin--tyrosine ligase-like protein 12 OS=Homo sapiens OX=9606	TTLL12	PGGCHVTCLV	-0.00720485	0.0290694	N/D	0.995018	0.00498157	2.69956
Q9H814	Phosphorylated adapter RNA export protein OS=Homo sapiens OX=9606	PHAX	7	1	2	1	394	44.4	5.4	1	Carbamidomethyl [C87]	-2.53674	-2.48275	-3.14463	-2.45933	-3.4066	-3.63762	-2.8681	-3.21835	-3.17928	-2.90948	-3.80868	-3.01576	-4.28752	-4.39708	-3.75681	-3.81354	-4.97231	-3.61593	-1.23109	-0.821413	-5.53281	-4.39115	-4.69727	-1.9315	-2.94461	-3.16661	-4.14053	-3.10087	Q9H814	Phosphorylated adapter RNA export protein OS=Homo sapiens OX=9606	PHAX	VDHSHDLDIF	-0.221997	0.394292	N/D	0.857378	0.142622	4.22163
Q16777	Histone H2A type 2-C OS=Homo sapiens OX=9606	H2AC20	58	5	196	3	129	14	10.9	1		5.64522	5.82232	5.43227	5.1307	5.72874	5.47512	5.67474	5.63918	5.35128	5.27064	5.37467	5.1603	-4.58333	-3.42301	-2.41681	0.00798225	1.08705	1.85827	-1.06568	-0.861134	2.61933	-4.16162	-0.240059	2.46993	5.53906	5.4118	-1.24497	-0.20654	Q16777	Histone H2A type 2-C OS=Homo sapiens OX=9606	H2AC20		-0.127262	0.448564	N/D	0.915567	0.0844326	3.96519
Q8N5M4	Tetratricopeptide repeat protein 9C OS=Homo sapiens OX=9606	TTC9C	14	3	22	3	171	20	8.92	1		-0.978298	-1.09549	-1.23514	-0.908262	-0.973116	-1.17257	-1.19048	-1.1151	-1.59727	-1.07254	-1.24305	-1.24383	-2.7617	-3.25957	-3.75095	-3.33174	-3.94319	-4.13	-3.73359	-4.51236	5.36921	-4.58864	-4.02965	-3.47034	-1.06048	-1.24371	-3.52952	-2.49423	Q8N5M4	Tetratricopeptide repeat protein 9C OS=Homo sapiens OX=9606	TTC9C		-0.183232	1.1238	N/D	0.880728	0.119272	4.13222
P61803	Dolichyl-diphosphooligosaccharide--protein glycosyltransferase subunit DAD1 OS=Homo sapiens OX=9606	DAD1	20	2	22	2	113	12.5	7.08	1	Met-loss+Acetyl [N-Term]	-0.418003	-0.289253	-0.413483	-0.392681	-0.297009	-0.471836	-0.345078	-0.616161	-0.488811	-1.11152	-1.23842	-1.1682	-4.44625	-4.2997	-2.85357	-3.62699	-4.4787	0.310402	0.417327	-0.0446768	-4.11777	-5.06114	0.278838	-4.7012	-0.380377	-0.828032	-3.23247	-2.20477	P61803	Dolichyl-diphosphooligosaccharide--protein glycosyltransferase subunit DAD1 OS=Homo sapiens OX=9606	DAD1		-0.447654	1.703	5.89444	0.733234	0.266766	4.56205
Q9H074	Polyadenylate-binding protein-interacting protein 1 OS=Homo sapiens OX=9606	PAIP1	7	3	25	3	479	53.5	4.81	1	Carbamidomethyl [C358]	-0.926281	-0.830618	-0.924494	-0.907753	-0.792255	-0.742296	-0.934264	-0.845015	-0.865374	-0.686523	-0.655423	-0.869077	-4.27806	-3.15968	-3.80414	-3.82607	-4.39755	-6.01129	-3.85263	-5.18252	-1.33598	-5.05723	-0.245195	-3.66432	-0.85395	-0.809279	-4.24613	-3.22298	Q9H074	Polyadenylate-binding protein-interacting protein 1 OS=Homo sapiens OX=9606	PAIP1		0.0446703	0.35723	N/D	1.03145	-0.0314474	0
P57076	Cilia- and flagella-associated protein 298 OS=Homo sapiens OX=9606	CFAP298	17	3	11	3	290	33.2	7.44	1		-2.14754	-1.89775	-2.11246	-2.29389	-2.54094	-2.14305	-2.57404	-2.54111	-1.96679	-2.36764	-2.11887	-2.3207	-4.92921	-2.98042	-3.98589	-2.88203	-3.38477	-3.4353	-5.13768	-1.28575	-0.633386	-2.72852	-3.05309	-2.62882	-2.18927	-2.31486	-3.5996	-2.57787	P57076	Cilia- and flagella-associated protein 298 OS=Homo sapiens OX=9606	CFAP298		-0.125588	0.445865	N/D	0.91663	0.0833698	3.95918
P49915	GMP synthase [glutamine-hydrolyzing] OS=Homo sapiens OX=9606	GMPS	57	31	297	31	693	76.7	6.87	1	Carbamidomethyl [C137;C213;C449;C456;C523;C530]	3.76105	3.81019	3.7486	3.81225	3.9809	3.82679	3.88218	3.981	3.80713	3.7832	3.70817	3.71349	0.300089	-0.885735	1.16512	1.82979	0.770941	-0.708354	-0.279943	1.13686	4.00677	2.38207	0.846791	0.496353	3.8233	3.81253	0.411975	1.43148	P49915	GMP synthase [glutamine-hydrolyzing] OS=Homo sapiens OX=9606	GMPS		-0.0107687	0.0718155	N/D	0.992563	0.00743653	2.87464
O75569	Interferon-inducible double-stranded RNA-dependent protein kinase activator A OS=Homo sapiens OX=9606	PRKRA	17	4	29	4	313	34.4	8.41	1	Carbamidomethyl [C77]	-0.630651	-0.632313	-0.647364	-0.558176	-0.544056	-0.528854	-0.572799	-0.418306	-0.768351	-0.520941	-0.431554	-0.405751	-3.32285	-3.5838	-3.84258	-4.63119	-3.8432	-2.90808	-1.95093	-3.50708	-1.22761	-1.76682	-2.77977	-4.78303	-0.590236	-0.519617	-3.68862	-2.66921	O75569	Interferon-inducible double-stranded RNA-dependent protein kinase activator A OS=Homo sapiens OX=9606	PRKRA		0.0706188	0.570084	N/D	1.05017	-0.050167	0
P22033	Methylmalonyl-CoA mutase, mitochondrial OS=Homo sapiens OX=9606	MMUT	6	3	8	3	750	83.1	6.93	1	Carbamidomethyl [C351]	-2.39664	-1.25375	-1.36333	-1.70236	-1.79454	-1.84838	-1.60804	-1.44246	-1.48249	-1.95935	-2.18504	-2.49832	-5.27242	-4.66612	-2.75837	-3.73434	-3.94292	-5.20982	-1.70049	-1.63156	-3.43011	-4.15488	-4.64876	-3.91305	-1.7265	-1.86262	-4.264	-3.24647	P22033	Methylmalonyl-CoA mutase, mitochondrial OS=Homo sapiens OX=9606	MMUT		-0.136119	0.234265	N/D	0.909964	0.0900365	3.99579
O95861	3'(2'),5'-bisphosphate nucleotidase 1 OS=Homo sapiens OX=9606	BPNT1	49	11	100	11	308	33.4	5.69	1	Carbamidomethyl [C42;C59;C206;C243;C249]	1.79954	1.80241	1.78226	1.77361	1.85008	1.7729	1.81078	1.76979	1.74243	1.8281	1.74518	1.78209	-3.33609	-4.6222	-4.17809	-3.53276	-3.8437	-2.44017	-3.75809	-3.40928	-2.67269	-1.27251	-0.476776	-4.27823	1.7968	1.77973	-3.65884	-2.64459	O95861	3'(2'),5'-bisphosphate nucleotidase 1 OS=Homo sapiens OX=9606	BPNT1	VIIYAYETDL	-0.0170719	0.424668	N/D	0.988236	0.0117636	3.07573
O00299	Chloride intracellular channel protein 1 OS=Homo sapiens OX=9606	CLIC1	83	15	155	15	241	26.9	5.17	1	Carbamidomethyl [C24;C59;C89;C178;C191;C223];Met-loss+Acetyl [N-Term]	4.17575	4.19974	3.97924	3.90962	4.07495	4.01776	4.24863	3.99815	4.2961	3.97466	3.96311	4.0826	-0.574419	-0.892784	1.58167	0.783992	0.0949602	-0.272889	0.877471	0.75078	-1.79839	3.31206	1.99104	1.64089	4.05951	4.09388	0.120088	1.12897	O00299	Chloride intracellular channel protein 1 OS=Homo sapiens OX=9606	CLIC1		0.0343671	0.182232	N/D	1.02411	-0.0241074	0
Q12906	Interleukin enhancer-binding factor 3 OS=Homo sapiens OX=9606	ILF3	57	34	391	31	894	95.3	8.76	1	Carbamidomethyl [C116;C203;C278;C295]	4.90271	4.91077	4.9573	4.99025	5.05493	4.94312	4.93626	4.99145	4.89655	5.10393	5.19696	5.15843	1.20595	1.40659	1.17421	0.362825	0.901151	0.77959	2.27173	1.83838	3.03344	0.782019	1.46424	2.46103	4.95985	5.04726	0.971718	1.97514	Q12906	Interleukin enhancer-binding factor 3 OS=Homo sapiens OX=9606	ILF3	LRVSGNSVCL	0.0874165	0.83678	N/D	1.06247	-0.0624659	0
P38159	RNA-binding motif protein, X chromosome OS=Homo sapiens OX=9606	RBMX	42	17	262	17	391	42.3	10.05	1		4.55589	4.77707	4.80092	4.90435	4.65809	4.72852	4.87462	4.76546	4.79436	5.05986	5.07841	4.98708	1.36315	0.294067	0.315046	0.868487	1.09323	1.13667	1.93534	1.80041	1.63915	1.64518	2.00371	2.04609	4.73747	4.92663	0.845108	1.84498	P38159	RNA-binding motif protein, X chromosome OS=Homo sapiens OX=9606	RBMX		0.189159	1.54926	N/D	1.1401	-0.140099	0
P42768	Wiskott-Aldrich syndrome protein OS=Homo sapiens OX=9606	WAS	3	1	2	1	502	52.9	6.64	1		0.517439	0.189184	0.224068	0.108513	0.24551	0.194109	-0.130715	0.144484	0.105537	0.241896	0.0629911	0.10514	-2.71643	-4.06942	-2.04754	-2.45305	-2.74681	-4.62814	-1.80654	-1.49623	-4.1438	-1.16779	-2.11869	-1.93161	0.24647	0.088222	-3.11023	-2.11078	P42768	Wiskott-Aldrich syndrome protein OS=Homo sapiens OX=9606	WAS		-0.158248	1.18697	N/D	0.896112	0.103888	4.06465
P50148	Guanine nucleotide-binding protein G(q) subunit alpha OS=Homo sapiens OX=9606	GNAQ	23	6	41	6	359	42.1	5.68	1	Carbamidomethyl [C144]	-0.00524139	0.0792656	0.23797	-0.074892	0.0482445	-0.175779	-0.0570345	0.2367	0.0328083	-0.162392	-0.268865	-0.105046	-3.53548	-6.12811	-6.05575	-4.69641	-2.68766	-4.13186	-2.81052	-3.02294	-4.99626	-2.10526	-4.64429	-3.66255	0.0182613	-0.0539714	-4.53921	-3.54031	P50148	Guanine nucleotide-binding protein G(q) subunit alpha OS=Homo sapiens OX=9606	GNAQ		-0.0722327	0.347554	N/D	0.951165	0.0488352	3.71069
Q8IYB3	Serine/arginine repetitive matrix protein 1 OS=Homo sapiens OX=9606	SRRM1	24	16	167	16	904	102.3	11.84	1	Carbamidomethyl [C33]	2.45162	2.53141	2.59738	2.59667	2.63166	2.53828	2.63196	2.62282	2.43513	2.78846	2.75131	2.78783	-2.86795	-0.655893	-3.19785	-1.89034	-3.22863	-3.07483	-2.47201	-3.44166	0.730244	-1.60106	0.560844	-2.73071	2.55784	2.66958	-2.48592	-1.49239	Q8IYB3	Serine/arginine repetitive matrix protein 1 OS=Homo sapiens OX=9606	SRRM1		0.111747	0.998813	N/D	1.08054	-0.0805359	0
P57740	Nuclear pore complex protein Nup107 OS=Homo sapiens OX=9606	NUP107	11	7	34	7	925	106.3	5.43	1		-0.515963	-0.145998	-0.153154	-0.366636	-0.00837898	0.137812	-0.4668	-0.0526447	-0.393059	-0.162613	-0.521066	-0.456965	-0.17908	0.846927	-0.941626	0.260786	0.619803	0.0840945	0.959475	1.57986	2.48526	-0.877853	1.73269	0.757422	-0.175386	-0.342191	0.115151	1.10614	P57740	Nuclear pore complex protein Nup107 OS=Homo sapiens OX=9606	NUP107	LDPLGYEIQL	-0.166805	0.683273	N/D	0.890813	0.109187	4.08886
Q92685	Dol-P-Man:Man(5)GlcNAc(2)-PP-Dol alpha-1,3-mannosyltransferase OS=Homo sapiens OX=9606	ALG3	3	1	2	1	438	50.1	9.44	1	Carbamidomethyl [C21]	-4.69003	-3.27321	-3.12936	-2.96712	-2.97781	-3.64203	-3.29192	-3.35585	-4.76872	-3.57864	-3.21609	-3.27778	-5.31317	-4.82309	-3.95173	-4.37027	-4.81449	-4.76671	-2.31499	-4.09431	-3.57631	-4.7301	-3.96589	-3.41626	-3.44659	-3.5815	-4.67324	-3.68297	Q92685	Dol-P-Man:Man(5)GlcNAc(2)-PP-Dol alpha-1,3-mannosyltransferase OS=Homo sapiens OX=9606	ALG3		-0.134908	0.144308	N/D	0.910728	0.0892723	3.99172
Q9Y315	Deoxyribose-phosphate aldolase OS=Homo sapiens OX=9606	DERA	4	1	2	1	318	35.2	8.94	1	Carbamidomethyl [C100]	-3.19479	-3.47015	-3.18674	-3.29926	-3.13303	-3.24444	-3.53277	-3.12247	-3.47302	-3.36597	-3.8148	-3.87398	-4.90542	-5.06532	-5.1323	-4.19575	-5.29788	-4.15911	-2.37761	-5.16308	-4.87564	-4.70171	-3.22667	-2.47279	-3.25474	-3.5305	-4.79263	-3.80292	Q9Y315	Deoxyribose-phosphate aldolase OS=Homo sapiens OX=9606	DERA		-0.275768	1.28754	23.1494	0.826011	0.173989	4.32429
P61006	Ras-related protein Rab-8A OS=Homo sapiens OX=9606	RAB8A	41	9	80	4	207	23.7	9.07	1	Carbamidomethyl [C23]	-0.284008	-0.0760117	-1.24854	-0.0413113	0.0796242	-1.45892	-1.16267	-1.19767	-1.36106	-0.298426	-1.66994	-0.415067	-4.27584	-5.12968	-3.78953	-4.39989	-4.60789	-3.05473	-2.70377	-3.9482	-0.705094	-3.99379	-3.65187	-4.32023	-0.50486	-1.01747	-4.20959	-3.22049	P61006	Ras-related protein Rab-8A OS=Homo sapiens OX=9606	RAB8A	RSSFFRCVLL	-0.512611	0.752889	4.83843	0.700953	0.299047	4.63135
P28070	Proteasome subunit beta type-4 OS=Homo sapiens OX=9606	PSMB4	48	8	117	8	264	29.2	5.97	1		3.22349	2.87628	3.49399	2.64623	3.07841	3.20118	3.52884	3.0903	3.41821	3.53128	2.91132	3.0156	2.73226	2.7189	2.58557	2.31746	1.51084	-1.2385	1.60696	1.97669	2.38561	3.14081	3.75488	3.68913	3.0866	3.24926	1.77109	2.75901	P28070	Proteasome subunit beta type-4 OS=Homo sapiens OX=9606	PSMB4		0.16266	0.459212	N/D	1.11935	-0.119349	0
Q9NPQ8	Synembryn-A OS=Homo sapiens OX=9606	RIC8A	3	1	4	1	531	59.7	5.33	1		-2.70547	-2.42868	-2.76613	-2.89692	-2.80121	-2.80231	-2.61181	-2.39082	-2.70028	-2.53861	-2.75566	-2.63654	-5.33384	-4.48888	-4.63264	-4.65432	-3.83388	-3.80664	-4.40133	-2.50147	-4.65356	-4.4358	-2.19019	-2.64484	-2.73345	-2.60562	-4.45837	-3.4712	Q9NPQ8	Synembryn-A OS=Homo sapiens OX=9606	RIC8A		0.127834	0.793215	N/D	1.09265	-0.0926519	0
O15226	NF-kappa-B-repressing factor OS=Homo sapiens OX=9606	NKRF	6	4	19	4	690	77.6	8.79	1	Carbamidomethyl [C37;C246;C386]	-4.75043	-3.7426	-3.51154	-4.40099	-3.36931	-3.57499	-1.84967	-1.78588	-1.70996	-1.54911	-1.60607	-1.99233	-4.41744	-4.35852	-5.1888	-3.19772	-4.67985	-3.84707	-3.22453	-2.90918	-3.81897	-4.34677	-3.17557	-2.30927	-3.89164	-1.74884	-4.28157	-3.29738	O15226	NF-kappa-B-repressing factor OS=Homo sapiens OX=9606	NKRF		2.14281	5.41945	N/D	4.41621	-3.41621	0
P84101	Small EDRK-rich factor 2 OS=Homo sapiens OX=9606	SERF2	32	3	10	3	59	6.9	10.45	1	Oxidation [M44]	-2.10184	-1.53761	-1.38601	-1.35853	-1.42838	-1.69111	-1.10958	-1.30476	-1.49278	-1.24574	-1.32752	-1.38164	-5.80833	-5.54646	-4.93575	-5.01147	-5.52098	-5.37647	-4.85295	-4.65237	-3.7326	-4.58158	-4.65274	-3.83875	-1.58391	-1.31034	-5.36657	-4.38517	P84101	Small EDRK-rich factor 2 OS=Homo sapiens OX=9606	SERF2		0.273578	1.25435	N/D	1.2088	-0.208802	0
Q8N766	ER membrane protein complex subunit 1 OS=Homo sapiens OX=9606	EMC1	12	9	56	9	993	111.7	7.66	1		0.58337	0.508064	0.628288	0.651556	0.56152	0.35338	0.536317	0.417973	0.725752	0.891909	0.846295	0.862952	-0.603008	-0.856932	-3.57369	-0.579777	-1.86112	-3.77866	-0.527549	-0.517962	-1.42633	-1.54075	-0.713685	-0.645433	0.547696	0.713533	-1.87553	-0.895286	Q8N766	ER membrane protein complex subunit 1 OS=Homo sapiens OX=9606	EMC1		0.165836	1.00619	N/D	1.12182	-0.121816	0
O43818	U3 small nucleolar RNA-interacting protein 2 OS=Homo sapiens OX=9606	RRP9	12	5	35	5	475	51.8	7.85	1		-0.470539	-0.393938	-0.320467	-0.563572	-0.631786	-0.780796	-0.510589	-0.56715	-0.606356	-0.468777	-0.270019	-0.276258	-3.8839	-4.15073	-3.57179	-3.47508	-2.28889	-3.52681	-2.47085	-2.75035	-3.21966	-2.51057	-1.72116	-2.34533	-0.52685	-0.449858	-3.48286	-2.50299	O43818	U3 small nucleolar RNA-interacting protein 2 OS=Homo sapiens OX=9606	RRP9		0.0769919	0.382769	N/D	1.05482	-0.0548164	0
Q9Y478	5'-AMP-activated protein kinase subunit beta-1 OS=Homo sapiens OX=9606	PRKAB1	5	1	1	1	270	30.4	6.4	1		-2.78409	-2.96515	-3.10644	-2.85342	-3.46482	-3.06298	-2.97737	-3.07077	-3.04065	-2.73394	-2.98829	-2.5952	-5.71119	-4.28618	-4.1513	-5.06685	-3.97714	-6.43174	-3.81206	-4.16611	-4.58541	-5.1815	-1.12668	-4.89003	-3.03948	-2.90104	-4.9374	-3.9603	Q9Y478	5'-AMP-activated protein kinase subunit beta-1 OS=Homo sapiens OX=9606	PRKAB1		0.138447	0.527594	N/D	1.10072	-0.100719	0
Q9P0L0	Vesicle-associated membrane protein-associated protein A OS=Homo sapiens OX=9606	VAPA	49	12	170	11	249	27.9	8.62	1	Carbamidomethyl [C128]	2.07734	2.61591	2.70669	2.65786	2.59069	2.68669	2.68594	2.59826	2.67172	2.66091	2.56383	2.52906	-1.78011	-3.01752	-1.7061	-1.83128	-1.84575	-1.77184	-1.37536	-1.58522	-3.5779	-0.947062	0.588948	0.793387	2.55586	2.61829	-1.9921	-1.0172	Q9P0L0	Vesicle-associated membrane protein-associated protein A OS=Homo sapiens OX=9606	VAPA	IGFFLGKFIL	0.0624239	0.260058	N/D	1.04422	-0.0442187	0
Q5T200	Zinc finger CCCH domain-containing protein 13 OS=Homo sapiens OX=9606	ZC3H13	1	1	9	1	1668	196.5	9.42	1	Carbamidomethyl [C42]	-5.36203	-4.13338	-4.20053	-4.13904	-4.1252	-4.07585	-4.02192	-4.11365	-3.94986	-3.64086	-3.94767	-4.17531	-4.77345	-5.13467	-5.45143	-4.57886	-4.83839	-4.24578	-4.58044	-4.56052	-4.06523	-2.99099	-4.41377	-2.56806	-4.33934	-3.97488	-4.8371	-3.86317	Q5T200	Zinc finger CCCH domain-containing protein 13 OS=Homo sapiens OX=9606	ZC3H13	EKPKGSFILL	0.364459	0.896543	N/D	1.2874	-0.287399	0
Q16566	Calcium/calmodulin-dependent protein kinase type IV OS=Homo sapiens OX=9606	CAMK4	25	9	99	8	473	51.9	5.82	1	Carbamidomethyl [C202;C208]	0.276136	0.931463	0.957254	0.766798	0.687241	0.947737	0.743039	0.865952	0.797806	0.896122	1.07836	1.02605	-2.59623	-4.24644	-1.89585	-4.64064	-2.80594	-2.71354	-1.36536	-1.98931	-2.84611	-2.28163	-3.66899	-0.934034	0.761105	0.901222	-3.14977	-2.1809	Q16566	Calcium/calmodulin-dependent protein kinase type IV OS=Homo sapiens OX=9606	CAMK4		0.140117	0.572839	N/D	1.10199	-0.101994	0
Q9UEU0	Vesicle transport through interaction with t-SNAREs homolog 1B OS=Homo sapiens OX=9606	VTI1B	6	1	4	1	232	26.7	9.04	1	Met-loss+Acetyl [N-Term]	-4.15351	-3.36001	-3.22302	-3.7071	-4.14669	-3.86827	-3.18571	-4.32623	-3.45045	-4.26212	-3.81108	-4.25414	-4.88968	-4.50366	-6.04577	-3.00447	-4.79442	-3.80343	-4.07838	-4.34564	-1.65232	-5.13837	-3.1246	-2.88895	-3.7431	-3.88162	-4.50691	-3.53804	Q9UEU0	Vesicle transport through interaction with t-SNAREs homolog 1B OS=Homo sapiens OX=9606	VTI1B		-0.138524	0.224622	N/D	0.908448	0.091552	4.00377
P11766	Alcohol dehydrogenase class-3 OS=Homo sapiens OX=9606	ADH5	52	16	192	16	374	39.7	7.49	1	Carbamidomethyl [C97;C100;C103;C170;C174;C195;C211]	3.72082	3.74088	3.75709	3.72245	3.78412	3.79301	3.78252	3.79328	3.80446	3.92469	3.87795	3.98826	-1.04112	-2.04713	-0.440022	-1.44155	-3.07941	-0.941278	-0.338623	0.769229	-4.6783	-0.115877	1.10283	0.0803747	3.75306	3.86186	-1.49842	-0.53006	P11766	Alcohol dehydrogenase class-3 OS=Homo sapiens OX=9606	ADH5	GKSIRTVVKI	0.108798	1.88259	N/D	1.07833	-0.0783291	0
Q9BRS2	Serine/threonine-protein kinase RIO1 OS=Homo sapiens OX=9606	RIOK1	14	5	16	5	568	65.5	6.19	1	Carbamidomethyl [C495;C506]	-0.77364	-0.653103	-0.503887	-0.699677	-0.643755	-0.646164	-0.732011	-0.76053	-0.677921	-0.577133	-0.519315	-0.429147	-1.48629	-1.04837	-1.23145	-1.40311	-1.58087	-1.70582	0.814676	0.919881	-4.51897	-1.57338	0.772754	0.93082	-0.653371	-0.61601	-1.40932	-0.44237	Q9BRS2	Serine/threonine-protein kinase RIO1 OS=Homo sapiens OX=9606	RIOK1		0.0373613	0.24217	N/D	1.02624	-0.0262351	0
Q9NW82	WD repeat-containing protein 70 OS=Homo sapiens OX=9606	WDR70	6	3	12	3	654	73.2	6.33	1		-1.1998	-1.84049	-1.83731	-2.03908	-1.53634	-1.20925	-2.02794	-1.94577	-1.78304	-1.39418	-1.70216	-1.12788	-3.57347	-4.19485	-3.77096	-4.23783	-4.87396	-5.44728	-3.07681	-4.72864	-3.83525	-3.23176	-1.4861	-3.94704	-1.61038	-1.6635	-4.34973	-3.38427	Q9NW82	WD repeat-containing protein 70 OS=Homo sapiens OX=9606	WDR70		-0.0531173	0.0986238	N/D	0.963851	0.0361485	3.57424
O43447	Peptidyl-prolyl cis-trans isomerase H OS=Homo sapiens OX=9606	PPIH	55	9	74	9	177	19.2	8.07	1	Carbamidomethyl [C47;C122;C128;C131;C174]	1.83924	1.91293	1.91161	1.86299	2.04987	1.92149	1.80774	1.99609	1.84678	2.07393	1.91222	2.01304	-2.58935	-1.82887	1.09646	-0.311502	1.16708	-0.682786	-0.158673	0.652322	1.20089	-0.461625	0.564336	0.841918	1.91635	1.94163	-0.524828	0.439861	O43447	Peptidyl-prolyl cis-trans isomerase H OS=Homo sapiens OX=9606	PPIH		0.0252786	0.197149	N/D	1.01768	-0.0176762	0
Q02750	Dual specificity mitogen-activated protein kinase kinase 1 OS=Homo sapiens OX=9606	MAP2K1	30	8	78	4	393	43.4	6.62	1	Carbamidomethyl [C207];Oxidation [M94;M219]	0.145157	0.265158	0.31884	0.379602	0.446198	0.362633	0.449023	0.224756	0.346216	0.36718	0.439929	0.439656	-3.43629	-4.14774	-4.00407	-3.75613	-3.64557	-3.71692	-3.48074	-3.47077	-0.755503	-3.1874	-1.80451	-4.22942	0.319598	0.377793	-3.78445	-2.82139	Q02750	Dual specificity mitogen-activated protein kinase kinase 1 OS=Homo sapiens OX=9606	MAP2K1	PSTPTHAAGV	0.0581956	0.496951	N/D	1.04116	-0.0411627	0
P43490	Nicotinamide phosphoribosyltransferase OS=Homo sapiens OX=9606	NAMPT	27	9	59	9	491	55.5	7.15	1	Carbamidomethyl [C397]	1.80047	1.55806	1.45921	1.67876	1.61247	1.32407	1.49744	1.66747	1.64866	1.61803	1.38473	1.56194	-4.81914	-4.78044	-3.60698	-5.4055	-3.4529	-1.83155	-3.69726	-3.18867	-5.04376	1.40858	-4.35247	-3.26312	1.57217	1.56305	-3.98275	-3.02278	P43490	Nicotinamide phosphoribosyltransferase OS=Homo sapiens OX=9606	NAMPT		-0.00912746	0.0397466	N/D	0.993693	0.0063067	2.80258
Q96CW1	AP-2 complex subunit mu OS=Homo sapiens OX=9606	AP2M1	18	7	57	7	435	49.6	9.54	1		1.42283	1.41101	1.29428	1.34101	1.54867	1.33412	1.41207	0.938044	1.4238	1.45072	1.55916	1.57599	0.566537	0.57193	0.755031	0.17302	0.19075	0.531909	2.88519	1.49062	2.01723	0.198809	0.0171137	1.92633	1.39199	1.3933	0.464863	1.42255	Q96CW1	AP-2 complex subunit mu OS=Homo sapiens OX=9606	AP2M1	GRSGIYETRC	0.00130987	0.00434823	N/D	1.00091	-0.000908346	0
P53597	Succinate--CoA ligase [ADP/GDP-forming] subunit alpha, mitochondrial OS=Homo sapiens OX=9606	SUCLG1	19	5	68	5	346	36.2	8.79	1	Carbamidomethyl [C60;C172;C181]	1.55094	1.48075	1.59263	1.63742	1.55885	1.65521	1.68077	1.61954	1.62409	1.70465	1.7676	1.77114	-1.30079	-4.98629	0.052681	0.449737	0.352495	-0.000162601	0.845064	-0.0801029	0.714763	-0.635637	-0.13484	-0.40362	1.5793	1.69463	-0.905387	0.0509378	P53597	Succinate--CoA ligase [ADP/GDP-forming] subunit alpha, mitochondrial OS=Homo sapiens OX=9606	SUCLG1		0.115335	1.92667	N/D	1.08323	-0.0832263	0
P61313	60S ribosomal protein L15 OS=Homo sapiens OX=9606	RPL15	39	8	159	8	204	24.1	11.62	1		4.01762	4.5073	4.4059	4.30466	4.24685	4.45908	4.61026	4.418	4.41429	4.20446	4.37246	4.29479	-0.407522	-0.100242	0.474509	0.880582	0.800717	0.0473208	1.34714	1.73108	0.0375309	1.51254	1.45618	1.3355	4.32357	4.38571	0.282561	1.23666	P61313	60S ribosomal protein L15 OS=Homo sapiens OX=9606	RPL15	RLTATSVSRV	0.0621403	0.289533	N/D	1.04401	-0.0440135	0
Q7Z2W4	Zinc finger CCCH-type antiviral protein 1 OS=Homo sapiens OX=9606	ZC3HAV1	24	14	131	14	902	101.4	8.4	1	Carbamidomethyl [C162;C168;C174;C219]	1.44033	1.89459	1.77116	1.84104	1.73656	1.77774	1.74445	1.77798	1.81012	1.88156	1.92926	1.93067	-1.26415	-1.73026	-0.909999	-0.308533	-0.164282	-0.537019	-0.184472	-0.322738	1.81061	0.097805	-0.323285	-0.27406	1.74357	1.84567	-0.819041	0.133976	Q7Z2W4	Zinc finger CCCH-type antiviral protein 1 OS=Homo sapiens OX=9606	ZC3HAV1		0.102101	0.722264	N/D	1.07334	-0.0733353	0
P08575	Receptor-type tyrosine-protein phosphatase C OS=Homo sapiens OX=9606	PTPRC	43	47	535	47	1306	147.4	6.15	1	Carbamidomethyl [C311;C322;C344;C367;C400;C434;C610;C762;C789;C853;C1072;C1169;C1261]	4.61871	4.71996	4.61127	4.69548	4.64513	4.712	4.60723	4.66114	4.75138	4.88197	4.8072	4.84054	2.22376	2.22828	2.58005	3.11835	2.53299	2.5924	2.33531	3.04656	4.49611	4.67106	4.25139	2.18454	4.66709	4.75824	2.54597	3.49749	P08575	Receptor-type tyrosine-protein phosphatase C OS=Homo sapiens OX=9606	PTPRC		0.0911543	1.06968	N/D	1.06522	-0.0652221	0
Q99436	Proteasome subunit beta type-7 OS=Homo sapiens OX=9606	PSMB7	43	11	128	11	277	29.9	7.68	1	Carbamidomethyl [C74;C219]	2.94386	3.29291	3.35027	3.11914	3.24764	3.28918	3.43892	3.29725	3.39755	3.27942	3.2625	3.41751	-1.78984	-2.0748	-0.465096	-1.91467	-0.582873	-1.23871	-1.2502	-0.665697	-0.280522	-0.308814	0.249236	-0.107384	3.20717	3.34886	-1.34433	-0.393897	Q99436	Proteasome subunit beta type-7 OS=Homo sapiens OX=9606	PSMB7		0.141693	1.17016	N/D	1.1032	-0.103199	0
O95926	Pre-mRNA-splicing factor SYF2 OS=Homo sapiens OX=9606	SYF2	7	1	1	1	243	28.7	8.4	1		-3.8142	-5.06623	-3.85665	-3.64672	-4.00695	-4.22014	-4.09216	-3.64665	-6.30135	-4.53215	-4.32479	-5.18563	-5.76867	-3.16407	-4.99752	-3.87429	-4.79426	-4.69604	-4.54675	-3.04445	-3.14439	-2.80078	-4.50552	-3.60586	-4.10181	-4.68045	-4.54914	-3.60796	O95926	Pre-mRNA-splicing factor SYF2 OS=Homo sapiens OX=9606	SYF2	KQNLERGTAV	-0.57864	0.666228	4.16829	0.669595	0.330405	4.69467
P36957	Dihydrolipoyllysine-residue succinyltransferase component of 2-oxoglutarate dehydrogenase complex, mitochondrial OS=Homo sapiens OX=9606	DLST	11	4	35	4	453	48.7	8.95	1		-0.269762	-0.262274	-0.346981	-0.153265	-0.198572	-0.268486	-0.300849	-0.150227	-0.250603	-0.110754	-0.180772	-0.247632	-4.92346	-4.95498	-5.63059	-4.62956	-1.86007	-3.80121	-3.98607	-2.83456	-4.31299	-2.99521	-4.78715	-1.23877	-0.24989	-0.206806	-4.29998	-3.35913	P36957	Dihydrolipoyllysine-residue succinyltransferase component of 2-oxoglutarate dehydrogenase complex, mitochondrial OS=Homo sapiens OX=9606	DLST	EDPRVLLLDL	0.043084	0.514428	N/D	1.03031	-0.0303139	0
Q9Y263	Phospholipase A-2-activating protein OS=Homo sapiens OX=9606	PLAA	26	15	103	15	795	87.1	6.37	1	Carbamidomethyl [C116;C193;C605;C664;C666]	0.545332	1.11304	1.03128	0.965916	1.10882	1.06753	1.18993	1.09002	1.07435	1.32359	1.29917	1.20506	0.424033	-0.989232	0.609354	-0.250103	0.390929	0.000162601	2.045	1.76717	1.88399	1.93426	-1.39888	-0.421528	0.971987	1.19702	0.0308572	0.968336	Q9Y263	Phospholipase A-2-activating protein OS=Homo sapiens OX=9606	PLAA		0.225031	1.35635	N/D	1.1688	-0.168802	0
O14530	Thioredoxin domain-containing protein 9 OS=Homo sapiens OX=9606	TXNDC9	10	1	1	1	226	26.5	5.88	1		-2.21572	-1.62561	-1.61349	-2.01033	-1.40852	-2.48547	-2.66676	-1.98815	-1.68086	-1.56349	-1.51833	-1.45991	-4.35979	-5.95005	-4.2227	-4.0302	-4.91346	-3.89801	-4.45912	-2.13513	-3.54565	-4.34419	-3.86441	-3.40972	-1.89319	-1.81292	-4.56237	-3.62637	O14530	Thioredoxin domain-containing protein 9 OS=Homo sapiens OX=9606	TXNDC9		0.0802716	0.121153	N/D	1.05722	-0.057217	0
P26440	Isovaleryl-CoA dehydrogenase, mitochondrial OS=Homo sapiens OX=9606	IVD	16	5	12	5	426	46.6	8.05	1		-0.686148	-0.860388	-1.03593	-0.832176	-0.220543	-0.593998	-0.528445	-0.355259	-0.359447	-0.656633	-0.673556	-0.56145	-5.57683	-4.36826	-5.35498	-5.52328	-3.57614	-4.20269	-2.44829	-4.30231	-4.01948	-4.27187	-3.56124	-4.38374	-0.704864	-0.522465	-4.76703	-3.83115	P26440	Isovaleryl-CoA dehydrogenase, mitochondrial OS=Homo sapiens OX=9606	IVD		0.182399	0.731241	N/D	1.13477	-0.134769	0
Q16778	Histone H2B type 2-E OS=Homo sapiens OX=9606	H2BC21	41	6	211	2	126	13.9	10.32	1	Oxidation [M60;M63]	3.43186	3.38838	3.38118	3.45926	3.53922	3.38105	3.48761	3.52168	3.34387	3.35653	3.26565	3.30587	-5.8637	-4.08697	-1.70638	-1.77793	0.546201	-1.59087	-2.75631	0.200117	-3.42267	-1.71181	0.434036	-1.63446	3.43016	3.3802	-2.41327	-1.48185	Q16778	Histone H2B type 2-E OS=Homo sapiens OX=9606	H2BC21		-0.0499558	0.481601	N/D	0.965966	0.0340341	3.5471
Q6I9Y2	THO complex subunit 7 homolog OS=Homo sapiens OX=9606	THOC7	11	2	8	2	204	23.7	5.67	1		-2.57325	-2.11286	-2.15468	-2.38522	-1.92	-2.11163	-2.10536	-2.5997	-2.10128	-2.17456	-2.43341	-2.23054	-6.01053	-4.58014	-3.62043	-5.4116	-4.20814	-4.6047	-3.30717	-4.81955	-4.29105	-3.35116	-3.97064	-3.1081	-2.20961	-2.27414	-4.73926	-3.80795	Q6I9Y2	THO complex subunit 7 homolog OS=Homo sapiens OX=9606	THOC7		-0.064535	0.209351	N/D	0.956253	0.0437465	3.66056
Q9Y3Y2	Chromatin target of PRMT1 protein OS=Homo sapiens OX=9606	CHTOP	17	3	36	3	248	26.4	12.23	1		0.323809	0.551245	0.467796	0.572533	0.448114	0.598087	0.459476	0.36533	0.381239	0.299551	0.518062	0.605731	-4.21968	-4.46702	-5.39328	-2.814	-4.77879	-4.43506	-3.70753	-3.38279	-1.00359	-4.5675	-4.24981	-3.61094	0.493597	0.438231	-4.3513	-3.42036	Q9Y3Y2	Chromatin target of PRMT1 protein OS=Homo sapiens OX=9606	CHTOP		-0.055366	0.407123	N/D	0.96235	0.0376498	3.59259
Q8WWY3	U4/U6 small nuclear ribonucleoprotein Prp31 OS=Homo sapiens OX=9606	PRPF31	18	8	71	8	499	55.4	5.78	1		1.17459	1.17557	1.24183	1.05388	1.04482	1.17657	1.41213	1.22095	1.03236	1.12701	1.20771	1.26452	-4.22652	-4.83383	-5.12958	-4.61308	-4.32215	-4.28257	-4.85514	-3.40327	-2.11023	-3.62086	-4.06614	-3.77367	1.14454	1.21078	-4.56796	-3.63822	Q8WWY3	U4/U6 small nuclear ribonucleoprotein Prp31 OS=Homo sapiens OX=9606	PRPF31		0.0662386	0.514804	N/D	1.04698	-0.0469834	0
P51991	Heterogeneous nuclear ribonucleoprotein A3 OS=Homo sapiens OX=9606	HNRNPA3	51	26	504	24	378	39.6	9.01	1	Carbamidomethyl [C64;C85;C94;C196];Oxidation [M67;M158];Acetyl [N-Term]	5.98926	6.14327	6.16079	6.1827	6.1243	6.09297	6.22912	6.21763	6.24828	6.37333	6.38564	6.33185	0.482374	0.536892	2.96565	0.733253	3.57894	0.747397	3.24158	3.28214	1.16992	1.30964	4.87698	0.729728	6.11555	6.29764	1.50742	2.435	P51991	Heterogeneous nuclear ribonucleoprotein A3 OS=Homo sapiens OX=9606	HNRNPA3		0.182094	2.85562	N/D	1.13453	-0.13453	0
O43399	Tumor protein D54 OS=Homo sapiens OX=9606	TPD52L2	59	10	87	10	206	22.2	5.36	1	Acetyl [N-Term]	1.90992	1.9828	1.75747	1.71691	2.08238	1.96091	1.64561	2.00143	2.06872	1.92097	1.8371	2.019	-3.56608	-5.1817	-4.78404	-3.65386	-5.21653	-4.71177	1.74838	-4.90367	-6.35748	-4.15894	-4.06799	-3.81537	1.90173	1.91547	-4.519	-3.59251	O43399	Tumor protein D54 OS=Homo sapiens OX=9606	TPD52L2	DKPLSDPAPF	0.0137356	0.0578462	N/D	1.00957	-0.00956627	0
P41227	N-alpha-acetyltransferase 10 OS=Homo sapiens OX=9606	NAA10	60	11	127	11	235	26.4	5.64	1	Carbamidomethyl [C17;C21;C194]	1.94998	2.07478	1.79403	2.04459	1.81244	2.12628	1.92864	1.89037	1.84224	2.26443	2.10174	2.20705	-0.906767	-0.866431	-0.0218897	-4.77983	0.135666	-0.104062	0.322958	-0.105248	-0.299245	-0.771373	-1.51447	1.37308	1.96702	2.03908	-1.09055	-0.165716	P41227	N-alpha-acetyltransferase 10 OS=Homo sapiens OX=9606	NAA10		0.0720614	0.345925	N/D	1.05122	-0.0512176	0
P21266	Glutathione S-transferase Mu 3 OS=Homo sapiens OX=9606	GSTM3	4	1	1	1	225	26.5	5.54	1	Carbamidomethyl [C225]	-1.55007	-1.46925	-1.74652	-1.44076	-1.32645	-1.55424	-1.33543	-1.66185	-1.89628	-2.28173	-1.73987	-1.52936	-1.03799	-1.59922	-1.46592	-2.35774	-3.82612	-4.46508	-0.752728	-0.51981	-2.60613	-0.574264	-0.72642	-4.02829	-1.51455	-1.74075	-2.45868	-1.53461	P21266	Glutathione S-transferase Mu 3 OS=Homo sapiens OX=9606	GSTM3		-0.226204	0.823762	N/D	0.854881	0.145119	4.23045
Q9BTV4	Transmembrane protein 43 OS=Homo sapiens OX=9606	TMEM43	8	2	2	2	400	44.8	8.13	1		-2.40813	-2.14374	-2.65055	-2.33204	-2.39654	-2.29193	-2.28409	-2.41072	-2.77574	-2.24007	-2.22496	-2.07567	-4.53639	-5.15767	-5.24838	-3.55665	-5.00251	-5.49922	-4.284	-2.04161	-4.43937	-3.31952	-4.4956	-4.87637	-2.37049	-2.33521	-4.83347	-3.90941	Q9BTV4	Transmembrane protein 43 OS=Homo sapiens OX=9606	TMEM43		0.0352826	0.111043	N/D	1.02476	-0.0247575	0
Q9H1E3	Nuclear ubiquitous casein and cyclin-dependent kinase substrate 1 OS=Homo sapiens OX=9606	NUCKS1	51	9	108	9	243	27.3	5.08	1		1.96678	2.08727	2.11709	2.14704	2.32538	2.14229	2.3906	2.31468	2.29939	2.37548	2.4511	2.46535	-4.02593	-4.95677	-4.59546	-5.08405	-4.46736	-4.83546	-3.78108	-4.38686	-3.17917	-3.87456	-3.77989	-3.42681	2.13097	2.38277	-4.66084	-3.73806	Q9H1E3	Nuclear ubiquitous casein and cyclin-dependent kinase substrate 1 OS=Homo sapiens OX=9606	NUCKS1		0.251794	2.9995	N/D	1.19069	-0.190687	0
Q96AT1	Uncharacterized protein KIAA1143 OS=Homo sapiens OX=9606	KIAA1143	23	3	30	3	154	17.5	6.11	1		-2.18729	-1.50457	-1.23967	-1.32236	-1.02703	-1.25241	-1.27361	-1.25921	-1.42717	-1.10948	-1.09357	-1.1424	-4.02098	-4.92037	-3.98535	-5.34654	-3.92872	-5.49982	-3.80982	-4.677	0.214751	-4.59734	-4.64357	-4.66168	-1.42222	-1.21757	-4.61696	-3.69578	Q96AT1	Uncharacterized protein KIAA1143 OS=Homo sapiens OX=9606	KIAA1143		0.204647	0.576409	N/D	1.1524	-0.152404	0
Q16718	NADH dehydrogenase [ubiquinone] 1 alpha subcomplex subunit 5 OS=Homo sapiens OX=9606	NDUFA5	53	4	12	4	116	13.5	5.99	1	Carbamidomethyl [C17]	-0.432182	-1.85747	-0.617966	-0.690046	-0.306116	-0.418859	-1.57691	-0.551559	-0.540087	-0.458368	-1.87499	-0.353242	-3.98798	-5.10006	-4.90862	-3.73843	-4.36344	-4.72417	-3.32266	-2.63927	-3.02284	-4.0042	-3.21343	-5.09362	-0.72044	-0.892526	-4.47045	-3.54934	Q16718	NADH dehydrogenase [ubiquinone] 1 alpha subcomplex subunit 5 OS=Homo sapiens OX=9606	NDUFA5		-0.172086	0.194305	N/D	0.887558	0.112442	4.10322
O75367	Core histone macro-H2A.1 OS=Homo sapiens OX=9606	MACROH2A1	30	8	75	8	372	39.6	9.79	1	Carbamidomethyl [C276;C286;C297]	1.34939	1.50761	1.23163	1.3985	1.43122	1.42762	1.35802	1.36396	1.43958	1.31814	1.10245	1.27903	-3.78246	-5.2803	-3.8519	-4.12874	-3.16972	-4.47416	-4.49122	-2.22208	-2.0388	-2.99833	-3.0988	-4.31665	1.39099	1.3102	-4.11455	-3.19431	O75367	Core histone macro-H2A.1 OS=Homo sapiens OX=9606	MACROH2A1		-0.0807977	0.674881	N/D	0.945535	0.0544653	3.76068
O00151	PDZ and LIM domain protein 1 OS=Homo sapiens OX=9606	PDLIM1	17	3	23	3	329	36	7.02	1	Carbamidomethyl [C45]	-1.45219	-1.47486	-1.48289	-1.27584	-1.47988	-1.38073	-1.48409	-1.43322	-1.36964	-1.48531	-1.4654	-1.43321	-1.57422	-1.79615	-4.83128	-3.472	-1.91422	-4.54249	-3.9876	-1.86572	2.39566	-0.119136	-4.60918	-4.43725	-1.4244	-1.44515	-3.02173	-2.10387	O00151	PDZ and LIM domain protein 1 OS=Homo sapiens OX=9606	PDLIM1		-0.0207461	0.223976	N/D	0.985723	0.0142772	3.16095
Q9BQ67	Glutamate-rich WD repeat-containing protein 1 OS=Homo sapiens OX=9606	GRWD1	38	10	67	10	446	49.4	4.92	1	Carbamidomethyl [C66;C299;C426]	1.13168	1.60009	1.34223	1.64776	1.53585	1.89758	1.47766	1.75667	1.24323	1.60453	1.81788	1.63543	-4.73681	-4.1077	-4.83818	-3.17752	-5.18702	-3.15629	-2.22457	-2.02927	-3.03053	-6.11633	-2.36019	-3.9477	1.52586	1.58923	-4.20059	-3.28477	Q9BQ67	Glutamate-rich WD repeat-containing protein 1 OS=Homo sapiens OX=9606	GRWD1	GFTIFRTISV	0.0633709	0.184793	N/D	1.0449	-0.0449043	0
Q9NYP9	Protein Mis18-alpha OS=Homo sapiens OX=9606	MIS18A	6	1	6	1	233	25.8	5.2	1		-2.7197	-3.05825	-3.19081	-2.93033	-3.15176	-2.90719	-2.98025	-2.74477	-3.2718	-3.07421	-2.83836	-2.96455	-4.61363	-2.50688	-4.6595	-3.90959	-2.93888	-3.55328	-1.76073	-4.4128	-5.11613	-3.95677	-0.642892	-0.807166	-2.99301	-2.97899	-3.69696	-2.78275	Q9NYP9	Protein Mis18-alpha OS=Homo sapiens OX=9606	MIS18A		0.0140189	0.0479798	N/D	1.00976	-0.00976449	0
Q96EP5	DAZ-associated protein 1 OS=Homo sapiens OX=9606	DAZAP1	23	6	63	6	407	43.4	8.56	1	Carbamidomethyl [C39;C63];Acetyl [N-Term]	1.70464	1.9148	2.20816	1.91522	1.99688	1.91744	1.95893	1.88277	2.03193	1.98976	1.99765	2.22464	-0.783748	-0.880099	-0.0218172	-0.260389	-0.430665	-0.236516	0.235855	1.56396	-3.89847	1.59318	1.86874	1.49932	1.94286	2.01428	-0.435539	0.477096	Q96EP5	DAZ-associated protein 1 OS=Homo sapiens OX=9606	DAZAP1	LMVRLSSDVA	0.0714234	0.39794	N/D	1.05075	-0.0507529	0
Q16626	Male-enhanced antigen 1 OS=Homo sapiens OX=9606	MEA1	7	1	11	1	185	19.9	4.22	1		-2.27249	-2.19011	-2.2649	-2.27164	-2.93017	-2.53373	-2.28878	-2.26209	-2.24947	-2.4605	-2.36663	-2.2215	-4.15206	-4.07435	-5.1669	-3.42405	-4.74105	-5.81724	-4.46759	-4.04595	-2.06431	-3.40896	-3.52876	-4.38434	-2.41051	-2.30816	-4.56261	-3.64999	Q16626	Male-enhanced antigen 1 OS=Homo sapiens OX=9606	MEA1		0.102344	0.382542	N/D	1.07352	-0.073516	0
Q4KMP7	TBC1 domain family member 10B OS=Homo sapiens OX=9606	TBC1D10B	8	3	22	3	808	87.1	9.19	1		-2.02749	-1.51192	-1.79429	-1.69885	-1.89322	-1.68495	-1.76296	-2.31478	-1.90337	-1.64603	-1.33293	-1.61709	-5.80416	-3.77087	-4.703	-5.22513	-3.26188	-3.77102	-3.87312	-3.05486	-2.49251	-4.28179	-4.19155	-3.17315	-1.76845	-1.76286	-4.42268	-3.51117	Q4KMP7	TBC1 domain family member 10B OS=Homo sapiens OX=9606	TBC1D10B	SAEARQDAYF	0.00559409	0.0125082	N/D	1.00389	-0.00388506	0
P14854	Cytochrome c oxidase subunit 6B1 OS=Homo sapiens OX=9606	COX6B1	47	4	38	4	86	10.2	7.05	1	Carbamidomethyl [C30;C54]	1.60418	1.59398	1.77132	1.68176	1.73291	1.67466	1.86313	1.72605	1.6337	1.7305	1.67524	1.76902	-3.69568	-2.94528	-4.16955	-1.23849	-3.51673	-3.93303	-1.33315	-2.05734	-3.11756	-5.13263	-1.17023	-1.22361	1.67647	1.73294	-3.24979	-2.33909	P14854	Cytochrome c oxidase subunit 6B1 OS=Homo sapiens OX=9606	COX6B1		0.0564745	0.658787	N/D	1.03992	-0.0399214	0
Q6NXS1	Protein phosphatase inhibitor 2 family member B OS=Homo sapiens OX=9606	PPP1R2B	18	3	19	3	205	23.1	4.87	1	Met-loss+Acetyl [N-Term]	-1.54111	-1.42219	-1.16752	-1.47669	-1.18644	-1.07318	-1.11779	-1.19384	-1.07387	-1.08704	-0.989726	-1.11806	-4.32706	-4.16578	-5.00006	-5.32769	-3.98948	-4.59684	-4.78298	-4.04605	-1.13171	-4.50621	-3.63798	-3.84335	-1.31119	-1.09672	-4.56782	-3.65804	Q6NXS1	Protein phosphatase inhibitor 2 family member B OS=Homo sapiens OX=9606	PPP1R2B		0.214468	1.55962	N/D	1.16028	-0.160276	0
P51659	Peroxisomal multifunctional enzyme type 2 OS=Homo sapiens OX=9606	HSD17B4	42	20	193	20	736	79.6	8.84	1	Carbamidomethyl [C189;C277;C373;C535]	3.11115	3.24291	3.09099	3.0996	3.03347	3.05735	3.18951	3.15574	3.18193	3.1902	3.20495	3.17564	-0.446628	0.485918	-0.480672	-2.56325	-0.860133	0.944602	-0.395366	0.976001	-0.665284	1.17208	0.207225	1.24296	3.10591	3.183	-0.486694	0.422935	P51659	Peroxisomal multifunctional enzyme type 2 OS=Homo sapiens OX=9606	HSD17B4	QMILKDYAKL	0.0770825	1.51837	N/D	1.05488	-0.0548826	0
P10412	Histone H1.4 OS=Homo sapiens OX=9606	H1-4	23	7	137	1	219	21.9	11.03	1	Met-loss [N-Term];Met-loss+Acetyl [N-Term]	0.616903	0.34269	0.371443	0.206844	0.359045	0.34757	0.0401011	0.279188	0.232639	0.342834	0.226079	0.261817	-2.71643	-4.72481	-2.04754	-2.45305	-2.74681	-4.11767	-1.80654	-1.49623	-4.83444	-1.16779	-2.11869	-1.93161	0.374083	0.230443	-3.13439	-2.22588	P10412	Histone H1.4 OS=Homo sapiens OX=9606	H1-4		-0.143639	1.20303	N/D	0.905233	0.0947673	4.02031
P08865	40S ribosomal protein SA OS=Homo sapiens OX=9606	RPSA	63	16	274	16	295	32.8	4.87	1	Carbamidomethyl [C148;C163];Met-loss+Acetyl [N-Term]	6.06924	6.00154	5.73725	5.83281	6.00406	5.91795	5.71477	5.76523	5.81858	6.23378	5.91836	6.02239	2.28535	2.68139	2.67379	3.22877	2.89849	2.85195	5.34918	2.07669	6.47545	3.70295	2.06467	2.36858	5.92714	5.91218	2.76996	3.67292	P08865	40S ribosomal protein SA OS=Homo sapiens OX=9606	RPSA		-0.0149573	0.0575263	N/D	0.989686	0.010314	3.01798
Q6ZSR9	Uncharacterized protein FLJ45252 OS=Homo sapiens OX=9606 PE=2 SV=2	FLJ45252	8	2	11	2	355	38	5.26	1		-3.12651	-3.00708	-2.95008	-2.79872	-2.85667	-2.73939	-3.30244	-3.01163	-3.07445	-2.98198	-3.11672	-3.29463	-5.49076	-4.30728	-3.88199	-4.64334	-5.17425	-4.0812	-4.57994	-3.2798	-4.89863	-4.94957	-2.0314	-2.42848	-2.91308	-3.13031	-4.59647	-3.69464	Q6ZSR9	Uncharacterized protein FLJ45252 OS=Homo sapiens OX=9606 PE=2 SV=2	FLJ45252		-0.217233	1.63095	N/D	0.860214	0.139786	4.21146
Q9Y3P9	Rab GTPase-activating protein 1 OS=Homo sapiens OX=9606	RABGAP1	3	2	7	2	1069	121.7	5.25	1	Carbamidomethyl [C155]	-2.20619	-2.11627	-2.30555	-2.17861	-2.12799	-2.25665	-2.00467	-1.82039	-1.85052	0.653061	0.634713	0.603366	-1.73864	-3.42389	-3.9525	-4.52773	-4.27292	-3.23659	-0.130642	-0.0276022	-4.00364	-4.01602	-2.97681	-4.60117	-2.19854	-0.63074	-3.52538	-2.62598	Q9Y3P9	Rab GTPase-activating protein 1 OS=Homo sapiens OX=9606	RABGAP1	KKQLQSVICI	1.5678	1.70578	N/D	2.96453	-1.96453	0
O15027	Protein transport protein Sec16A OS=Homo sapiens OX=9606	SEC16A	8	13	66	13	2357	251.7	5.8	1	Carbamidomethyl [C504;C1692;C1693]	0.501698	0.334894	0.526491	0.431578	0.444126	0.384981	0.435214	0.634537	0.509342	0.639099	0.374932	0.662835	0.534667	0.682166	0.220451	0.389771	-0.298828	0.147465	0.716209	0.997804	0.617725	1.87249	1.39388	1.45221	0.437295	0.54266	0.279282	1.17505	O15027	Protein transport protein Sec16A OS=Homo sapiens OX=9606	SEC16A		0.105365	1.01953	N/D	1.07577	-0.0757667	0
P46013	Proliferation marker protein Ki-67 OS=Homo sapiens OX=9606	MKI67	5	8	36	8	3256	358.5	9.45	1	Carbamidomethyl [C226;C1007]	-0.177397	-0.0927601	-0.240183	-0.0799026	-0.126169	-0.0670013	-0.131787	-0.263712	-0.232325	-0.0789127	0.103866	-0.0508947	-1.59751	-0.193645	-0.449963	-3.73898	-4.38157	-0.0382972	0.445229	0.374758	2.05459	0.330551	-3.85355	-4.37895	-0.130569	-0.108961	-1.73333	-0.837896	P46013	Proliferation marker protein Ki-67 OS=Homo sapiens OX=9606	MKI67	TRSHRDSEDI	0.0216079	0.13644	N/D	1.01509	-0.0150902	0
Q9NXR1	Nuclear distribution protein nudE homolog 1 OS=Homo sapiens OX=9606	NDE1	10	2	4	2	335	37.7	5.15	1		-3.48466	-3.2841	-3.00648	-3.48074	-2.8895	-3.50843	-3.79396	-2.20124	-3.81551	-3.64771	-3.54777	-3.02599	-4.02019	-5.44954	-4.15415	-4.69703	-3.91669	-4.72528	-3.25953	-2.80526	-4.09743	-4.48775	-4.13685	-2.80984	-3.27565	-3.3387	-4.49381	-3.59944	Q9NXR1	Nuclear distribution protein nudE homolog 1 OS=Homo sapiens OX=9606	NDE1	KSTTRSSSSC	-0.0630431	0.0832935	N/D	0.957243	0.0427572	3.65017
Q9UQ35	Serine/arginine repetitive matrix protein 2 OS=Homo sapiens OX=9606	SRRM2	21	38	420	38	2752	299.4	12.06	1	Carbamidomethyl [C785;C872;C956;C1029;C1036]	3.84128	3.83821	3.87952	3.8347	3.95466	3.91869	3.87896	3.96617	3.87862	4.13341	4.0627	4.07077	-0.248796	-0.536556	0.617643	-0.0179663	0.404207	1.19854	1.74896	1.45479	-0.464257	1.45265	1.17129	1.41649	3.87784	3.99844	0.236179	1.12999	Q9UQ35	Serine/arginine repetitive matrix protein 2 OS=Homo sapiens OX=9606	SRRM2	FMFLKGILVF	0.120594	1.50525	N/D	1.08718	-0.0871823	0
P35249	Replication factor C subunit 4 OS=Homo sapiens OX=9606	RFC4	18	5	42	5	363	39.7	8.02	1	Carbamidomethyl [C281]	1.86232	2.03984	2.00138	1.92923	2.04555	1.89977	1.77352	2.08551	2.09931	1.81761	2.03604	1.73116	-2.2926	-4.67354	0.480109	-4.53615	-4.4807	-1.29704	-3.38608	-0.150676	0.770436	-0.244287	-5.01347	-3.43182	1.96301	1.92386	-2.79999	-1.90932	P35249	Replication factor C subunit 4 OS=Homo sapiens OX=9606	RFC4		-0.0391571	0.211652	N/D	0.973223	0.0267766	3.43966
Q9UL40	Zinc finger protein 346 OS=Homo sapiens OX=9606	ZNF346	9	2	4	2	294	32.9	9.09	1	Carbamidomethyl [C78;C79]	-3.28718	-2.04468	-3.24785	-2.00831	-2.02584	-2.0925	-2.10459	-1.9941	-1.95523	-2.13293	-2.34116	-2.05467	-4.5904	-5.21296	-1.92117	-2.98706	-5.2077	-3.2277	-2.69399	-3.6637	-2.84311	-2.79143	-3.08494	-2.73603	-2.45106	-2.09711	-3.85783	-2.96886	Q9UL40	Zinc finger protein 346 OS=Homo sapiens OX=9606	ZNF346		0.353947	0.676983	N/D	1.27805	-0.278052	0
P30825	High affinity cationic amino acid transporter 1 OS=Homo sapiens OX=9606	SLC7A1	3	2	16	2	629	67.6	5.43	1	Carbamidomethyl [C628]	-1.59433	-1.10495	-1.20719	-1.20717	-1.08815	-1.47788	-1.54396	-1.30981	-1.12876	-1.19831	-1.04765	-0.841023	-5.00502	-4.67502	-4.49571	-2.95919	-4.16905	-3.66826	-6.0077	-3.90842	-0.243182	-3.72343	-2.69812	-3.06626	-1.27995	-1.17825	-4.16204	-3.27452	P30825	High affinity cationic amino acid transporter 1 OS=Homo sapiens OX=9606	SLC7A1		0.101694	0.347329	N/D	1.07303	-0.0730324	0
Q6P1N0	Coiled-coil and C2 domain-containing protein 1A OS=Homo sapiens OX=9606	CC2D1A	2	1	13	1	951	104	8.09	1		-3.29916	-3.37704	-3.08883	-2.90314	-2.99909	-3.24978	-2.93783	-2.84031	-3.23184	-3.04769	-2.94524	-3.11696	-4.20328	-4.39006	-4.27787	-5.70428	-3.89299	-4.39015	-3.23079	-4.34097	-3.43634	-3.98509	-2.73758	-3.80797	-3.15284	-3.01998	-4.47644	-3.58979	Q6P1N0	Coiled-coil and C2 domain-containing protein 1A OS=Homo sapiens OX=9606	CC2D1A		0.13286	0.716126	N/D	1.09647	-0.0964654	0
Q96H20	Vacuolar-sorting protein SNF8 OS=Homo sapiens OX=9606	SNF8	5	1	10	1	258	28.8	6.65	1		-2.55444	-2.41402	-2.33551	-2.42841	-2.35534	-2.42357	-2.07594	-2.25288	-2.38143	-2.6391	-2.58407	-2.52727	-5.64569	-4.42504	-5.71969	-4.86126	-2.76567	-4.65082	-4.06689	-4.45134	-3.44119	-3.82832	-3.15046	-3.81075	-2.41855	-2.41012	-4.67803	-3.79149	Q96H20	Vacuolar-sorting protein SNF8 OS=Homo sapiens OX=9606	SNF8		0.00843	0.0314912	N/D	1.00586	-0.00586034	0
Q86UA6	RPA-interacting protein OS=Homo sapiens OX=9606	RPAIN	11	1	2	1	219	24.8	4.87	1	Carbamidomethyl [C154;C156]	-6.06155	-4.40849	-4.38163	-3.52411	-3.84614	-3.01088	-3.16216	-3.54078	-3.57188	-3.51052	-3.29858	-3.82163	-5.1795	-3.09351	-5.2763	-3.93415	-5.79931	-4.54533	-1.33378	-2.08483	-5.61659	-4.77276	-4.51636	-4.19157	-4.20547	-3.48426	-4.63802	-3.75265	Q86UA6	RPA-interacting protein OS=Homo sapiens OX=9606	RPAIN	LACDTWAVIL	0.721208	0.879327	N/D	1.64856	-0.648562	0
P63027	Vesicle-associated membrane protein 2 OS=Homo sapiens OX=9606	VAMP2	34	4	35	4	116	12.7	8.13	1		0.139606	0.874891	1.02336	0.945141	1.06454	0.990362	0.969604	1.02636	0.947729	0.964466	0.889993	0.860705	-3.41305	-3.61015	-0.384976	-0.0847559	-1.07638	-1.26683	-1.24347	-0.831517	1.00345	-0.912998	-1.14235	-1.39828	0.83965	0.943142	-1.63936	-0.754194	P63027	Vesicle-associated membrane protein 2 OS=Homo sapiens OX=9606	VAMP2		0.103492	0.309348	N/D	1.07437	-0.0743708	0
Q99543	DnaJ homolog subfamily C member 2 OS=Homo sapiens OX=9606	DNAJC2	16	8	53	8	621	72	8.7	1	Carbamidomethyl [C276]	-0.156612	0.0291157	0.285948	0.11614	-0.151382	-0.00447845	0.367171	-0.0907726	-0.0682735	-0.105917	0.159263	-0.0737963	-5.19928	-5.37625	-3.86972	-4.36515	-3.65927	-3.30448	-3.65255	-4.07412	-0.840587	-4.43267	-3.62536	-3.85101	0.0197884	0.0312791	-4.29569	-3.41272	Q99543	DnaJ homolog subfamily C member 2 OS=Homo sapiens OX=9606	DNAJC2		0.0114907	0.0389163	N/D	1.008	-0.00799652	0
P46940	Ras GTPase-activating-like protein IQGAP1 OS=Homo sapiens OX=9606	IQGAP1	37	46	394	45	1657	189.1	6.48	1	Met-loss+Acetyl [N-Term];Carbamidomethyl [C494;C1534]	3.93944	3.93278	3.84984	3.86271	3.85933	3.84254	3.96558	3.96747	4.01971	3.90684	3.92246	3.87748	-4.11467	-4.04889	-0.725425	0.661592	0.899198	0.781155	1.16237	1.17004	1.69438	-2.33039	-1.13787	-1.81497	3.88111	3.94325	-1.09117	-0.209405	P46940	Ras GTPase-activating-like protein IQGAP1 OS=Homo sapiens OX=9606	IQGAP1		0.0621489	1.33644	N/D	1.04402	-0.0440197	0
P81877	Single-stranded DNA-binding protein 2 OS=Homo sapiens OX=9606	SSBP2	6	2	25	1	361	37.8	6.64	1		-4.44788	-3.7449	-3.7052	-3.52713	-3.53217	-3.49295	-3.86222	-3.57576	-4.40536	-3.80413	-3.62174	-3.57866	-3.25678	-3.5427	-3.41449	-2.95015	-3.35643	-3.39779	-2.555	-2.31421	-3.08318	-2.47965	-2.0944	-2.10282	-3.7417	-3.80798	-3.31972	-2.43821	P81877	Single-stranded DNA-binding protein 2 OS=Homo sapiens OX=9606	SSBP2		-0.0662734	0.129421	N/D	0.955102	0.0448981	3.67237
P50914	60S ribosomal protein L14 OS=Homo sapiens OX=9606	RPL14	24	5	81	5	215	23.4	10.93	1	Carbamidomethyl [C42;C54]	4.40693	4.33868	4.19202	4.22876	4.39627	4.30125	4.25465	4.23983	4.10568	4.3253	4.371	4.42237	0.495308	0.170668	0.617054	0.28791	-0.0343657	0.0038209	0.335258	1.60789	3.78861	0.576083	0.0911951	0.425551	4.31065	4.28647	0.256733	1.13743	P50914	60S ribosomal protein L14 OS=Homo sapiens OX=9606	RPL14		-0.0241803	0.163652	N/D	0.983379	0.0166208	3.228
P78362	SRSF protein kinase 2 OS=Homo sapiens OX=9606	SRPK2	13	8	62	6	688	77.5	4.97	1	Carbamidomethyl [C320;C535]	0.392069	0.419172	0.544769	0.527878	0.714552	0.537136	0.563287	0.444586	-0.00397301	0.731892	0.445771	0.518411	-4.20051	-4.60455	-4.62763	-5.1078	-2.7982	-3.10985	-1.21732	-0.980252	-4.00534	-4.26048	-4.48458	-4.22551	0.522596	0.449996	-4.07476	-3.19558	P78362	SRSF protein kinase 2 OS=Homo sapiens OX=9606	SRPK2		-0.0726005	0.27805	N/D	0.950922	0.0490776	3.71295
Q15819	Ubiquitin-conjugating enzyme E2 variant 2 OS=Homo sapiens OX=9606	UBE2V2	36	5	87	2	145	16.4	8.09	1	Oxidation [M49]	0.532667	0.176975	0.166801	0.2355	0.353987	0.296007	0.439637	0.339163	0.391804	0.444864	0.643125	0.566943	-4.35886	-3.2808	-4.59427	-4.04104	-2.36609	-4.29316	-2.1945	-2.67682	-2.60957	-2.25896	-5.02935	-2.89439	0.293656	0.470923	-3.82237	-2.94393	Q15819	Ubiquitin-conjugating enzyme E2 variant 2 OS=Homo sapiens OX=9606	UBE2V2		0.177266	1.4597	N/D	1.13074	-0.130739	0
Q15181	Inorganic pyrophosphatase OS=Homo sapiens OX=9606	PPA1	81	23	332	22	289	32.6	5.86	1	Carbamidomethyl [C113;C114;C123;C242;C270;C274];Met-loss+Acetyl [N-Term]	4.82516	5.05923	4.97852	4.78867	4.93928	4.93485	4.92325	5.04936	5.03273	4.84693	5.05278	4.90613	0.542332	-3.85955	-4.05345	1.98855	-1.93137	0.902323	-0.244712	1.35469	-0.0246792	-2.17867	1.19758	-1.2512	4.92095	4.96853	-1.06853	-0.191165	Q15181	Inorganic pyrophosphatase OS=Homo sapiens OX=9606	PPA1		0.0475796	0.397286	N/D	1.03353	-0.0335295	0
P49257	Protein ERGIC-53 OS=Homo sapiens OX=9606	LMAN1	21	5	54	5	510	57.5	6.77	1	Oxidation [M377;M410];Carbamidomethyl [C190]	0.868893	0.089819	0.0602932	0.240475	0.232525	0.227991	0.227792	0.430811	0.352829	0.460596	0.51718	0.507981	-4.40182	-0.798265	-1.04159	-1.5022	-0.950555	-5.28017	-0.709746	-1.76428	-0.211863	-2.05499	-2.97833	-0.998978	0.286666	0.416198	-2.3291	-1.45303	P49257	Protein ERGIC-53 OS=Homo sapiens OX=9606	LMAN1		0.129532	0.470648	N/D	1.09394	-0.093939	0
Q13573	SNW domain-containing protein 1 OS=Homo sapiens OX=9606	SNW1	16	5	48	5	536	61.5	9.52	1	Met-loss+Acetyl [N-Term]	0.294487	0.390997	0.01964	0.568052	0.201418	0.488419	0.149589	0.542854	0.0490665	-0.197693	0.381673	0.601188	-0.744614	-4.84967	-0.392616	0.787388	1.34921	0.798195	-2.8104	-0.0184889	2.17685	-0.7258	2.56698	1.00322	0.327169	0.254446	-0.508684	0.365394	Q13573	SNW domain-containing protein 1 OS=Homo sapiens OX=9606	SNW1		-0.0727226	0.194716	N/D	0.950842	0.0491581	3.7137
Q96CB9	5-methylcytosine rRNA methyltransferase NSUN4 OS=Homo sapiens OX=9606	NSUN4	3	1	4	1	384	43.1	8.18	1	Carbamidomethyl [C258]	-2.70711	-3.15947	-3.20879	-3.16237	-2.72289	-3.09675	-2.90965	-2.90141	-3.10599	-3.187	-3.08437	-3.01784	-5.66917	-4.78615	-5.0548	-3.03675	-5.20616	-3.83301	-3.58356	-3.99239	-2.38574	-4.4164	-4.47011	-3.49687	-3.00956	-3.03438	-4.59767	-3.72418	Q96CB9	5-methylcytosine rRNA methyltransferase NSUN4 OS=Homo sapiens OX=9606	NSUN4		-0.0248125	0.0872019	N/D	0.982948	0.0170517	3.23931
Q13464	Rho-associated protein kinase 1 OS=Homo sapiens OX=9606	ROCK1	4	5	26	5	1354	158.1	5.9	1	Carbamidomethyl [C1206]	-2.16554	-1.22465	-1.23798	-1.46161	-1.14459	-1.07824	-1.18355	-1.319	-1.24052	-0.896936	-1.33601	-1.01181	-4.64035	-4.89634	-3.54363	-3.82423	-5.15082	-4.89331	-5.06836	-2.87288	-5.12595	-3.96075	-4.62195	-0.0702343	-1.38544	-1.16464	-4.49145	-3.62002	Q13464	Rho-associated protein kinase 1 OS=Homo sapiens OX=9606	ROCK1		0.220798	0.606789	N/D	1.16538	-0.165378	0
Q86W50	RNA N6-adenosine-methyltransferase METTL16 OS=Homo sapiens OX=9606	METTL16	6	3	12	3	562	63.6	7.85	1	Carbamidomethyl [C276]	-1.67549	-2.04175	-1.40833	-1.86653	-1.42374	-1.62897	-1.66798	-1.59408	-1.41814	-1.42178	-1.2329	-1.42059	-4.47211	-4.57123	-4.4978	-5.77189	-3.53186	-3.50818	-4.24559	-3.96951	-1.0449	-3.76116	-4.31642	-3.79188	-1.67414	-1.45925	-4.39218	-3.52158	Q86W50	RNA N6-adenosine-methyltransferase METTL16 OS=Homo sapiens OX=9606	METTL16		0.214892	0.994863	N/D	1.16062	-0.160617	0
P55210	Caspase-7 OS=Homo sapiens OX=9606	CASP7	17	3	29	3	303	34.3	6.07	1	Carbamidomethyl [C7;C186];Met-loss+Acetyl [N-Term]	-1.62696	-1.80348	-1.43041	-1.34582	-1.22969	-1.34054	-1.52338	-1.30304	-1.20147	-1.17441	-1.76092	-1.3434	-4.20037	-5.05607	-5.6855	-4.61491	-5.95224	-4.55092	-4.26466	-3.62198	-4.77541	-4.53732	-3.99195	-3.64732	-1.46282	-1.38443	-5.01	-4.13977	P55210	Caspase-7 OS=Homo sapiens OX=9606	CASP7		0.078383	0.26213	N/D	1.05583	-0.055834	0
Q16851	UTP--glucose-1-phosphate uridylyltransferase OS=Homo sapiens OX=9606	UGP2	9	4	29	4	508	56.9	8.15	1	Carbamidomethyl [C123]	0.0827808	-0.144339	-0.142523	-0.103212	0.0544243	-0.0729923	-0.221948	-0.266382	-0.125046	-0.159243	-0.225314	-0.180236	-4.34706	-3.63309	-4.37053	-5.28066	-3.87911	-3.75078	-2.14902	-2.36948	-3.82555	-3.45736	-5.40491	-2.8453	-0.0543102	-0.196361	-4.2102	-3.34194	Q16851	UTP--glucose-1-phosphate uridylyltransferase OS=Homo sapiens OX=9606	UGP2		-0.142051	1.96035	N/D	0.90623	0.0937702	4.01523
O75396	Vesicle-trafficking protein SEC22b OS=Homo sapiens OX=9606	SEC22B	42	7	84	7	215	24.6	6.92	1	Met-loss [N-Term]	1.55233	1.71062	1.7431	1.61173	1.45546	1.60582	1.84408	1.76859	1.7271	1.32797	1.51258	1.47107	-4.80664	-4.4242	-0.729815	-3.30073	-2.18519	-0.376968	-1.31051	-1.63456	-3.53753	-1.57961	-0.975835	-1.57934	1.61318	1.60856	-2.63726	-1.76956	O75396	Vesicle-trafficking protein SEC22b OS=Homo sapiens OX=9606	SEC22B		-0.00461276	0.0171717	N/D	0.996808	0.00319222	2.5055
Q07955	Serine/arginine-rich splicing factor 1 OS=Homo sapiens OX=9606	SRSF1	44	12	385	12	248	27.7	10.36	1	Carbamidomethyl [C148];Oxidation [M168]	4.68909	4.73728	4.67288	4.72735	4.83084	4.70476	4.67243	4.7613	4.83557	4.93834	4.99027	4.96113	2.62584	3.09733	3.13831	3.22693	3.15991	3.22733	3.60288	2.76659	6.20499	5.54559	3.07366	2.46157	4.72703	4.85984	3.07928	3.94255	Q07955	Serine/arginine-rich splicing factor 1 OS=Homo sapiens OX=9606	SRSF1	NCFVQNGLKC	0.132807	1.40215	N/D	1.09642	-0.0964249	0
O43736	Integral membrane protein 2A OS=Homo sapiens OX=9606	ITM2A	4	1	6	1	263	29.7	5.8	1		-2.4704	-2.76682	-2.75681	-2.42988	-2.27872	-2.69851	-2.56192	-2.61209	-2.7925	-2.40986	-2.39821	-2.43789	-2.80601	-4.32058	-3.85749	-2.85463	-3.39067	-2.8512	-2.08933	-2.18523	-3.48923	-2.26663	-2.34874	-2.53065	-2.56686	-2.53541	-3.34676	-2.48497	O43736	Integral membrane protein 2A OS=Homo sapiens OX=9606	ITM2A		0.0314444	0.114941	N/D	1.02203	-0.0220348	0
Q14C86	GTPase-activating protein and VPS9 domain-containing protein 1 OS=Homo sapiens OX=9606	GAPVD1	10	9	34	9	1478	164.9	5.22	1	Carbamidomethyl [C741;C1129]	4.34885	4.35001	4.36982	4.37447	4.53366	4.41483	4.49999	4.45925	4.09846	4.70527	4.58259	4.82152	-4.81937	0.317193	-4.84595	1.03503	-3.89882	-5.21995	-3.54022	0.940028	1.69011	-5.7437	-2.97083	-2.66392	4.39861	4.52785	-2.90531	-2.04809	Q14C86	GTPase-activating protein and VPS9 domain-containing protein 1 OS=Homo sapiens OX=9606	GAPVD1		0.129238	0.60279	N/D	1.09372	-0.0937156	0
O75431	Metaxin-2 OS=Homo sapiens OX=9606	MTX2	27	4	30	4	263	29.7	6.29	1		-0.125547	0.0600605	-0.374598	-0.419863	-0.247137	-0.189598	-0.0728254	-0.0421143	-0.123009	-0.467251	-0.155103	-0.454	-4.28596	-2.83504	-3.75088	-4.7528	-3.24416	-5.10831	-3.35088	-2.38293	-1.61358	-5.96194	-2.63207	-2.90362	-0.216114	-0.21905	-3.99619	-3.14084	O75431	Metaxin-2 OS=Homo sapiens OX=9606	MTX2		-0.00293652	0.0094854	N/D	0.997967	0.00203337	2.30911
Q9Y5K5	Ubiquitin carboxyl-terminal hydrolase isozyme L5 OS=Homo sapiens OX=9606	UCHL5	39	8	67	8	329	37.6	5.33	1	Carbamidomethyl [C88;C100;C191]	1.07249	0.706125	0.405203	0.954933	0.902336	1.01024	0.979131	0.943413	0.678034	0.479855	0.81231	0.900136	-2.47273	-3.62167	-3.94237	-2.00537	-3.30593	-4.34663	-3.52271	-0.372	-4.28588	-5.07109	1.84692	-3.17017	0.841888	0.798813	-3.28245	-2.42915	Q9Y5K5	Ubiquitin carboxyl-terminal hydrolase isozyme L5 OS=Homo sapiens OX=9606	UCHL5		-0.0430754	0.129386	N/D	0.970584	0.0294163	3.48168
Q9BUI4	DNA-directed RNA polymerase III subunit RPC3 OS=Homo sapiens OX=9606	POLR3C	4	1	2	1	534	60.6	7.31	1		-4.86052	-4.00428	-3.276	-4.16815	-3.59682	-4.22078	-4.0996	-3.69066	-3.62062	-4.93339	-6.43139	-5.61892	-3.76157	-4.617	-5.58869	-5.05744	-4.814	-4.64937	-5.21263	-3.45845	-2.92111	-4.68959	-3.35028	-3.74278	-4.02109	-4.73243	-4.74801	-3.89581	Q9BUI4	DNA-directed RNA polymerase III subunit RPC3 OS=Homo sapiens OX=9606	POLR3C		-0.711339	0.706076	3.37754	0.610753	0.389247	4.80605
Q9UIC8	Leucine carboxyl methyltransferase 1 OS=Homo sapiens OX=9606	LCMT1	3	1	11	1	334	38.4	6.04	1		-2.61292	-3.20908	-2.75786	-2.88874	-2.75413	-2.96656	-2.76531	-2.71836	-2.83346	-2.65277	-2.46025	-3.04177	-4.70159	-4.79582	-3.76443	-2.57783	-5.21158	-2.91883	-2.99867	-3.23411	-4.98701	-3.25121	-2.5398	-1.86882	-2.86488	-2.74532	-3.99501	-3.1466	Q9UIC8	Leucine carboxyl methyltransferase 1 OS=Homo sapiens OX=9606	LCMT1		0.119562	0.485871	N/D	1.0864	-0.0864049	0
O75822	Eukaryotic translation initiation factor 3 subunit J OS=Homo sapiens OX=9606	EIF3J	30	8	69	8	258	29	4.83	1	Carbamidomethyl [C207]	2.07358	2.00053	2.17177	2.18464	2.42384	2.28118	1.91292	1.90203	1.67756	1.96264	2.01395	1.84984	-3.79401	-3.78629	-4.51534	-2.63443	-4.05257	-5.12891	-2.19354	-1.97109	-3.76276	-3.70169	-2.44927	-4.76108	2.18926	1.88649	-3.98526	-3.1399	O75822	Eukaryotic translation initiation factor 3 subunit J OS=Homo sapiens OX=9606	EIF3J		-0.302765	2.52868	15.0429	0.810697	0.189303	4.36912
P08195	4F2 cell-surface antigen heavy chain OS=Homo sapiens OX=9606	SLC3A2	44	20	195	20	630	68	5.01	1	Carbamidomethyl [C431]	4.01683	4.03887	3.89724	3.86827	3.88884	3.95191	4.02114	3.95898	3.98746	4.15191	4.25979	4.08123	-0.575972	-2.66058	-0.219935	-0.254082	-0.388348	-0.496649	-0.651033	-0.0743046	0.947042	1.05308	-0.931611	0.116892	3.94366	4.07675	-0.765928	0.076677	P08195	4F2 cell-surface antigen heavy chain OS=Homo sapiens OX=9606	SLC3A2	GLLLRFPYAA	0.13309	1.45595	N/D	1.09664	-0.0966404	0
Q9NZI8	Insulin-like growth factor 2 mRNA-binding protein 1 OS=Homo sapiens OX=9606	IGF2BP1	18	8	54	6	577	63.4	9.2	1	Carbamidomethyl [C253;C257]	1.23744	1.22672	0.670408	1.13244	1.22162	0.456123	1.06081	1.14202	1.15849	0.420288	0.998578	1.19083	-2.8233	-3.49275	-2.90201	-1.78202	-3.61924	-2.06536	-1.92866	-4.89159	-1.25087	-1.0664	-1.15073	-1.34367	0.990791	0.995169	-2.78078	-1.93866	Q9NZI8	Insulin-like growth factor 2 mRNA-binding protein 1 OS=Homo sapiens OX=9606	IGF2BP1		0.00437784	0.00818111	N/D	1.00304	-0.0030391	0
O75494	Serine/arginine-rich splicing factor 10 OS=Homo sapiens OX=9606	SRSF10	22	5	69	5	262	31.3	11.27	1		1.87591	1.67944	1.83025	1.72176	1.84273	2.03782	1.83945	1.82981	1.78604	1.91044	1.85381	1.84572	-3.32889	-4.64239	-2.60499	-4.29279	-3.30266	-3.10548	-1.58154	-0.886394	-4.82439	-4.41449	-1.97163	-2.54889	1.83132	1.84421	-3.5462	-2.70456	O75494	Serine/arginine-rich splicing factor 10 OS=Homo sapiens OX=9606	SRSF10		0.0128935	0.0880075	N/D	1.00898	-0.00897716	0
P35606	Coatomer subunit beta' OS=Homo sapiens OX=9606	COPB2	40	23	184	23	906	102.4	5.27	1	Carbamidomethyl [C56;C190;C221;C234;C276;C351]	3.48339	3.49855	3.50102	3.57877	3.44217	3.60562	3.55947	3.53884	3.40691	3.57979	3.52933	3.45398	0.639266	0.777992	0.7644	0.127187	0.440071	-0.645316	0.821305	1.94607	0.416316	0.990421	1.74654	1.23162	3.51825	3.51139	0.3506	1.19205	P35606	Coatomer subunit beta' OS=Homo sapiens OX=9606	COPB2		-0.00686852	0.067135	N/D	0.99525	0.00474958	2.67874
O43776	Asparagine--tRNA ligase, cytoplasmic OS=Homo sapiens OX=9606	NARS1	34	16	154	16	548	62.9	6.25	1	Carbamidomethyl [C359;C438];Met-loss [N-Term]	3.07667	3.18333	2.96161	2.96561	3.06641	3.13288	3.036	2.84683	3.15489	3.33635	3.11421	3.21346	0.384108	-1.21838	1.35297	4.23838	0.34591	-0.301041	2.90782	0.130244	1.48704	2.61872	0.0431662	2.66157	3.06442	3.11696	0.800323	1.64143	O43776	Asparagine--tRNA ligase, cytoplasmic OS=Homo sapiens OX=9606	NARS1		0.0525365	0.292106	N/D	1.03709	-0.0370867	0
O00232	26S proteasome non-ATPase regulatory subunit 12 OS=Homo sapiens OX=9606	PSMD12	38	14	128	14	456	52.9	7.65	1	Carbamidomethyl [C255]	2.68123	2.49555	2.4931	2.60756	2.70071	2.5336	2.56903	2.61673	2.34066	2.37102	2.36775	2.28319	0.464124	0.429674	0.253849	0.216904	0.663864	1.12636	1.44661	1.83857	2.2058	1.79314	0.0790129	0.832965	2.58529	2.42473	0.525796	1.36602	O00232	26S proteasome non-ATPase regulatory subunit 12 OS=Homo sapiens OX=9606	PSMD12		-0.160562	1.43547	N/D	0.894676	0.105324	4.07132
Q9Y4W2	Ribosomal biogenesis protein LAS1L OS=Homo sapiens OX=9606	LAS1L	8	4	16	4	734	83	4.73	1	Carbamidomethyl [C306;C456;C504]	-1.58747	-1.77473	-1.56488	-1.62492	-1.562	-1.56375	-1.88281	-1.60494	-1.48546	-1.45648	-1.77054	-1.36664	-4.72556	-1.08285	-4.50931	-2.97127	-4.13735	-3.50753	-2.76466	-3.74849	-1.06416	-2.14287	-4.89229	-1.29044	-1.61296	-1.59448	-3.48898	-2.65048	Q9Y4W2	Ribosomal biogenesis protein LAS1L OS=Homo sapiens OX=9606	LAS1L		0.018483	0.0769984	N/D	1.01289	-0.0128939	0
Q9Y223	Bifunctional UDP-N-acetylglucosamine 2-epimerase/N-acetylmannosamine kinase OS=Homo sapiens OX=9606	GNE	5	3	15	3	722	79.2	6.8	1	Carbamidomethyl [C183]	-2.31303	-2.61019	-2.38642	-2.48438	-2.69448	-2.69446	-3.3127	-2.441	-2.83894	-2.61297	-2.71685	-2.3022	-4.53226	-5.02344	-5.373	-4.63865	-5.99705	-5.35302	-3.7616	-3.97669	-4.43565	-4.89133	-5.11286	-3.71206	-2.53049	-2.70411	-5.1529	-4.31503	Q9Y223	Bifunctional UDP-N-acetylglucosamine 2-epimerase/N-acetylmannosamine kinase OS=Homo sapiens OX=9606	GNE		-0.173615	0.522333	N/D	0.886618	0.113382	4.1073
Q9BXW7	Haloacid dehalogenase-like hydrolase domain-containing 5 OS=Homo sapiens OX=9606	HDHD5	18	5	15	5	423	46.3	8.13	1	Carbamidomethyl [C392]	-0.0651245	0.00853539	-0.13369	-0.160671	-0.274487	-0.0721588	-0.274154	-0.0174465	-0.236031	0.055233	-0.0662336	-0.0735903	-0.176077	-4.59192	-5.01869	-2.69139	-2.58882	-3.82653	-0.567195	-4.16384	0.259792	-0.510171	-4.36852	-4.52188	-0.116266	-0.102037	-3.1489	-2.31197	Q9BXW7	Haloacid dehalogenase-like hydrolase domain-containing 5 OS=Homo sapiens OX=9606	HDHD5		0.014229	0.079573	N/D	1.00991	-0.00991157	0
Q13523	Serine/threonine-protein kinase PRP4 homolog OS=Homo sapiens OX=9606	PRPF4B	10	7	63	7	1007	116.9	10.26	1	Carbamidomethyl [C962]	0.519949	0.417931	0.441132	0.58404	0.347528	0.427599	0.419192	0.622038	0.372112	0.611141	0.458879	0.772573	-4.41912	-4.55164	-4.89839	-5.16594	-4.11589	-2.10987	-2.53435	-4.25267	-0.7236	-4.15025	-4.79153	-3.79588	0.456363	0.542656	-4.21014	-3.37471	Q13523	Serine/threonine-protein kinase PRP4 homolog OS=Homo sapiens OX=9606	PRPF4B	LQHAFIQEKI	0.0862927	0.601688	N/D	1.06164	-0.0616386	0
P21333	Filamin-A OS=Homo sapiens OX=9606	FLNA	60	114	1719	105	2647	280.6	6.06	1	Carbamidomethyl [C53;C205;C210;C444;C478;C483;C623;C631;C649;C717;C733;C796;C810;C1018;C1157;C1165;C1260;C1410;C1453;C1912;C1920;C2102;C2107;C2160;C2199;C2293;C2378;C2476;C2479;C2543;C2582;C2601]	6.94315	6.94256	6.95273	7.00179	7.06353	6.98109	7.06369	7.0756	6.99136	7.20721	7.20095	7.25128	4.17574	4.39993	4.48886	5.00824	4.88557	4.85845	5.77392	5.33562	6.46916	5.46446	5.10109	4.67287	6.98081	7.13168	4.63613	5.46952	P21333	Filamin-A OS=Homo sapiens OX=9606	FLNA		0.150873	2.08636	N/D	1.11024	-0.110241	0
Q9Y399	28S ribosomal protein S2, mitochondrial OS=Homo sapiens OX=9606	MRPS2	17	4	25	4	296	33.2	9.26	1		-1.26697	-1.32374	-1.41933	-1.50144	-1.59311	-0.739798	-1.55026	-0.580191	-0.559855	-1.01585	-1.15827	-0.931396	-2.65395	-3.97502	-4.44583	-1.80263	-4.03233	-4.45193	-3.6745	-4.53178	-4.56328	-1.24927	-0.792038	-1.55084	-1.3074	-0.96597	-3.56028	-2.72695	Q9Y399	28S ribosomal protein S2, mitochondrial OS=Homo sapiens OX=9606	MRPS2		0.341428	0.950714	N/D	1.26701	-0.26701	0
Q9Y3B4	Splicing factor 3B subunit 6 OS=Homo sapiens OX=9606	SF3B6	48	5	44	5	125	14.6	9.38	1	Carbamidomethyl [C74;C83]	2.15705	1.96649	1.84247	1.76231	1.9377	1.75023	1.99123	1.82335	1.89471	1.70173	1.64077	1.93362	-5.07844	-0.382293	-0.988442	-0.186695	1.60874	-0.541434	1.96761	0.928758	-4.02583	-0.497583	0.372507	0.662948	1.90271	1.8309	-0.928095	-0.0985986	Q9Y3B4	Splicing factor 3B subunit 6 OS=Homo sapiens OX=9606	SF3B6		-0.0718074	0.38656	N/D	0.951445	0.0485547	3.70806
O15446	DNA-directed RNA polymerase I subunit RPA34 OS=Homo sapiens OX=9606	POLR1G	5	1	2	1	510	55	8.51	1		-2.69662	-2.71981	-2.87872	-3.39372	-3.22082	-3.05944	-2.89229	-3.06425	-2.86589	-2.68223	-2.8415	-3.01432	-4.46275	-4.91163	-5.16852	-4.94108	-4.78302	-4.83879	-4.19084	-3.76742	-4.44266	-2.59706	-4.76487	-4.36806	-2.99486	-2.89341	-4.85096	-4.02182	O15446	DNA-directed RNA polymerase I subunit RPA34 OS=Homo sapiens OX=9606	POLR1G		0.101445	0.353445	N/D	1.07285	-0.0728478	0
P52758	2-iminobutanoate/2-iminopropanoate deaminase OS=Homo sapiens OX=9606	RIDA	15	2	3	2	137	14.5	8.68	1	Carbamidomethyl [C71]	-1.38696	-1.5578	-1.58242	-1.58388	-1.53179	-1.55346	-1.72995	-1.47975	-1.48017	-1.70416	-1.54011	-1.58374	-5.08388	-3.8861	-2.25335	-1.28297	-1.15101	-0.766203	-1.60647	-0.929419	-4.30211	-0.692871	-1.17466	-0.746422	-1.53272	-1.58631	-2.40392	-1.57532	P52758	2-iminobutanoate/2-iminopropanoate deaminase OS=Homo sapiens OX=9606	RIDA	IQGPLTTASL	-0.0535935	0.465655	N/D	0.963533	0.0364666	3.57819
Q04323	UBX domain-containing protein 1 OS=Homo sapiens OX=9606	UBXN1	42	7	69	7	297	33.3	5.25	1	Met-loss+Acetyl [N-Term]	0.957155	0.916536	1.11826	0.892162	0.760267	0.874733	1.06911	1.19147	0.671272	1.0735	0.828771	1.16742	0.157434	-4.23288	-0.7892	1.2438	-1.1507	-4.14069	1.93225	-4.46384	-0.436345	0.0736265	3.34708	-4.39438	0.919852	1.00026	-1.48537	-0.656936	Q04323	UBX domain-containing protein 1 OS=Homo sapiens OX=9606	UBXN1		0.0804048	0.370884	N/D	1.05731	-0.0573146	0
O95475	Homeobox protein SIX6 OS=Homo sapiens OX=9606	SIX6	5	1	6	1	246	27.7	9.42	1		-3.93939	-3.35601	-3.33436	-3.53425	-4.00472	-3.69357	-3.7661	-4.65111	-3.62932	-3.90389	-4.39277	-3.7611	-4.85718	-4.59777	-5.34463	-5.02647	-3.07663	-4.2874	-3.43016	-1.89668	-4.12372	-3.90724	-4.89182	-3.97715	-3.64372	-4.01738	-4.53168	-3.70446	O95475	Homeobox protein SIX6 OS=Homo sapiens OX=9606	SIX6	ITSSDSECDI	-0.373665	1.01519	8.26066	0.771819	0.228181	4.47175
O75794	Cell division cycle protein 123 homolog OS=Homo sapiens OX=9606	CDC123	13	4	26	4	336	39.1	4.81	1		-1.16938	-0.468428	-0.501213	-1.08878	-0.531111	-1.14079	-0.979503	-1.14573	-0.41592	-0.5977	-0.237882	-0.441075	-2.9422	-5.30716	-4.65482	-4.06141	-4.80691	-2.02511	-1.88383	-1.8952	-4.13229	-4.90279	-3.26376	-2.78076	-0.816616	-0.636302	-3.96627	-3.14311	O75794	Cell division cycle protein 123 homolog OS=Homo sapiens OX=9606	CDC123		0.180314	0.40437	N/D	1.13313	-0.133131	0
O15144	Actin-related protein 2/3 complex subunit 2 OS=Homo sapiens OX=9606	ARPC2	39	13	129	13	300	34.3	7.36	1	Carbamidomethyl [C120]	2.57812	2.45739	2.7151	2.437	2.54721	2.61835	2.78716	2.74829	2.76723	2.58717	2.68217	2.59961	-3.06183	-4.68889	-3.43113	-2.06384	-0.327752	-3.32043	-3.80738	0.308981	-1.69447	-3.61832	-1.70767	-1.44206	2.55886	2.69527	-2.81565	-1.99349	O15144	Actin-related protein 2/3 complex subunit 2 OS=Homo sapiens OX=9606	ARPC2		0.136409	1.48469	N/D	1.09917	-0.0991655	0
P55884	Eukaryotic translation initiation factor 3 subunit B OS=Homo sapiens OX=9606	EIF3B	51	31	297	31	814	92.4	5	1	Carbamidomethyl [C302;C384;C420;C515;C527;C700];Acetyl [N-Term]	4.28043	4.27989	4.29708	4.35652	4.31753	4.32215	4.2548	4.35755	4.35214	4.45363	4.49696	4.52786	2.69456	2.59187	4.11894	2.60561	3.02503	2.72034	3.52158	3.15158	5.32495	5.07127	3.03047	2.58704	4.30893	4.40716	2.95939	3.78115	P55884	Eukaryotic translation initiation factor 3 subunit B OS=Homo sapiens OX=9606	EIF3B		0.0982235	1.30807	N/D	1.07045	-0.0704545	0
P84098	60S ribosomal protein L19 OS=Homo sapiens OX=9606	RPL19	27	8	112	8	196	23.5	11.47	1		3.48796	4.12917	4.12935	4.01833	3.95366	4.06997	3.91028	3.64028	3.87297	3.8539	3.84927	3.69616	1.45487	1.59498	1.54397	1.41178	1.30775	1.32411	2.51201	2.86621	1.61363	2.34424	2.01202	2.20011	3.96474	3.80381	1.43958	2.25804	P84098	60S ribosomal protein L19 OS=Homo sapiens OX=9606	RPL19		-0.160927	0.77059	N/D	0.89445	0.10555	4.07236
Q9Y421	Protein FAM32A OS=Homo sapiens OX=9606	FAM32A	12	1	3	1	112	13.2	9.99	1		-3.37819	-3.48171	-3.10976	-3.43186	-2.80399	-3.30067	-3.14758	-3.4206	-3.92174	-3.68316	-3.31533	-3.26977	-5.64779	-5.4732	-6.12708	-4.2377	-2.78578	-5.03367	-4.39049	-2.85621	-4.29484	-3.34288	-4.14173	-5.39742	-3.25103	-3.4597	-4.8842	-4.07059	Q9Y421	Protein FAM32A OS=Homo sapiens OX=9606	FAM32A		-0.208668	0.668515	N/D	0.865336	0.134664	4.19265
O75122	CLIP-associating protein 2 OS=Homo sapiens OX=9606	CLASP2	11	10	66	9	1294	141	8.4	1	Carbamidomethyl [C662];Oxidation [M451]	-1.05278	-0.681387	-1.1406	-0.883196	-0.816422	-0.727306	-0.753989	-0.568989	-0.842749	-0.605846	-0.762761	-0.733418	-4.63689	-1.29256	-4.71215	-4.38793	-4.43488	-1.12595	-5.19697	-4.11254	-0.362692	0.0719385	-2.01282	-4.09823	-0.883615	-0.711292	-3.43173	-2.61855	O75122	CLIP-associating protein 2 OS=Homo sapiens OX=9606	CLASP2	SGRTAKLYSV	0.172323	1.14957	N/D	1.12687	-0.126872	0
Q8WWM7	Ataxin-2-like protein OS=Homo sapiens OX=9606	ATXN2L	29	21	241	21	1075	113.3	8.59	1	Carbamidomethyl [C135];Acetyl [N-Term]	2.61809	2.90225	2.91445	2.96801	2.92703	2.9561	2.99186	2.98519	2.93117	3.11329	3.04873	3.10644	1.88637	1.50498	1.71586	2.60428	1.66642	1.3015	2.32366	1.93874	4.04829	1.5103	1.53042	4.20675	2.88099	3.02945	1.7799	2.59303	Q8WWM7	Ataxin-2-like protein OS=Homo sapiens OX=9606	ATXN2L	DGRSFIFYYL	0.148459	1.44712	N/D	1.10838	-0.108385	0
P30046	D-dopachrome decarboxylase OS=Homo sapiens OX=9606	DDT	42	5	35	5	118	12.7	7.3	1	Carbamidomethyl [C24];Met-loss [N-Term]	1.1591	0.985104	0.00887108	0.9874	1.21242	1.05864	1.42275	1.23914	1.02465	0.895229	1.10446	0.99966	-3.86867	-4.12079	-4.29254	-5.70637	-4.25445	-5.24977	-5.2879	-4.90424	-3.3519	-3.92347	-2.54556	-2.62449	0.901922	1.11432	-4.5821	-3.77293	P30046	D-dopachrome decarboxylase OS=Homo sapiens OX=9606	DDT	GKIGTVMTFL	0.212393	0.509834	N/D	1.15861	-0.158609	0
P09874	Poly [ADP-ribose] polymerase 1 OS=Homo sapiens OX=9606	PARP1	17	11	77	11	1014	113	8.88	1	Carbamidomethyl [C311]	0.932972	0.985895	0.992117	0.985928	1.02588	0.722269	0.859328	1.10699	0.971542	0.847269	1.17112	1.07143	-4.47148	-4.01718	-3.92418	-3.21475	-2.92388	-3.85938	-4.15918	-5.22774	-0.894238	-1.25299	-4.34813	-1.69064	0.940844	1.00461	-3.73514	-2.92882	P09874	Poly [ADP-ribose] polymerase 1 OS=Homo sapiens OX=9606	PARP1		0.0637698	0.408437	N/D	1.04519	-0.0451933	0
P25786	Proteasome subunit alpha type-1 OS=Homo sapiens OX=9606	PSMA1	75	19	227	19	263	29.5	6.61	1	Carbamidomethyl [C85;C148;C156;C182]	4.5118	4.66364	4.59104	4.59073	4.60453	4.57246	4.65316	4.69196	4.585	4.57192	4.55368	4.56682	-3.63806	-0.424303	1.92642	-1.03953	-0.696399	-1.99562	-0.329997	0.234036	-3.45486	1.30792	0.136092	1.06877	4.58903	4.60376	-0.977915	-0.173009	P25786	Proteasome subunit alpha type-1 OS=Homo sapiens OX=9606	PSMA1		0.0147249	0.195675	N/D	1.01026	-0.0102588	0
Q5W0V3	Protein FAM160B1 OS=Homo sapiens OX=9606	FAM160B1	8	5	10	5	765	86.5	5.29	1		-0.395353	-0.703356	-0.476505	-0.513948	-0.594618	-0.580101	-0.541751	-0.536657	-0.424625	-0.311167	-0.390353	-0.452685	-5.15429	-4.04753	-2.42813	-3.47963	-3.35868	-4.64028	-4.80679	-3.99617	-0.646427	-0.749848	-3.17969	-4.90334	-0.54398	-0.442873	-3.85142	-3.04704	Q5W0V3	Protein FAM160B1 OS=Homo sapiens OX=9606	FAM160B1		0.101107	0.98275	N/D	1.0726	-0.0725963	0
P00505	Aspartate aminotransferase, mitochondrial OS=Homo sapiens OX=9606	GOT2	57	19	213	19	430	47.5	9.01	1	Carbamidomethyl [C106;C187;C212;C272;C274;C295;C382];Oxidation [M315]	4.11447	4.07448	4.0559	4.08599	4.08565	3.96329	4.08646	4.00799	4.17694	4.1116	4.03262	4.18062	-3.7	-4.16749	-3.29659	0.155738	-2.42937	-0.584201	-2.13946	-0.738009	-4.02283	-2.32327	0.550253	-0.524587	4.0633	4.09937	-2.33698	-1.53298	P00505	Aspartate aminotransferase, mitochondrial OS=Homo sapiens OX=9606	GOT2		0.0360789	0.463636	N/D	1.02532	-0.0253233	0
Q9P2J9	[Pyruvate dehydrogenase [acetyl-transferring]]-phosphatase 2, mitochondrial OS=Homo sapiens OX=9606	PDP2	3	1	1	1	529	59.9	6.07	1		-4.36106	-5.04064	-4.43659	-5.09006	-4.72713	-3.3467	-3.13999	-4.83859	-5.82127	-5.58679	-5.14293	-4.92016	-3.2639	-4.89664	-3.19303	-4.88153	-4.92225	-2.63202	-2.09146	-2.81322	-2.70961	-5.69731	-3.15355	-2.50978	-4.50036	-4.90829	-3.9649	-3.16249	Q9P2J9	[Pyruvate dehydrogenase [acetyl-transferring]]-phosphatase 2, mitochondrial OS=Homo sapiens OX=9606	PDP2		-0.407926	0.395439	6.92033	0.753706	0.246294	4.51532
P22626	Heterogeneous nuclear ribonucleoproteins A2/B1 OS=Homo sapiens OX=9606	HNRNPA2B1	69	27	764	23	353	37.4	8.95	1	Carbamidomethyl [C50];Oxidation [M53;M193;M327]	7.57163	7.69934	7.66249	7.62913	7.76549	7.70998	7.7596	7.73981	7.67802	7.97855	7.8937	7.91526	0.376709	0.403049	-1.123	1.1128	0.217822	0.962466	1.24874	1.60547	0.886989	1.00746	1.09247	0.919058	7.67301	7.82749	0.324975	1.1267	P22626	Heterogeneous nuclear ribonucleoproteins A2/B1 OS=Homo sapiens OX=9606	HNRNPA2B1		0.154479	1.7129	N/D	1.11302	-0.11302	0
P40222	Alpha-taxilin OS=Homo sapiens OX=9606	TXLNA	27	8	88	8	546	61.9	6.52	1	Carbamidomethyl [C523]	0.188681	0.420591	0.304098	0.332216	0.570818	0.513716	0.362725	0.418655	0.418072	0.305538	0.343358	0.189641	-3.65032	-4.53753	-4.64909	0.500869	-4.44072	-4.12749	-0.700282	-4.02591	-4.09272	-0.787083	-3.78174	-2.71051	0.388353	0.339665	-3.48405	-2.68304	P40222	Alpha-taxilin OS=Homo sapiens OX=9606	TXLNA	GPQEPTSARA	-0.0486884	0.312139	N/D	0.966815	0.0331851	3.53574
Q8IXH7	Negative elongation factor C/D OS=Homo sapiens OX=9606	NELFCD	6	3	11	3	590	66.2	5.1	1	Carbamidomethyl [C169;C293]	-1.68239	-1.55526	-1.32871	-1.47507	-1.56925	-1.65647	-2.40845	-1.37994	-1.40748	-1.26434	-1.40969	-1.36441	-1.48161	-1.07376	-4.72111	-1.3251	-4.61367	0.599739	0.151134	-3.65021	-0.268638	-0.035675	-2.70085	-1.3112	-1.54452	-1.53905	-2.10259	-1.30257	Q8IXH7	Negative elongation factor C/D OS=Homo sapiens OX=9606	NELFCD		0.00546916	0.0102175	N/D	1.0038	-0.00379813	0
Q9GZS3	WD repeat-containing protein 61 OS=Homo sapiens OX=9606	WDR61	37	7	55	7	305	33.6	5.47	1	Carbamidomethyl [C266]	1.77351	1.65645	0.94747	0.867641	1.52461	1.65237	1.2204	0.967897	1.64496	1.70905	1.68528	1.6612	-4.4762	-0.914869	0.145821	0.413391	-3.69018	-3.38369	-0.429792	-3.86085	-4.10376	0.22913	1.33169	-0.28407	1.40368	1.48146	-1.98429	-1.18628	Q9GZS3	WD repeat-containing protein 61 OS=Homo sapiens OX=9606	WDR61	QEIHIYDCPI	0.0777885	0.147604	N/D	1.0554	-0.055399	0
O95671	Probable bifunctional dTTP/UTP pyrophosphatase/methyltransferase protein OS=Homo sapiens OX=9606	ASMTL	8	3	5	3	621	68.8	6.07	1	Carbamidomethyl [C333]	-3.15434	-2.94858	-2.76758	-2.97569	-4.06492	-2.70596	-3.01688	-3.40213	-3.06597	-2.61185	-2.59672	-4.40114	-5.42629	-2.51189	-4.31495	-4.59397	-3.81794	-5.5152	-3.18829	-3.19035	-3.69354	-3.80552	-4.14154	-3.38578	-3.10285	-3.18245	-4.36337	-3.5675	O95671	Probable bifunctional dTTP/UTP pyrophosphatase/methyltransferase protein OS=Homo sapiens OX=9606	ASMTL		-0.0796	0.0862108	N/D	0.94632	0.05368	3.75401
Q9BX68	Histidine triad nucleotide-binding protein 2, mitochondrial OS=Homo sapiens OX=9606	HINT2	38	4	36	4	163	17.2	9.16	1		0.694637	-0.458948	0.457458	0.273058	0.479601	0.3771	0.415748	0.391809	0.729427	0.413071	0.526404	-0.518806	-3.87547	-4.07753	-4.67654	-2.84131	-4.79132	-4.57898	-3.84431	-4.2158	-2.28565	-3.9503	-3.02134	-2.77321	0.303818	0.326276	-4.14019	-3.34844	Q9BX68	Histidine triad nucleotide-binding protein 2, mitochondrial OS=Homo sapiens OX=9606	HINT2		0.0224579	0.0327432	N/D	1.01569	-0.0156884	0
P62877	E3 ubiquitin-protein ligase RBX1 OS=Homo sapiens OX=9606	RBX1	26	3	31	3	108	12.3	6.96	1	Met-loss+Acetyl [N-Term];Carbamidomethyl [C94]	-0.218197	0.16769	0.223608	0.202744	0.158709	0.228573	0.185073	0.191036	-0.00373459	0.0753422	-0.0483942	-0.152472	-3.37497	-5.61667	-5.53284	-4.41376	-5.1119	-3.66482	-1.96095	-4.83522	-5.18153	-5.88276	-3.05499	-2.06239	0.127188	0.0411417	-4.61916	-3.82964	P62877	E3 ubiquitin-protein ligase RBX1 OS=Homo sapiens OX=9606	RBX1		-0.0860461	0.446312	N/D	0.942101	0.0578988	3.78882
P30101	Protein disulfide-isomerase A3 OS=Homo sapiens OX=9606	PDIA3	58	24	331	24	505	56.7	6.35	1	Carbamidomethyl [C244]	4.93115	4.89778	4.83199	4.7331	4.91224	4.83822	4.9351	4.88932	4.98611	4.95483	5.0011	4.93244	-4.3404	-3.82125	-0.954914	-2.06804	-0.594195	-1.82229	-1.29533	-0.971868	-2.91076	-0.559794	-1.32639	-1.8027	4.85741	4.94982	-2.26685	-1.47781	P30101	Protein disulfide-isomerase A3 OS=Homo sapiens OX=9606	PDIA3	KKKKKAQEDL	0.0924048	1.66433	N/D	1.06615	-0.0661459	0
P61011	Signal recognition particle 54 kDa protein OS=Homo sapiens OX=9606	SRP54	20	8	49	8	504	55.7	8.75	1	Carbamidomethyl [C36];Oxidation [M495]	1.12734	1.16743	0.922146	0.91309	1.05866	0.668898	1.0545	0.992456	1.23989	0.857309	0.878177	1.10498	0.0468221	-0.439989	-1.26667	-0.5408	-0.0860367	-1.71127	-1.49323	0.976949	0.723243	-1.06311	1.00446	0.582827	0.97626	1.02122	-0.666324	0.121856	P61011	Signal recognition particle 54 kDa protein OS=Homo sapiens OX=9606	SRP54		0.0449595	0.189278	N/D	1.03165	-0.0316543	0
Q8NI36	WD repeat-containing protein 36 OS=Homo sapiens OX=9606	WDR36	13	8	57	8	951	105.3	7.53	1	Carbamidomethyl [C470]	1.66423	1.59433	1.66143	1.70853	1.6905	1.63106	1.35927	1.81531	1.72519	1.84146	1.77999	1.82127	-0.21731	-0.352209	-0.908743	0.0926437	-1.40844	-0.745511	-2.1426	-0.607523	0.59558	0.551681	1.27316	1.50216	1.65835	1.72375	-0.589928	0.195409	Q8NI36	WD repeat-containing protein 36 OS=Homo sapiens OX=9606	WDR36	ILNYLKSALL	0.0654016	0.38361	N/D	1.04638	-0.0463761	0
P08758	Annexin A5 OS=Homo sapiens OX=9606	ANXA5	13	4	18	4	320	35.9	5.05	1		0.606314	0.521536	0.609129	0.0998821	0.768858	0.417648	0.70658	0.675171	0.660553	0.428904	-0.0584402	0.436452	-3.95578	-7.00666	-2.55971	-2.05829	-2.2211	-2.08169	-2.10435	-1.82552	-2.17177	-2.10272	-4.68506	-2.28285	0.503894	0.47487	-3.31387	-2.52871	P08758	Annexin A5 OS=Homo sapiens OX=9606	ANXA5		-0.0290246	0.0701301	N/D	0.980083	0.0199173	3.30805
P78346	Ribonuclease P protein subunit p30 OS=Homo sapiens OX=9606	RPP30	9	2	5	2	268	29.3	8.91	1	Carbamidomethyl [C87];Met-loss+Acetyl [N-Term]	-2.05775	-1.76584	-1.75928	-2.15602	-5.14141	-2.29181	-1.9716	-1.42846	-2.16969	-1.75974	-1.84115	-2.00841	-3.91265	-5.49142	-3.74621	-3.76351	-5.78298	-4.81964	-4.53303	-3.71094	-3.74378	-3.88114	-3.58947	-3.35059	-2.52869	-1.86317	-4.58607	-3.80149	P78346	Ribonuclease P protein subunit p30 OS=Homo sapiens OX=9606	RPP30		0.665513	0.609284	N/D	1.58613	-0.586132	0
Q9NUB1	Acetyl-coenzyme A synthetase 2-like, mitochondrial OS=Homo sapiens OX=9606	ACSS1	2	1	10	1	689	74.8	7.11	1		-3.01048	-3.10889	-2.88273	-2.80349	-3.34289	-2.98767	-3.25856	-2.86464	-3.16145	-2.8427	-2.98946	-2.62866	-5.53458	-3.96368	-3.32833	-4.73537	-5.49093	-5.29313	-2.89307	-3.96009	-3.9648	-4.92046	-4.60443	-3.29797	-3.02269	-2.95758	-4.72434	-3.94014	Q9NUB1	Acetyl-coenzyme A synthetase 2-like, mitochondrial OS=Homo sapiens OX=9606	ACSS1		0.0651126	0.219355	N/D	1.04617	-0.0461666	0
Q13045	Protein flightless-1 homolog OS=Homo sapiens OX=9606	FLII	11	10	35	10	1269	144.7	6.05	1	Carbamidomethyl [C808]	0.255587	0.256718	0.365944	0.202448	0.264721	0.368364	-0.0285807	0.337009	0.615978	0.602779	0.64268	0.332538	-3.61394	-3.55107	-0.366728	2.20001	-0.497176	-0.42208	-1.39951	-0.0970221	0.137204	-1.8161	-0.542501	2.16837	0.28563	0.417067	-1.04183	-0.25826	Q13045	Protein flightless-1 homolog OS=Homo sapiens OX=9606	FLII	AWSAFCKALA	0.131437	0.589149	N/D	1.09538	-0.0953843	0
Q9NXH9	tRNA (guanine(26)-N(2))-dimethyltransferase OS=Homo sapiens OX=9606	TRMT1	5	2	6	2	659	72.2	7.64	1	Carbamidomethyl [C376;C384;C387]	-3.34687	-3.96572	-3.04043	-3.06394	-3.08442	-4.0199	-2.90153	-3.20149	-3.08675	-3.15868	-3.39727	-3.4169	-4.99417	-4.71638	-4.96261	-3.26321	-4.39149	-4.76088	-4.71425	-3.68206	-4.80734	-4.00957	-4.10827	-1.07049	-3.42021	-3.19377	-4.51479	-3.732	Q9NXH9	tRNA (guanine(26)-N(2))-dimethyltransferase OS=Homo sapiens OX=9606	TRMT1		0.226442	0.536618	N/D	1.16995	-0.169946	0
O76080	AN1-type zinc finger protein 5 OS=Homo sapiens OX=9606	ZFAND5	8	1	10	1	213	23.1	8.51	1	Carbamidomethyl [C76]	-4.97285	-4.30024	-4.85356	-4.67714	-4.60856	-4.91237	-3.89843	-4.43423	-4.68758	-4.44174	-4.288	-4.36796	-3.95591	-3.4729	-4.56088	-4.25977	-4.84732	-5.26317	-2.50357	-3.75965	-3.68621	-3.63943	-3.19184	-4.90002	-4.72079	-4.35299	-4.39333	-3.61345	O76080	AN1-type zinc finger protein 5 OS=Homo sapiens OX=9606	ZFAND5		0.367798	1.50616	N/D	1.29038	-0.290382	0
Q9Y5V0	Zinc finger protein 706 OS=Homo sapiens OX=9606	ZNF706	14	1	12	1	76	8.5	10.01	1	Carbamidomethyl [C41;C44]	-1.5486	-1.90454	-1.91011	-1.79358	-1.90788	-2.04735	-1.9276	-1.86898	-1.78786	-1.99999	-2.28341	-2.12232	-4.0216	-4.16332	-2.94971	-4.1756	-4.41157	-3.01873	-3.28253	-4.04292	-1.65991	-1.71015	-3.8043	-3.56164	-1.85201	-1.99836	-3.79009	-3.01024	Q9Y5V0	Zinc finger protein 706 OS=Homo sapiens OX=9606	ZNF706	LPPELADVQA	-0.146347	0.750402	N/D	0.903535	0.0964647	4.02884
Q2M2I8	AP2-associated protein kinase 1 OS=Homo sapiens OX=9606	AAK1	3	2	9	2	961	103.8	6.6	1		-2.08759	-1.96929	-1.82558	-1.89874	-2.31436	-1.94695	-2.26327	-2.05307	-2.27048	-2.05391	-2.02231	-2.09886	-4.1415	-4.29359	-5.14552	-4.27319	-3.69693	-5.17293	-3.73478	-2.74363	-4.63522	-3.75046	-4.38874	-2.80565	-2.00708	-2.12698	-4.45394	-3.67641	Q2M2I8	AP2-associated protein kinase 1 OS=Homo sapiens OX=9606	AAK1	LLLVDQLIDL	-0.119899	0.733826	N/D	0.920252	0.0797481	3.93816
Q96I24	Far upstream element-binding protein 3 OS=Homo sapiens OX=9606	FUBP3	46	17	123	15	572	61.6	8.38	1	Carbamidomethyl [C125]	1.98537	1.90603	1.8846	1.97598	2.00538	2.03695	1.90772	1.99521	2.07829	2.25165	2.01493	1.82078	-4.5608	-1.31415	-3.47347	-4.11893	-3.77129	-1.64434	-0.160729	-0.7054	-5.92849	-2.26939	-1.92518	-3.2666	1.96572	2.01143	-3.14717	-2.37597	Q96I24	Far upstream element-binding protein 3 OS=Homo sapiens OX=9606	FUBP3		0.0457133	0.30271	N/D	1.03219	-0.0321934	0
Q14119	Vascular endothelial zinc finger 1 OS=Homo sapiens OX=9606	VEZF1	3	1	8	1	521	56.9	9.52	1	Carbamidomethyl [C316;C319]	-7.30523	-6.34492	-6.10771	-5.88394	-6.64475	-6.80027	-5.99196	-5.90403	-5.10849	-4.81256	-5.60732	-5.89121	-3.35924	-3.3115	-3.25731	-3.63299	-3.15678	-2.98953	-2.3809	-2.76184	-3.2995	-2.15343	-2.31254	-2.1779	-6.51447	-5.55259	-3.28456	-2.51435	Q14119	Vascular endothelial zinc finger 1 OS=Homo sapiens OX=9606	VEZF1		0.961876	2.1222	N/D	1.94784	-0.947841	0
P62847	40S ribosomal protein S24 OS=Homo sapiens OX=9606	RPS24	35	4	56	4	133	15.4	10.78	1	Acetyl [N-Term]	3.69374	3.50416	3.50061	3.43926	3.54676	3.56878	3.76041	3.47386	3.82159	3.53318	3.55406	3.46051	-3.04077	-3.95107	-2.65728	-3.97761	-4.25512	-3.47221	-1.74369	-2.76845	-3.9909	-5.46695	-1.09168	-1.6785	3.54222	3.6006	-3.55901	-2.79003	P62847	40S ribosomal protein S24 OS=Homo sapiens OX=9606	RPS24		0.0583825	0.362025	N/D	1.0413	-0.0412976	0
Q8IVD9	NudC domain-containing protein 3 OS=Homo sapiens OX=9606	NUDCD3	3	1	3	1	361	40.8	5.25	1		-5.99197	-5.34149	-4.11302	-5.7534	-5.50522	-5.0586	-5.37129	-4.76791	-4.74611	-4.85848	-4.77192	-5.26971	-3.91136	-6.81884	-4.48041	-4.96628	-5.46695	-4.72556	-5.09042	-4.20187	-3.02722	-4.76129	-4.26991	-4.42281	-5.29395	-4.96424	-5.06157	-4.29559	Q8IVD9	NudC domain-containing protein 3 OS=Homo sapiens OX=9606	NUDCD3	FNISPGAVQF	0.329715	0.540775	N/D	1.25676	-0.256765	0
Q9BWW4	Single-stranded DNA-binding protein 3 OS=Homo sapiens OX=9606	SSBP3	7	2	14	1	388	40.4	6.9	1		-3.81371	-4.19259	-4.23972	-4.08149	-3.74346	-3.74607	-3.64891	-4.14013	-4.18318	-4.15001	-4.2487	-3.93964	-4.51122	-3.53828	-3.90106	-4.21508	-3.79099	-5.0959	-4.0039	-5.00214	-3.58598	-3.60218	-2.47502	-1.79402	-3.96951	-4.05176	-4.17542	-3.41054	Q9BWW4	Single-stranded DNA-binding protein 3 OS=Homo sapiens OX=9606	SSBP3		-0.082257	0.266101	N/D	0.944579	0.0554212	3.76868
P52789	Hexokinase-2 OS=Homo sapiens OX=9606	HK2	8	4	16	4	917	102.3	6.05	1	Carbamidomethyl [C133;C886];Acetyl [N-Term]	-1.34174	-2.26958	-2.05078	-3.27387	-2.06355	-1.97457	-2.43982	-2.34261	-0.882338	-1.56449	-2.2284	-2.1901	-2.08653	-4.80951	-4.94974	-3.1917	-6.07092	-4.24486	-2.39401	0.553176	-5.38023	-4.47088	-5.16729	-3.90908	-2.16235	-1.94129	-4.22554	-3.46139	P52789	Hexokinase-2 OS=Homo sapiens OX=9606	HK2		0.221054	0.261083	N/D	1.16559	-0.165585	0
Q13619	Cullin-4A OS=Homo sapiens OX=9606	CUL4A	15	9	38	5	759	87.6	8.13	1	Carbamidomethyl [C633]	-1.10509	-1.15014	-0.393541	-0.448565	-0.358702	-0.274763	-1.25695	-0.945513	-1.07486	-0.297098	-1.23678	-0.996724	-5.12157	-3.72747	-3.13523	-4.21244	-4.35997	-4.48488	-3.19414	-3.77543	-1.82558	-4.13296	-2.1177	-5.4128	-0.621799	-0.967988	-4.1736	-3.40977	Q13619	Cullin-4A OS=Homo sapiens OX=9606	CUL4A	DNPNQYHYVA	-0.346189	0.852305	9.90664	0.786659	0.213341	4.43421
Q5SSJ5	Heterochromatin protein 1-binding protein 3 OS=Homo sapiens OX=9606	HP1BP3	35	13	106	13	553	61.2	9.67	1	Carbamidomethyl [C412];Met-loss+Acetyl [N-Term]	2.15116	2.4312	2.18383	2.34078	2.53101	2.36496	2.45449	2.32952	2.31669	2.61441	2.50369	2.64549	-1.73031	-4.14129	-1.73312	-2.78473	-1.15764	-1.4494	-2.2912	-1.82329	-4.2858	0.293282	0.0668821	-0.388101	2.33382	2.47738	-2.16608	-1.4047	Q5SSJ5	Heterochromatin protein 1-binding protein 3 OS=Homo sapiens OX=9606	HP1BP3		0.143559	0.958059	N/D	1.10463	-0.104627	0
Q6P179	Endoplasmic reticulum aminopeptidase 2 OS=Homo sapiens OX=9606	ERAP2	8	6	15	6	960	110.4	6.71	1		-0.460035	-0.368528	-0.352962	-0.278183	-0.370487	-0.45792	-0.298932	-0.338596	-0.274658	-0.13133	-0.166732	-0.150882	-4.46296	-4.03904	-4.89507	-4.68847	-4.37649	-2.37284	-3.97624	-3.38918	-4.87607	-1.50594	-2.27209	-4.25206	-0.381353	-0.226855	-4.13915	-3.3786	Q6P179	Endoplasmic reticulum aminopeptidase 2 OS=Homo sapiens OX=9606	ERAP2		0.154498	2.16298	N/D	1.11303	-0.113034	0
Q9UNF1	Melanoma-associated antigen D2 OS=Homo sapiens OX=9606	MAGED2	16	6	28	6	606	64.9	9.32	1	Met-loss+Acetyl [N-Term]	-1.77524	-1.07101	-1.17978	-1.7674	-1.08786	-1.18839	-1.11602	-1.34966	-1.21726	-1.41762	-1.33913	-1.50645	-4.33467	-3.94298	-5.38484	-4.07934	-4.31623	-4.40131	-3.41527	-3.25919	0.120125	-5.0983	-4.72027	-5.55053	-1.34494	-1.32436	-4.40989	-3.6539	Q9UNF1	Melanoma-associated antigen D2 OS=Homo sapiens OX=9606	MAGED2		0.0205887	0.0496946	N/D	1.01437	-0.0143733	0
Q9UK59	Lariat debranching enzyme OS=Homo sapiens OX=9606	DBR1	19	7	40	7	544	61.5	5.47	1	Carbamidomethyl [C139;C339;C347]	-0.230972	-0.136889	0.13356	-0.770706	-0.421467	-0.0524826	-0.379823	-0.591265	-0.201199	-0.518328	-0.0469694	-0.599233	2.3527	-2.07179	0.029994	-2.39103	-3.2749	-2.40845	-3.31481	0.723506	0.0425758	-0.0113745	-2.88067	2.20531	-0.246493	-0.389469	-1.29391	-0.539244	Q9UK59	Lariat debranching enzyme OS=Homo sapiens OX=9606	DBR1	AVDDDDDDAA	-0.142977	0.410819	N/D	0.905649	0.0943513	4.0182
Q9Y5L4	Mitochondrial import inner membrane translocase subunit Tim13 OS=Homo sapiens OX=9606	TIMM13	61	5	61	5	95	10.5	8.18	1	Carbamidomethyl [C50;C65;C69]	1.18499	1.26537	1.34644	1.18493	1.40953	1.28588	1.03718	1.28577	1.3466	1.15815	1.17264	1.23674	-4.24233	-4.69442	-3.30945	-3.99621	-4.30111	-4.71091	-4.46001	-1.7488	-2.25151	-2.63611	-4.44369	-5.20174	1.27952	1.20618	-4.20907	-3.45698	Q9Y5L4	Mitochondrial import inner membrane translocase subunit Tim13 OS=Homo sapiens OX=9606	TIMM13	SRLQRERANM	-0.0733453	0.639398	N/D	0.950432	0.0495684	3.7175
P55145	Mesencephalic astrocyte-derived neurotrophic factor OS=Homo sapiens OX=9606	MANF	45	8	81	8	182	20.7	8.69	1	Carbamidomethyl [C75;C117;C151]	2.53831	2.46018	2.4102	2.49099	2.60099	2.54083	2.65335	2.50558	2.53293	2.37578	2.3923	2.36017	-5.35219	-3.20731	-1.89346	-3.25769	-2.08051	-1.14551	-1.88921	-2.14927	-2.30341	-2.18521	-2.11667	-1.78277	2.50692	2.47002	-2.82278	-2.07109	P55145	Mesencephalic astrocyte-derived neurotrophic factor OS=Homo sapiens OX=9606	MANF	PKAASARTDL	-0.0368978	0.290256	N/D	0.974749	0.0252513	3.4135
P21283	V-type proton ATPase subunit C 1 OS=Homo sapiens OX=9606	ATP6V1C1	8	3	8	3	382	43.9	7.46	1	Carbamidomethyl [C376]	-0.774195	-1.02854	-1.02228	-0.940252	-1.09236	-1.03684	-0.993335	-0.915329	-0.927273	-1.89401	-1.22369	-1.11603	-4.27531	-4.22539	-4.07955	-4.02753	-5.77528	-4.38384	-4.37442	-3.56808	-3.58188	-6.11953	-3.72681	-0.90481	-0.982411	-1.17828	-4.46115	-3.71259	P21283	V-type proton ATPase subunit C 1 OS=Homo sapiens OX=9606	ATP6V1C1		-0.195865	0.613913	N/D	0.873049	0.126951	4.16315
P08708	40S ribosomal protein S17 OS=Homo sapiens OX=9606	RPS17	57	9	166	9	135	15.5	9.85	1	Carbamidomethyl [C35]	4.51274	4.44719	4.48485	4.48283	4.54057	4.5403	4.52943	4.52115	4.50716	4.51109	4.27268	4.50805	1.5884	1.7003	1.70631	1.9274	1.75862	1.8489	2.51951	2.51186	2.11929	2.62945	2.72298	2.50721	4.50141	4.47493	1.75499	2.50172	P08708	40S ribosomal protein S17 OS=Homo sapiens OX=9606	RPS17		-0.0264866	0.256346	N/D	0.981808	0.0181916	3.26792
Q9NR28	Diablo homolog, mitochondrial OS=Homo sapiens OX=9606	DIABLO	21	5	31	5	239	27.1	5.9	1		0.18968	0.0283146	0.0758705	0.111872	0.21154	0.0360966	0.310483	0.165167	0.00108528	-0.0306873	-0.0355673	0.0496511	-5.46259	-1.71844	-2.03629	-2.05129	-2.98938	-4.25658	-2.45494	-2.5332	-0.81379	-1.52798	-4.0773	-2.62778	0.108896	0.0766886	-3.08576	-2.33916	Q9NR28	Diablo homolog, mitochondrial OS=Homo sapiens OX=9606	DIABLO		-0.032207	0.2035	N/D	0.977923	0.0220769	3.35373
A3KN83	Protein strawberry notch homolog 1 OS=Homo sapiens OX=9606	SBNO1	1	1	11	1	1393	154.2	7.88	1		-2.69046	-2.71246	-2.7534	-2.7972	-2.79256	-2.52721	-2.69294	-2.4964	-2.60041	-2.28855	-2.40177	-2.50126	-5.78177	-5.36394	-4.66279	-4.29705	-5.09792	-4.27385	-3.95186	-3.95634	-4.92467	-4.28377	-4.45438	-3.44939	-2.71222	-2.49689	-4.91289	-4.17007	A3KN83	Protein strawberry notch homolog 1 OS=Homo sapiens OX=9606	SBNO1	PQSITNLSNA	0.215329	1.89559	N/D	1.16097	-0.160968	0
Q13616	Cullin-1 OS=Homo sapiens OX=9606	CUL1	7	4	17	4	776	89.6	8	1	Carbamidomethyl [C137;C496]	-0.339113	-0.366524	-0.449987	0.654394	-0.480602	-0.295734	-0.565532	-0.545609	-0.225727	-0.57679	-0.592282	-0.416528	0.70017	1.92648	2.14227	2.36654	-3.74161	2.57047	2.02116	1.93052	0.954873	0.483645	2.41495	2.59994	-0.212928	-0.487078	0.994053	1.73418	Q13616	Cullin-1 OS=Homo sapiens OX=9606	CUL1	GEKDTYSYLA	-0.27415	0.770834	23.95	0.826937	0.173063	4.32148
P00387	NADH-cytochrome b5 reductase 3 OS=Homo sapiens OX=9606	CYB5R3	32	8	60	8	301	34.2	7.59	1	Carbamidomethyl [C204]	1.91442	1.8281	1.68069	1.72053	1.6508	1.78062	1.64153	1.65057	1.63029	1.6658	1.86125	1.53972	-2.09336	-6.26358	-3.28458	-4.2791	-5.62281	-1.58734	-3.78515	-3.88679	-4.19816	-1.95249	-4.08247	-0.793981	1.76253	1.66486	-3.85513	-3.11651	P00387	NADH-cytochrome b5 reductase 3 OS=Homo sapiens OX=9606	CYB5R3	GHPTERCFVF	-0.0976666	0.887828	N/D	0.934543	0.0654567	3.84564
Q9BRA2	Thioredoxin domain-containing protein 17 OS=Homo sapiens OX=9606	TXNDC17	61	7	82	7	123	13.9	5.52	1	Carbamidomethyl [C43;C46;C64;C69]	2.14556	2.09158	2.15905	2.09435	2.11746	2.12797	2.16119	2.30392	2.19021	2.14547	2.28527	2.19404	-4.15734	-4.63363	-4.72938	-0.555574	-3.55011	-4.04045	-4.0742	-3.43338	-4.50703	-1.26198	-0.932244	-3.04268	2.12266	2.21335	-3.61108	-2.87525	Q9BRA2	Thioredoxin domain-containing protein 17 OS=Homo sapiens OX=9606	TXNDC17		0.0906866	1.96646	N/D	1.06488	-0.0648769	0
P06132	Uroporphyrinogen decarboxylase OS=Homo sapiens OX=9606	UROD	6	1	5	1	367	40.8	6.14	1		-2.76073	-4.84408	-1.70614	-4.05431	-5.98558	-2.53999	-5.92533	-1.77044	-1.62602	-1.43609	-1.81487	-2.06839	-4.88064	-4.60764	-4.43702	-3.26648	-5.12833	-3.18595	-3.54748	-3.08856	-3.97731	-3.456	-3.83488	-3.18828	-3.64847	-2.44019	-4.25101	-3.51542	P06132	Uroporphyrinogen decarboxylase OS=Homo sapiens OX=9606	UROD		1.20828	0.625803	N/D	2.31062	-1.31062	0
Q05519	Serine/arginine-rich splicing factor 11 OS=Homo sapiens OX=9606	SRSF11	18	6	44	6	484	53.5	10.52	1		1.87413	1.76001	1.78659	1.69016	1.7942	1.69593	1.83019	1.5742	1.83251	1.90017	1.66285	1.86273	-2.26363	-4.12517	-3.87244	-1.66453	-1.93765	-1.78548	-2.09913	-1.80455	-3.18827	-2.30639	-1.68618	-0.157346	1.76684	1.77711	-2.60815	-1.87365	Q05519	Serine/arginine-rich splicing factor 11 OS=Homo sapiens OX=9606	SRSF11		0.0102715	0.0622935	N/D	1.00715	-0.0071451	0
Q9NUL3	Double-stranded RNA-binding protein Staufen homolog 2 OS=Homo sapiens OX=9606	STAU2	24	10	88	9	570	62.6	9.61	1	Carbamidomethyl [C491]	0.69533	0.724081	0.671335	0.652859	0.7491	0.771851	0.591455	0.640093	0.529562	0.658545	0.766274	0.550086	-2.84465	-2.82654	-1.28934	-2.13521	-1.76064	-1.59651	-0.189347	-0.463293	-5.18892	-2.41348	0.559678	-0.382348	0.710759	0.622669	-2.07548	-1.34628	Q9NUL3	Double-stranded RNA-binding protein Staufen homolog 2 OS=Homo sapiens OX=9606	STAU2	QDCKKSNSAV	-0.0880901	1.28794	N/D	0.940767	0.0592326	3.79934
O75554	WW domain-binding protein 4 OS=Homo sapiens OX=9606	WBP4	3	1	4	1	376	42.5	5.57	1		-2.7783	-2.78293	-2.57421	-2.94511	-3.10711	-2.98468	-2.45496	-2.55399	-2.7422	-2.47335	-2.39547	-2.46566	-3.44063	-4.52866	-5.89239	-3.89408	-4.93107	-4.56271	-4.73008	-4.38195	-4.48963	-3.68761	-3.81333	-1.7765	-2.86206	-2.51427	-4.54159	-3.81318	O75554	WW domain-binding protein 4 OS=Homo sapiens OX=9606	WBP4		0.347785	2.44686	N/D	1.27261	-0.272606	0
P82914	28S ribosomal protein S15, mitochondrial OS=Homo sapiens OX=9606	MRPS15	4	1	8	1	257	29.8	10.48	1		-2.43523	-2.62086	-2.87993	-2.58716	-2.43063	-2.62402	-2.7687	-2.4604	-2.73794	-2.72404	-2.67099	-3.00347	-5.10628	-3.08283	-3.49507	-4.0047	-6.36224	-4.10533	-5.09336	-3.8691	-4.91472	-3.70735	-1.82419	-2.38086	-2.59631	-2.72759	-4.35941	-3.63159	P82914	28S ribosomal protein S15, mitochondrial OS=Homo sapiens OX=9606	MRPS15		-0.131283	0.678229	N/D	0.913019	0.086981	3.97932
Q8NBS9	Thioredoxin domain-containing protein 5 OS=Homo sapiens OX=9606	TXNDC5	19	7	56	7	432	47.6	5.97	1	Carbamidomethyl [C121;C128;C247;C254;C381]	1.85694	2.06328	1.92	1.99258	2.00927	2.10253	2.173	2.02291	2.13222	1.84049	2.08922	1.90136	-5.48905	-3.16832	-2.78182	-3.04898	-4.08321	-3.76821	-3.24981	-2.67383	-2.30494	-3.12753	-3.54628	-3.0855	1.99077	2.02653	-3.72326	-2.99798	Q8NBS9	Thioredoxin domain-containing protein 5 OS=Homo sapiens OX=9606	TXNDC5	FVLSQAKDEL	0.0357671	0.224903	N/D	1.0251	-0.0251017	0
Q969X6	U3 small nucleolar RNA-associated protein 4 homolog OS=Homo sapiens OX=9606	UTP4	2	1	8	1	686	76.8	8.85	1		-5.30584	-4.63065	-4.85881	-4.50114	-3.83316	-3.78325	-4.01872	-4.62927	-3.91487	-4.1841	-3.90738	-4.3453	-4.61675	-5.83153	-4.11602	-4.33676	-4.68703	-5.1792	-3.52539	-3.83333	-4.634	-4.4155	-4.33839	-3.67402	-4.48548	-4.16661	-4.79455	-4.0701	Q969X6	U3 small nucleolar RNA-associated protein 4 homolog OS=Homo sapiens OX=9606	UTP4		0.31887	0.582991	N/D	1.24735	-0.247353	0
Q15027	Arf-GAP with coiled-coil, ANK repeat and PH domain-containing protein 1 OS=Homo sapiens OX=9606	ACAP1	22	10	78	10	740	81.5	7.66	1	Carbamidomethyl [C79;C338;C420;C421;C423;C657]	1.55181	1.76534	1.70836	1.51526	1.44248	1.51439	1.60208	1.46111	1.52057	1.23848	1.53379	1.66904	-0.508729	-0.1777	0.959981	-0.668501	0.396973	0.479557	1.39194	0.387735	0.208157	0.797482	0.858684	1.18003	1.58294	1.50418	0.0802635	0.804004	Q15027	Arf-GAP with coiled-coil, ANK repeat and PH domain-containing protein 1 OS=Homo sapiens OX=9606	ACAP1		-0.0787587	0.462334	N/D	0.946872	0.053128	3.74926
Q9BUK6	Protein misato homolog 1 OS=Homo sapiens OX=9606	MSTO1	4	2	3	2	570	61.8	6.11	1		-4.4688	-2.65756	-4.24582	-3.01168	-2.52101	-4.3376	-2.67291	-4.30117	-3.50726	-3.33598	-3.75556	-3.21824	-6.42115	-4.72162	-3.76875	-5.41873	-4.77956	-3.70617	-4.3693	-3.60098	-4.85055	-3.46457	-4.03378	-4.15917	-3.54042	-3.46519	-4.80266	-4.07973	Q9BUK6	Protein misato homolog 1 OS=Homo sapiens OX=9606	MSTO1		0.07523	0.0629606	N/D	1.05353	-0.053529	0
Q9Y2W2	WW domain-binding protein 11 OS=Homo sapiens OX=9606	WBP11	17	10	52	10	641	70	8.38	1		0.405386	0.617582	0.574415	0.756002	0.777508	0.571789	0.659625	0.580372	0.731571	0.757977	0.761489	0.788808	-4.21948	-2.34301	-4.47039	-1.12488	-1.25206	-1.43611	-0.647413	-0.429482	-2.33594	-1.99458	-2.24903	-2.85702	0.617114	0.713307	-2.47432	-1.75224	Q9Y2W2	WW domain-binding protein 11 OS=Homo sapiens OX=9606	WBP11		0.0961932	0.778736	N/D	1.06895	-0.0689491	0
O00273	DNA fragmentation factor subunit alpha OS=Homo sapiens OX=9606	DFFA	8	2	10	2	331	36.5	4.79	1		-0.613676	-0.738539	-0.839142	-0.492266	-0.677938	-0.541681	-0.5104	-0.560381	-0.701204	-0.489094	-0.626405	-0.483655	-4.53761	-4.86754	-4.40595	-5.14949	-4.64742	-3.66569	-4.83418	-4.24512	-2.01914	-3.8914	-4.44483	-3.51609	-0.65054	-0.561856	-4.54562	-3.82513	O00273	DNA fragmentation factor subunit alpha OS=Homo sapiens OX=9606	DFFA		0.0886839	0.718808	N/D	1.0634	-0.0633997	0
Q9HB90	Ras-related GTP-binding protein C OS=Homo sapiens OX=9606	RRAGC	4	1	1	1	399	44.2	5.1	1		-3.63566	-3.67368	-3.40123	-3.68732	-3.77381	-3.19999	-3.25661	-3.63393	-3.5104	-3.98238	-3.47619	-3.49196	-4.13346	-5.37649	-4.5003	-4.13299	-5.79415	-3.5363	-3.75974	-4.1167	-5.0836	-4.01555	-2.31816	-3.85956	-3.56195	-3.55858	-4.57895	-3.85889	Q9HB90	Ras-related GTP-binding protein C OS=Homo sapiens OX=9606	RRAGC		0.00336727	0.008685	N/D	1.00234	-0.00233674	0
Q4G0F5	Vacuolar protein sorting-associated protein 26B OS=Homo sapiens OX=9606	VPS26B	13	5	24	5	336	39.1	7.36	1	Oxidation [M303];Carbamidomethyl [C334]	-1.10679	-1.38771	-0.939857	-1.03897	-1.09949	-0.870165	-0.924548	-1.43378	-1.30862	-1.32104	-1.18028	-1.16789	-3.95191	-5.91133	-4.0247	-4.22129	-4.0645	-3.5446	-2.86705	-5.07077	-3.71561	-2.74633	-3.04194	-3.96293	-1.07383	-1.22269	-4.28639	-3.56744	Q4G0F5	Vacuolar protein sorting-associated protein 26B OS=Homo sapiens OX=9606	VPS26B		-0.148861	0.750301	N/D	0.901962	0.098038	4.03663
P20839	Inosine-5'-monophosphate dehydrogenase 1 OS=Homo sapiens OX=9606	IMPDH1	8	4	31	2	514	55.4	6.9	1		-1.87661	-1.20163	-1.25138	-1.3292	-1.39439	-1.16063	-1.19364	-1.61302	-1.40894	-1.38422	-1.47418	-1.56861	3.86353	3.65518	3.91974	3.22124	3.12329	3.39028	3.20513	2.89918	6.89177	5.55379	3.49747	3.43925	-1.36897	-1.44043	3.52888	4.24777	P20839	Inosine-5'-monophosphate dehydrogenase 1 OS=Homo sapiens OX=9606	IMPDH1		-0.0714615	0.23985	N/D	0.951673	0.0483266	3.70591
P62280	40S ribosomal protein S11 OS=Homo sapiens OX=9606	RPS11	53	11	151	11	158	18.4	10.3	1	Carbamidomethyl [C60;C116;C131];Met-loss+Acetyl [N-Term]	4.80403	4.88004	4.82256	4.8758	4.80606	4.81886	4.77862	4.7888	4.86226	4.63177	4.70104	4.71663	2.78825	2.33275	2.37849	2.52345	2.50325	2.40814	3.36129	3.735	2.59857	3.04446	3.30347	3.20097	4.83456	4.74652	2.48906	3.20729	P62280	40S ribosomal protein S11 OS=Homo sapiens OX=9606	RPS11		-0.088037	1.47689	N/D	0.940802	0.059198	3.79907
Q99816	Tumor susceptibility gene 101 protein OS=Homo sapiens OX=9606	TSG101	13	4	28	4	390	43.9	6.46	1		-0.636539	-0.510309	-0.376856	-0.414165	-0.402441	-0.621046	-0.374532	-0.376511	-0.358566	-0.391363	-0.456643	-0.361455	-4.98714	-4.7846	-3.5824	-4.53868	-3.99375	-4.27437	-6.11278	-5.08705	-2.05829	-2.49622	-4.69252	-1.41416	-0.49356	-0.386512	-4.36015	-3.6435	Q99816	Tumor susceptibility gene 101 protein OS=Homo sapiens OX=9606	TSG101		0.107048	1.27166	N/D	1.07702	-0.0770221	0
Q13595	Transformer-2 protein homolog alpha OS=Homo sapiens OX=9606	TRA2A	23	5	30	4	282	32.7	11.27	1	Carbamidomethyl [C120];Met-loss+Acetyl [N-Term]	-0.331589	0.589346	0.228876	0.377321	0.295452	0.15786	0.157472	0.129818	0.436705	0.463655	0.23915	-0.136594	-3.96624	-4.07552	-4.28982	-4.78973	-4.2138	-5.00531	-3.81953	-6.37663	-3.40647	0.29233	-3.64401	-5.11813	0.219544	0.215034	-4.39007	-3.67874	Q13595	Transformer-2 protein homolog alpha OS=Homo sapiens OX=9606	TRA2A		-0.00451008	0.00994533	N/D	0.996879	0.00312127	2.4957
Q9NYY8	FAST kinase domain-containing protein 2, mitochondrial OS=Homo sapiens OX=9606	FASTKD2	4	2	8	2	710	81.4	8.05	1		-1.85348	-1.78042	-1.95244	-2.0776	-2.01284	-2.1525	-2.09808	-2.0945	-1.83542	-2.0386	-2.09916	-2.02913	-4.93498	-4.8323	-4.67622	-5.41718	-5.45666	-4.4405	-3.4408	-2.65851	-5.28183	-4.01962	-6.45572	-3.64373	-1.97154	-2.03248	-4.95964	-4.25004	Q9NYY8	FAST kinase domain-containing protein 2, mitochondrial OS=Homo sapiens OX=9606	FASTKD2		-0.0609384	0.39151	N/D	0.95864	0.0413596	3.6351
P61244	Protein max OS=Homo sapiens OX=9606	MAX	14	2	23	2	160	18.3	6.3	1		-2.29626	-1.82136	-1.89007	-1.52808	-1.81226	-1.71545	-1.59307	-1.93784	-2.30624	-1.8897	-1.60082	-1.62616	-3.89987	-4.98933	-4.39204	-5.30194	-3.55227	-5.07178	-3.43323	-3.42795	-4.50603	-4.64814	-3.42138	-3.51856	-1.84391	-1.82564	-4.53454	-3.82588	P61244	Protein max OS=Homo sapiens OX=9606	MAX		0.0182732	0.0418067	N/D	1.01275	-0.0127466	0
P06702	Protein S100-A9 OS=Homo sapiens OX=9606	S100A9	68	6	23	6	114	13.2	6.13	1	Oxidation [M94]	-5.14408	-4.35931	-4.83283	-2.88464	-3.3911	-3.07737	-2.27068	-3.03487	-1.56632	1.89078	1.9728	1.94514	-2.12324	-0.586061	-0.489897	-0.538389	-0.581016	-0.664373	1.54226	1.35202	-1.26848	-0.590314	-0.841407	-0.929008	-3.94822	-0.177192	-0.830497	-0.122489	P06702	Protein S100-A9 OS=Homo sapiens OX=9606	S100A9		3.77103	2.33255	N/D	13.6519	-12.6519	0
P10253	Lysosomal alpha-glucosidase OS=Homo sapiens OX=9606	GAA	5	3	11	3	952	105.3	6	1		-2.32777	-1.73654	-1.78667	-1.67855	-1.78193	-2.62344	-1.66712	-1.71979	-1.75018	-2.52954	-1.59489	-1.58151	-3.17285	-4.60008	-3.78512	-3.14687	-2.88934	-4.17467	-4.34762	-3.74999	-4.07259	-3.8854	-0.84339	-0.624372	-1.98915	-1.80717	-3.62816	-2.92056	P10253	Lysosomal alpha-glucosidase OS=Homo sapiens OX=9606	GAA	MGEQFLVSWC	0.181978	0.375946	N/D	1.13444	-0.134438	0
P22234	Multifunctional protein ADE2 OS=Homo sapiens OX=9606	PAICS	77	26	515	26	425	47	7.23	1	Carbamidomethyl [C63;C81;C91;C100;C151;C185;C281;C288;C295;C350;C374];Met-loss+Acetyl [N-Term];Oxidation [M272]	6.07962	6.17715	6.07518	6.00983	6.17488	6.03553	6.09642	6.21149	6.16012	6.3328	6.24807	6.31096	-0.522025	-1.58686	-0.0987902	0.467138	-0.149401	0.567082	-0.185966	-0.570523	0.299521	5.06934	-1.24562	-0.445437	6.09203	6.22664	-0.220476	0.486886	P22234	Multifunctional protein ADE2 OS=Homo sapiens OX=9606	PAICS	ADKKIRECNL	0.134615	1.79534	N/D	1.0978	-0.0977997	0
P35219	Carbonic anhydrase-related protein OS=Homo sapiens OX=9606	CA8	9	1	3	1	290	33	4.86	1	Carbamidomethyl [C266]	-5.23208	-3.52943	-3.82915	-3.56518	-3.18432	-3.82621	-3.53721	-2.91187	-3.47691	-3.08397	-3.1326	-3.48683	-5.89854	-4.94606	-4.53853	-3.99823	-3.88527	-4.603	-3.7635	-3.94844	-5.7269	-3.29306	-3.73914	-3.17122	-3.86106	-3.27156	-4.64494	-3.94038	P35219	Carbonic anhydrase-related protein OS=Homo sapiens OX=9606	CA8		0.589498	1.06414	N/D	1.50472	-0.504723	0
Q7L1Q6	Basic leucine zipper and W2 domain-containing protein 1 OS=Homo sapiens OX=9606	BZW1	23	11	77	7	419	48	5.92	1	Carbamidomethyl [C349]	0.829578	0.538963	0.856771	0.835167	0.651352	0.904177	0.990123	1.00673	0.980173	0.844484	0.819573	0.799615	-2.53629	-4.60635	-3.18677	-4.27481	-4.07731	-5.40847	-4.58684	-4.14924	-2.51153	-5.61736	-1.27737	-1.72052	0.769335	0.906783	-4.015	-3.31047	Q7L1Q6	Basic leucine zipper and W2 domain-containing protein 1 OS=Homo sapiens OX=9606	BZW1		0.137448	1.11252	N/D	1.09996	-0.0999575	0
Q8IZ69	tRNA (uracil-5-)-methyltransferase homolog A OS=Homo sapiens OX=9606	TRMT2A	6	2	4	2	625	68.7	7.94	1	Carbamidomethyl [C224;C225;C270]	-2.80711	-3.67256	-2.57208	-3.55065	-2.61998	-2.53936	-2.15265	-3.63527	-3.63869	-2.51761	-2.93772	-2.51199	-3.71443	-5.68388	-5.27097	-4.12618	-5.31362	-3.72292	-4.7333	-3.04561	-3.6671	-3.87085	-4.75013	-3.55027	-2.96029	-2.89899	-4.63867	-3.93621	Q8IZ69	tRNA (uracil-5-)-methyltransferase homolog A OS=Homo sapiens OX=9606	TRMT2A	FPPQPLQSPI	0.0613033	0.0673639	N/D	1.04341	-0.0434079	0
P15170	Eukaryotic peptide chain release factor GTP-binding subunit ERF3A OS=Homo sapiens OX=9606	GSPT1	35	13	103	13	499	55.7	5.62	1	Carbamidomethyl [C237;C261;C327;C381;C387;C453;C464]	2.80436	2.86578	2.81804	3.03434	2.99564	3.01641	2.89079	2.99623	2.9839	2.98151	3.02399	3.14197	-1.12538	-0.503716	0.570055	0.348685	-1.24813	-0.669141	0.756336	0.910071	-0.399577	0.362967	-0.126076	0.082736	2.92243	3.00307	-0.437939	0.26441	P15170	Eukaryotic peptide chain release factor GTP-binding subunit ERF3A OS=Homo sapiens OX=9606	GSPT1		0.0806387	0.776465	N/D	1.05749	-0.0574861	0
O60508	Pre-mRNA-processing factor 17 OS=Homo sapiens OX=9606	CDC40	9	4	29	4	579	65.5	7.06	1	Carbamidomethyl [C29;C366];Oxidation [M104]	-1.76548	-1.7191	-1.67974	-1.91359	-1.55691	-1.57587	-1.54283	-1.64304	-1.62402	-1.7208	-1.44744	-1.58277	-4.92702	-3.61799	-4.48563	-5.0563	-0.773787	-0.223663	-0.989363	-4.18149	-4.31665	-0.797103	-0.85652	-3.74072	-1.70178	-1.59349	-3.18073	-2.48031	O60508	Pre-mRNA-processing factor 17 OS=Homo sapiens OX=9606	CDC40		0.108295	0.882144	N/D	1.07795	-0.0779535	0
Q6DKI2	Galectin-9C OS=Homo sapiens OX=9606	LGALS9C	13	4	33	1	356	39.6	9.19	1	Carbamidomethyl [C74]	-1.12012	-1.09841	-1.19261	-1.11289	-1.35517	-1.27543	-1.1484	-1.29807	-1.34545	-1.07272	-1.01883	-1.16111	-0.630937	-0.619037	-0.300805	-0.540701	-0.927941	-0.63385	-0.0744734	0.113371	0.279171	0.134209	0.41163	-0.316382	-1.19244	-1.1741	-0.608878	0.0912541	Q6DKI2	Galectin-9C OS=Homo sapiens OX=9606	LGALS9C		0.0183412	0.102857	N/D	1.01279	-0.0127943	0
Q9BQ39	ATP-dependent RNA helicase DDX50 OS=Homo sapiens OX=9606	DDX50	15	8	64	6	737	82.5	9.17	1	Carbamidomethyl [C396;C417;C633]	-0.52879	0.038271	-0.190847	-0.177828	0.223028	-0.0995102	-0.338601	-0.0400047	-0.691183	-0.553974	0.0350561	0.244828	-3.11504	-4.9641	-3.96358	-5.58592	-6.18976	-5.34274	-3.65488	-4.44911	-3.79185	-4.85692	-4.29406	-3.91805	-0.122613	-0.22398	-4.86019	-4.16081	Q9BQ39	ATP-dependent RNA helicase DDX50 OS=Homo sapiens OX=9606	DDX50		-0.101367	0.231233	N/D	0.932149	0.0678508	3.86236
Q15843	NEDD8 OS=Homo sapiens OX=9606	NEDD8	46	4	46	4	81	9.1	8.43	1		2.19361	2.07669	1.76863	1.83078	2.02087	1.8236	1.91271	1.96001	2.01491	2.26346	1.96617	2.01637	-2.4339	-3.16951	-3.17636	-3.45127	-3.42429	-1.99189	-1.81015	-1.80677	-2.39427	-3.12315	-1.15941	-3.16059	1.95236	2.02227	-2.9412	-2.24239	Q15843	NEDD8 OS=Homo sapiens OX=9606	NEDD8		0.0699102	0.362442	N/D	1.04965	-0.0496514	0
Q9BRX5	DNA replication complex GINS protein PSF3 OS=Homo sapiens OX=9606	GINS3	18	3	14	3	216	24.5	5.34	1		-2.28548	-1.51761	-1.45774	-1.70914	-1.69029	-2.10515	-2.1087	-1.5552	-1.94495	-1.54153	-1.78381	-1.71986	-4.13578	-5.95295	-4.21177	-4.38386	-6.03023	-5.64587	-3.74003	-2.97924	-4.15406	-5.94755	-5.29005	-4.05694	-1.79424	-1.77568	-5.06008	-4.36131	Q9BRX5	DNA replication complex GINS protein PSF3 OS=Homo sapiens OX=9606	GINS3		0.0185609	0.0403333	N/D	1.01295	-0.0129485	0
Q9BVC3	Sister chromatid cohesion protein DCC1 OS=Homo sapiens OX=9606	DSCC1	3	1	2	1	393	44.8	5.17	1		-3.79864	-3.8288	-3.49621	-3.73063	-3.65525	-3.43701	-3.66611	-3.89883	-3.61842	-3.55137	-3.98131	-3.91932	-1.5897	-5.28314	-4.22905	-3.43077	-4.76952	-1.74453	-1.83329	-1.40945	-1.74166	-1.5364	-4.53175	-5.80665	-3.65776	-3.77256	-3.50778	-2.80987	Q9BVC3	Sister chromatid cohesion protein DCC1 OS=Homo sapiens OX=9606	DSCC1		-0.114804	0.563263	N/D	0.923508	0.076492	3.91851
Q00403	Transcription initiation factor IIB OS=Homo sapiens OX=9606	GTF2B	15	3	15	3	316	34.8	8.35	1	Carbamidomethyl [C15;C34;C37]	-0.49822	-0.767124	-0.724379	-0.620392	-0.389299	-0.469379	-0.603082	-0.594955	-0.592854	-0.231417	-0.451074	-0.492162	-5.01214	-4.50103	-5.3833	-4.93868	-4.84104	-4.4482	-4.32513	-3.68439	-4.58618	-3.89628	-4.20788	-4.23839	-0.578132	-0.494257	-4.85406	-4.15637	Q00403	Transcription initiation factor IIB OS=Homo sapiens OX=9606	GTF2B		0.0838752	0.461409	N/D	1.05986	-0.0598611	0
Q6IA86	Elongator complex protein 2 OS=Homo sapiens OX=9606	ELP2	8	5	15	5	826	92.4	5.96	1	Carbamidomethyl [C13;C14;C63;C68;C572;C575];Met-loss [N-Term]	-0.745613	-0.834692	-0.758207	-0.831661	-0.632362	-0.770021	-0.60456	-0.742336	-1.00141	-0.632353	-0.691834	-0.554515	-4.68303	-3.6049	-4.61209	-5.06239	-3.94595	-2.42171	-5.24032	-4.07956	-4.40107	-1.30029	-4.12694	-0.997461	-0.762093	-0.704501	-4.05501	-3.35761	Q6IA86	Elongator complex protein 2 OS=Homo sapiens OX=9606	ELP2	APQSWTWVGL	0.0575922	0.355341	N/D	1.04073	-0.0407274	0
Q4G176	Malonate--CoA ligase ACSF3, mitochondrial OS=Homo sapiens OX=9606	ACSF3	5	3	16	3	576	64.1	8.37	1		-1.34449	-1.24429	-1.27528	-1.47843	-1.42216	-1.26181	-1.41378	-1.14216	-1.50705	-1.39885	-1.20834	-1.4774	-3.77483	-4.05507	-3.6436	-4.29989	-3.87572	-4.17476	-4.54544	-4.51997	-4.93102	-1.98897	-3.32025	-0.350242	-1.33774	-1.35793	-3.97064	-3.27598	Q4G176	Malonate--CoA ligase ACSF3, mitochondrial OS=Homo sapiens OX=9606	ACSF3		-0.0201872	0.105154	N/D	0.986105	0.0138953	3.149
Q13823	Nucleolar GTP-binding protein 2 OS=Homo sapiens OX=9606	GNL2	5	2	7	2	731	83.6	9.25	1		-1.34086	-1.37787	-1.61251	-1.38566	-1.44979	-1.37913	-1.21777	-1.46968	-1.51266	-1.41128	-1.61676	-1.57257	-4.84982	-4.06351	-3.92136	0.953297	-3.20733	-4.56261	0.813169	-4.7608	-4.70311	-0.858637	-4.9275	-1.06113	-1.42431	-1.46679	-3.27522	-2.583	Q13823	Nucleolar GTP-binding protein 2 OS=Homo sapiens OX=9606	GNL2		-0.0424809	0.251147	N/D	0.970984	0.0290163	3.47556
Q9Y5Q8	General transcription factor 3C polypeptide 5 OS=Homo sapiens OX=9606	GTF3C5	7	3	3	3	519	59.5	6.9	1		-2.28644	-1.94939	-2.19173	-2.25428	-2.16984	-2.20774	-2.72391	-2.50025	-2.51049	-2.45521	-3.73656	-2.53537	-3.79465	-2.45835	-2.33305	-3.89267	-2.0647	-2.2999	-1.2532	-2.44611	-1.82934	-2.27389	-2.53277	-2.35535	-2.17657	-2.74363	-2.80722	-2.11511	Q9Y5Q8	General transcription factor 3C polypeptide 5 OS=Homo sapiens OX=9606	GTF3C5	EMETEILDYV	-0.567063	1.67142	4.2668	0.674989	0.325011	4.68401
Q9UI26	Importin-11 OS=Homo sapiens OX=9606	IPO11	9	6	24	6	975	112.5	5.25	1	Carbamidomethyl [C262;C621]	-1.55367	-1.41618	-1.24594	-2.17916	-0.893843	-0.743273	-0.796674	-0.757341	-0.634464	-0.849365	-0.820109	-0.726285	-4.42712	-4.74301	-1.35292	-1.65704	-1.64324	-1.70552	-3.37314	-1.27671	-0.498591	-2.10403	-2.31703	-1.82263	-1.33868	-0.76404	-2.58814	-1.89869	Q9UI26	Importin-11 OS=Homo sapiens OX=9606	IPO11		0.574639	1.65852	N/D	1.48931	-0.489305	0
Q96L91	E1A-binding protein p400 OS=Homo sapiens OX=9606	EP400	1	3	12	3	3159	343.3	9.19	1		-1.74258	-1.27254	-0.965214	-1.24742	-1.7704	-1.23088	-1.03249	-1.61246	-0.971813	-1.34079	-1.03542	-0.883166	-2.1088	-2.70452	-2.4362	-3.39204	-2.38177	-3.48264	-1.9363	-2.12128	-3.24071	-1.2785	-1.72506	-2.0684	-1.37151	-1.14602	-2.751	-2.06171	Q96L91	E1A-binding protein p400 OS=Homo sapiens OX=9606	EP400		0.225483	0.659486	N/D	1.16917	-0.169169	0
Q99700	Ataxin-2 OS=Homo sapiens OX=9606	ATXN2	2	2	7	2	1313	140.2	9.57	1	Carbamidomethyl [C892]	-4.68061	-3.5362	-3.27195	-4.13322	-3.35317	-3.19399	-3.19849	-3.6793	-4.36736	-3.27032	-3.25603	-3.263	-3.22338	-3.77314	-2.17984	-4.53528	-3.94925	-3.90935	-3.33982	-2.44	0.601757	-2.82242	-5.35938	-4.08464	-3.69486	-3.50575	-3.59504	-2.90742	Q99700	Ataxin-2 OS=Homo sapiens OX=9606	ATXN2		0.189109	0.260991	N/D	1.14006	-0.140059	0
P46779	60S ribosomal protein L28 OS=Homo sapiens OX=9606	RPL28	48	9	135	9	137	15.7	12.02	1	Met-loss+Acetyl [N-Term];Oxidation [M8];Carbamidomethyl [C13]	4.13751	4.3229	4.28362	4.39635	4.33591	4.22092	4.4089	4.2662	4.19874	4.36892	4.34762	4.35709	1.48235	1.64921	1.92273	1.60462	1.57671	1.82289	2.4974	2.30744	1.53121	2.6996	2.43199	2.71144	4.28287	4.32458	1.67642	2.36318	P46779	60S ribosomal protein L28 OS=Homo sapiens OX=9606	RPL28		0.0417078	0.381936	N/D	1.02933	-0.0293316	0
Q9Y5J9	Mitochondrial import inner membrane translocase subunit Tim8 B OS=Homo sapiens OX=9606	TIMM8B	13	1	12	1	83	9.3	5.12	1	Carbamidomethyl [C55;C59]	-1.75477	-1.39609	-1.36174	-1.31	-1.18279	-1.23967	-1.04798	-1.18424	-1.33444	-1.91367	-1.49779	-1.46061	-5.27567	-4.57419	-4.30169	-5.05268	-4.71507	-3.82795	-3.61389	-5.01566	-3.39013	-2.9302	-5.05824	-3.64922	-1.37418	-1.40646	-4.62454	-3.94289	Q9Y5J9	Mitochondrial import inner membrane translocase subunit Tim8 B OS=Homo sapiens OX=9606	TIMM8B		-0.0322782	0.0800903	N/D	0.977875	0.0221251	3.3547
Q12872	Splicing factor, suppressor of white-apricot homolog OS=Homo sapiens OX=9606	SFSWAP	1	1	10	1	951	104.8	8.05	1	Carbamidomethyl [C110]	-3.22724	-3.12905	-4.42149	-3.09232	-3.25158	-3.23449	-3.63535	-3.23565	-3.01172	-3.28507	-3.06427	-2.89548	-4.45515	-5.50964	-3.75664	-3.52261	-5.10353	-3.56228	-3.93782	-3.69999	-1.05558	-4.67799	-5.05869	-3.40306	-3.3927	-3.18792	-4.31831	-3.63885	Q12872	Splicing factor, suppressor of white-apricot homolog OS=Homo sapiens OX=9606	SFSWAP		0.204771	0.39698	N/D	1.1525	-0.152503	0
Q8WVM8	Sec1 family domain-containing protein 1 OS=Homo sapiens OX=9606	SCFD1	5	2	5	2	642	72.3	6.27	1		-4.65036	-4.10415	-4.03373	-3.91022	-3.90966	-4.06491	-3.70849	-3.6271	-3.7018	-3.83546	-4.03269	-3.76379	-4.35464	-4.67917	-3.63159	-4.12755	-2.49008	-3.74895	-4.6182	-4.32283	0.221339	-4.28384	-4.97812	-0.974244	-4.11217	-3.77822	-3.83866	-3.15932	Q8WVM8	Sec1 family domain-containing protein 1 OS=Homo sapiens OX=9606	SCFD1		0.333951	1.60337	N/D	1.26046	-0.260461	0
Q9UNQ2	Probable dimethyladenosine transferase OS=Homo sapiens OX=9606	DIMT1	19	5	34	5	313	35.2	9.99	1	Carbamidomethyl [C84]	0.0335941	-0.117777	-0.00692177	-0.0310516	-0.473715	0.00967789	-0.00141621	-0.0741329	0.0310898	-0.153746	-0.157702	-0.256028	-3.97822	-5.53723	-4.143	-4.08952	-2.48884	-3.47991	-2.94383	-4.25934	-4.01468	-2.97794	-2.9194	-2.5563	-0.0976988	-0.101989	-3.95279	-3.27858	Q9UNQ2	Probable dimethyladenosine transferase OS=Homo sapiens OX=9606	DIMT1		-0.00429042	0.0164682	N/D	0.997031	0.00296948	2.47398
Q14699	Raftlin OS=Homo sapiens OX=9606	RFTN1	8	2	6	2	578	63.1	5.67	1	Carbamidomethyl [C551]	-3.4603	-2.35228	-2.93128	-3.03554	-3.22518	-2.6101	-5.26165	-3.1175	-2.37781	-2.08194	-2.95461	-1.9976	-4.22584	-4.19801	-2.8813	-4.48228	-3.02713	-3.17742	-2.7312	-3.28866	-2.1281	-5.2126	-3.16761	-1.42177	-2.93578	-2.96519	-3.66533	-2.99166	Q14699	Raftlin OS=Homo sapiens OX=9606	RFTN1		-0.0294077	0.0194596	N/D	0.979823	0.0201775	3.31381
Q9Y3D3	28S ribosomal protein S16, mitochondrial OS=Homo sapiens OX=9606	MRPS16	19	2	10	2	137	15.3	9.5	1		-0.861198	-1.00193	-0.94594	-0.936947	-1.09097	-1.2333	-0.889222	-0.617033	-1.02963	-0.714201	-0.944999	-0.889621	-3.16298	-5.30283	-3.847	-4.94088	-3.85015	-3.88559	-4.03256	-3.47764	-2.84724	-2.55229	-4.57032	-3.47452	-1.01171	-0.847451	-4.1649	-3.49243	Q9Y3D3	28S ribosomal protein S16, mitochondrial OS=Homo sapiens OX=9606	MRPS16		0.164264	1.12462	N/D	1.12059	-0.120594	0
O00425	Insulin-like growth factor 2 mRNA-binding protein 3 OS=Homo sapiens OX=9606	IGF2BP3	17	8	61	6	579	63.7	8.87	1	Carbamidomethyl [C257]	0.724211	0.194567	0.655109	0.728979	0.789639	0.700781	0.655896	0.268579	0.775669	0.741854	0.65927	0.714948	-3.2193	-3.96595	-1.18101	-4.77069	-4.50335	-3.63922	-4.38741	-4.10639	-2.32156	-3.3328	-2.26474	-0.833482	0.632214	0.636036	-3.54659	-2.8744	O00425	Insulin-like growth factor 2 mRNA-binding protein 3 OS=Homo sapiens OX=9606	IGF2BP3		0.00382185	0.0111589	N/D	1.00265	-0.00265262	0
O00767	Stearoyl-CoA desaturase OS=Homo sapiens OX=9606	SCD	7	2	24	2	359	41.5	9	1		-0.811928	-0.450865	-0.429213	-0.594009	-0.397942	-0.412003	-0.565049	-0.509077	-0.634121	-0.417965	-0.395123	-0.375007	-1.06256	-1.54558	-1.11655	-1.35789	-1.4908	-1.46846	-1.41035	0.479284	0.742824	-1.68796	-2.10757	-0.0285826	-0.515993	-0.482724	-1.34031	-0.668726	O00767	Stearoyl-CoA desaturase OS=Homo sapiens OX=9606	SCD		0.0332694	0.167485	N/D	1.02333	-0.0233285	0
Q9UJX3	Anaphase-promoting complex subunit 7 OS=Homo sapiens OX=9606	ANAPC7	4	1	18	1	599	66.8	5.64	1	Carbamidomethyl [C131]	-2.28987	-2.33138	-2.39009	-2.23033	-2.05792	-1.95391	-2.3288	-2.35618	-2.52886	-1.84989	-2.6068	-2.27989	-5.1516	-3.54835	-4.67482	-3.60233	-4.10005	-4.59671	-3.75033	-4.27871	-4.7367	-4.16289	-2.35679	-2.36153	-2.20892	-2.32507	-4.27898	-3.60783	Q9UJX3	Anaphase-promoting complex subunit 7 OS=Homo sapiens OX=9606	ANAPC7		-0.116154	0.413511	N/D	0.922644	0.0773561	3.9238
P12081	Histidine--tRNA ligase, cytoplasmic OS=Homo sapiens OX=9606	HARS1	38	16	113	11	509	57.4	5.88	1	Carbamidomethyl [C196;C235;C455]	2.11259	2.21995	1.81225	1.67829	2.20656	2.36693	2.23138	2.12377	2.23004	2.09474	1.87015	1.85441	-3.2331	-1.4437	-0.791885	-5.23865	-1.17608	-4.52964	-4.13949	-1.12649	-4.95	0.209047	-1.27808	-1.10293	2.06609	2.06742	-2.73551	-2.06466	P12081	Histidine--tRNA ligase, cytoplasmic OS=Homo sapiens OX=9606	HARS1	RRTGQPLCIC	0.00132132	0.00349962	N/D	1.00092	-0.000916286	0
P49959	Double-strand break repair protein MRE11 OS=Homo sapiens OX=9606	MRE11	3	2	3	2	708	80.5	5.9	1		-2.46042	-2.67676	-2.74367	-2.87445	-2.26318	-2.77144	-2.52379	-2.52066	-2.25988	-2.15677	-2.32495	-2.20865	-5.42206	-2.83471	-4.9812	-4.87264	-5.2595	-3.00604	-3.70469	-5.11428	-0.356603	-4.09957	-3.96086	-5.12364	-2.63165	-2.33245	-4.39603	-3.72661	P49959	Double-strand break repair protein MRE11 OS=Homo sapiens OX=9606	MRE11		0.299203	1.61601	N/D	1.23046	-0.230464	0
Q9Y316	Protein MEMO1 OS=Homo sapiens OX=9606	MEMO1	8	2	4	2	297	33.7	7.14	1	Carbamidomethyl [C88]	-2.02417	-1.49854	-1.62457	-1.93228	-1.49794	-1.87955	-1.60771	-1.58406	-1.80629	-1.83615	-2.6517	-2.1977	-5.61194	-1.84517	-3.13221	-5.13628	-2.24384	-1.86909	-2.49108	-2.06628	-3.77026	-3.70286	-1.96957	-1.84006	-1.74284	-1.94727	-3.30642	-2.64002	Q9Y316	Protein MEMO1 OS=Homo sapiens OX=9606	MEMO1		-0.204429	0.505852	N/D	0.867882	0.132118	4.18308
Q32MZ4	Leucine-rich repeat flightless-interacting protein 1 OS=Homo sapiens OX=9606	LRRFIP1	41	21	148	20	808	89.2	4.65	1	Carbamidomethyl [C14;C334;C456;C644;C726;C742;C750]	2.14526	2.29227	2.3444	2.36659	2.28551	2.40094	2.5107	2.35133	2.37521	2.46175	2.58611	2.4566	-3.83269	-3.69579	-3.83014	-1.41638	-2.1084	-5.15674	-1.17108	-3.8144	-0.919724	-2.979	-3.47918	-3.6808	2.30583	2.45695	-3.34002	-2.67403	Q32MZ4	Leucine-rich repeat flightless-interacting protein 1 OS=Homo sapiens OX=9606	LRRFIP1		0.151124	1.84732	N/D	1.11043	-0.110434	0
Q15286	Ras-related protein Rab-35 OS=Homo sapiens OX=9606	RAB35	22	4	44	2	201	23	8.29	1	Carbamidomethyl [C110;C114]	-1.51271	-1.29973	-1.35537	-1.05436	-1.10459	-0.971207	-0.994027	-0.857941	-1.21515	-1.16898	-1.35005	-1.28101	-3.95345	-5.5051	-4.04758	-3.90708	-4.78318	-5.2653	-3.32174	-5.26813	-1.91563	-4.32279	-5.01849	-3.62439	-1.21633	-1.14453	-4.57695	-3.91186	Q15286	Ras-related protein Rab-35 OS=Homo sapiens OX=9606	RAB35		0.071802	0.26761	N/D	1.05103	-0.0510286	0
Q99848	Probable rRNA-processing protein EBP2 OS=Homo sapiens OX=9606	EBNA1BP2	36	9	45	9	306	34.8	10.1	1	Oxidation [M147]	1.2674	1.22598	1.1812	1.07515	1.2053	1.23129	1.30369	1.28317	1.22633	1.18703	1.21447	1.18038	0.0302262	-4.79521	1.80423	-1.04931	1.85322	1.87708	1.76671	2.075	1.63869	-0.640255	-1.44257	0.311746	1.19772	1.23251	-0.046627	0.61822	Q99848	Probable rRNA-processing protein EBP2 OS=Homo sapiens OX=9606	EBNA1BP2		0.0347924	0.479065	N/D	1.02441	-0.0244094	0
Q9P013	Spliceosome-associated protein CWC15 homolog OS=Homo sapiens OX=9606	CWC15	26	4	31	4	229	26.6	5.71	1	Met-loss+Acetyl [N-Term]	-0.508076	-0.179001	-0.24222	-0.0639553	0.0239887	-0.396719	-0.299584	-0.247755	-0.301617	0.0719414	-0.199712	-0.112561	-4.86522	-3.80651	-4.76894	-3.4231	-5.84318	-1.30621	-0.596359	-2.97462	-3.94112	-3.92014	-4.47999	-4.11378	-0.227664	-0.181548	-4.00219	-3.33767	Q9P013	Spliceosome-associated protein CWC15 homolog OS=Homo sapiens OX=9606	CWC15		0.0461157	0.183353	N/D	1.03248	-0.0324813	0
P12004	Proliferating cell nuclear antigen OS=Homo sapiens OX=9606	PCNA	88	17	290	17	261	28.8	4.69	1	Carbamidomethyl [C27;C81;C135;C162];Oxidation [M75]	5.81544	5.89966	5.77063	5.76303	5.88778	5.80509	5.72315	5.69955	5.81464	5.78095	5.73493	5.83018	1.28608	0.426513	2.22417	1.0231	1.31548	3.42785	1.35855	3.46547	2.61994	1.31602	2.0931	2.83709	5.8236	5.7639	1.6172	2.28169	P12004	Proliferating cell nuclear antigen OS=Homo sapiens OX=9606	PCNA		-0.0597037	1.03861	N/D	0.959461	0.0405388	3.62602
Q9NZL9	Methionine adenosyltransferase 2 subunit beta OS=Homo sapiens OX=9606	MAT2B	31	8	91	8	334	37.5	7.36	1		1.79639	1.95214	2.05684	1.79501	1.88299	2.06809	2.08325	2.20785	2.0711	1.95569	2.09633	2.08654	-3.66552	-3.92254	-1.91606	-3.11574	-4.51563	-4.07322	-3.72676	-3.3054	0.0564508	-2.86748	-4.07939	-3.30438	1.92524	2.08346	-3.53478	-2.87116	Q9NZL9	Methionine adenosyltransferase 2 subunit beta OS=Homo sapiens OX=9606	MAT2B	SEGPLCLFHA	0.158218	1.62364	N/D	1.11591	-0.115908	0
Q9BW71	HIRA-interacting protein 3 OS=Homo sapiens OX=9606	HIRIP3	9	4	35	4	556	61.9	8.54	1	Oxidation [M427]	-2.14983	-1.63292	-1.69644	-1.62865	-1.67088	-1.45227	-1.41931	-1.59082	-1.72167	-1.3447	-1.52409	-1.86055	-4.53966	-4.95294	-4.28251	-4.06659	-4.06676	-3.76132	-2.37167	-4.13864	-2.98587	-4.25846	-3.31985	-4.61676	-1.70516	-1.57686	-4.2783	-3.61521	Q9BW71	HIRA-interacting protein 3 OS=Homo sapiens OX=9606	HIRIP3		0.128306	0.490653	N/D	1.09301	-0.0930095	0
Q9BWS9	Chitinase domain-containing protein 1 OS=Homo sapiens OX=9606	CHID1	4	1	10	1	393	44.9	8.63	1		-3.23624	-3.23419	-3.08042	-5.21622	-3.34157	-2.94812	-3.63423	-3.24587	-3.09077	-3.64359	-3.24968	-4.33298	-3.94327	-2.85861	-0.188205	-3.68329	-1.16844	-2.14326	-0.889544	-4.01563	-5.131	0.641556	-0.69242	0.0778074	-3.50946	-3.53285	-2.33085	-1.6682	Q9BWS9	Chitinase domain-containing protein 1 OS=Homo sapiens OX=9606	CHID1	QGLDYFYDLL	-0.0233911	0.0206332	N/D	0.983917	0.0160827	3.21347
Q9BU89	Deoxyhypusine hydroxylase OS=Homo sapiens OX=9606	DOHH	24	4	7	4	302	32.9	4.83	1	Carbamidomethyl [C273]	-0.246202	-0.154123	-1.23512	-0.589991	-0.554279	-0.27845	-0.175366	-0.665653	-0.323025	-0.511564	-0.544843	-0.59242	-3.87863	-2.21981	0.04811	-3.38309	-5.46997	-1.55698	-2.32536	-4.67747	0.431938	-0.789918	-2.47359	-2.65393	-0.509694	-0.468812	-2.7434	-2.08139	Q9BU89	Deoxyhypusine hydroxylase OS=Homo sapiens OX=9606	DOHH		0.040882	0.084494	N/D	1.02874	-0.0287425	0
Q9NPF4	Probable tRNA N6-adenosine threonylcarbamoyltransferase OS=Homo sapiens OX=9606	OSGEP	41	7	45	7	335	36.4	6.35	1	Carbamidomethyl [C110;C252;C265;C277]	-0.592833	-0.26132	-1.24403	-0.251036	-0.699524	-0.464643	-0.658891	-0.580679	-0.391113	-0.25643	-0.373939	-0.169927	-4.89514	-4.90143	-4.93728	-4.46174	-5.26906	-5.09494	-5.00839	-4.08312	-4.52014	-3.77274	-3.61747	-4.58584	-0.585565	-0.405163	-4.9266	-4.26462	Q9NPF4	Probable tRNA N6-adenosine threonylcarbamoyltransferase OS=Homo sapiens OX=9606	OSGEP		0.180402	0.509222	N/D	1.1332	-0.1332	0
Q9UNM6	26S proteasome non-ATPase regulatory subunit 13 OS=Homo sapiens OX=9606	PSMD13	57	17	149	17	376	42.9	5.81	1	Carbamidomethyl [C114;C182;C357]	3.23594	3.12172	2.92082	2.93056	3.02072	3.03479	2.73915	3.04548	2.97835	2.8329	2.92306	2.89984	1.5738	2.03493	0.730683	0.0832434	0.265412	0.225049	2.13363	2.17112	-1.49159	1.36309	2.35441	2.30705	3.04409	2.90313	0.818852	1.47295	Q9UNM6	26S proteasome non-ATPase regulatory subunit 13 OS=Homo sapiens OX=9606	PSMD13		-0.140961	1.23911	N/D	0.906915	0.0930853	4.01172
P13674	Prolyl 4-hydroxylase subunit alpha-1 OS=Homo sapiens OX=9606	P4HA1	7	3	7	3	534	61	6.01	1	Carbamidomethyl [C503]	-1.97192	-1.98834	-1.93657	-1.82074	-2.21605	-2.19292	-1.67067	-1.79725	-2.02971	-1.86748	-2.12578	-2.34896	-3.12994	-3.05228	-2.3416	-0.198476	-0.304638	-0.235254	-0.735521	-1.51762	-0.548695	-0.365294	-1.28986	-0.900897	-2.02109	-1.97331	-1.5437	-0.892982	P13674	Prolyl 4-hydroxylase subunit alpha-1 OS=Homo sapiens OX=9606	P4HA1		0.0477831	0.158199	N/D	1.03368	-0.0336753	0
Q96GD0	Pyridoxal phosphate phosphatase OS=Homo sapiens OX=9606	PDXP	10	3	26	3	296	31.7	6.55	1		-0.952738	-0.774643	-1.12185	-0.917595	-0.954082	-1.05555	-0.844893	-1.02431	-1.02065	-1.11606	-1.01039	-1.11673	-3.61887	-3.78556	-3.97227	-6.13862	-3.46893	-4.41403	-3.68733	-3.48562	-4.62811	-3.20396	-3.06711	-3.42928	-0.962742	-1.02217	-4.23305	-3.58357	Q96GD0	Pyridoxal phosphate phosphatase OS=Homo sapiens OX=9606	PDXP		-0.0594316	0.430462	N/D	0.959642	0.0403578	3.62399
P15374	Ubiquitin carboxyl-terminal hydrolase isozyme L3 OS=Homo sapiens OX=9606	UCHL3	41	5	47	5	230	26.2	4.92	1	Carbamidomethyl [C95;C209]	-0.302219	-0.0843658	-0.0691605	0.0398865	-0.0651779	-0.182369	-0.187612	0.102352	0.0703297	-0.293962	-0.0240774	-0.0156603	-2.70893	-1.59932	-4.07277	-2.0755	-3.22661	-5.53873	-5.10762	-4.55134	-4.31842	0.125416	0.0838594	-1.55944	-0.110568	-0.058105	-3.20364	-2.55459	P15374	Ubiquitin carboxyl-terminal hydrolase isozyme L3 OS=Homo sapiens OX=9606	UCHL3	RFNAIALSAA	0.0524627	0.283204	N/D	1.03703	-0.0370337	0
P25788	Proteasome subunit alpha type-3 OS=Homo sapiens OX=9606	PSMA3	51	13	180	13	255	28.4	5.33	1	Carbamidomethyl [C42];Met-loss+Acetyl [N-Term]	4.34535	4.27291	4.22182	4.32987	4.31608	4.2947	4.35992	4.27698	4.28209	4.47566	4.51187	4.39317	2.08533	1.57803	1.63733	1.80904	1.45284	1.62474	1.95331	1.79013	3.67042	2.26903	2.15625	2.23477	4.29679	4.38328	1.69788	2.34565	P25788	Proteasome subunit alpha type-3 OS=Homo sapiens OX=9606	PSMA3	EEDESDDDNM	0.0864968	1.11967	N/D	1.06179	-0.0617888	0
Q99808	Equilibrative nucleoside transporter 1 OS=Homo sapiens OX=9606	SLC29A1	8	3	39	3	456	50.2	8.29	1	Carbamidomethyl [C378]	-0.995945	-0.491716	-0.923492	-1.14281	-0.499428	-0.819107	-0.635171	-0.641102	-0.499804	-0.332817	-0.381476	-0.338071	-1.79973	-1.0965	-0.934665	-1.02987	-0.720841	-0.532992	-0.543585	-0.273529	-0.421916	-0.31348	-0.286661	-0.38912	-0.812083	-0.471407	-1.0191	-0.371382	Q99808	Equilibrative nucleoside transporter 1 OS=Homo sapiens OX=9606	SLC29A1	VFSFLFRAIV	0.340676	1.69514	N/D	1.26635	-0.26635	0
Q29RF7	Sister chromatid cohesion protein PDS5 homolog A OS=Homo sapiens OX=9606	PDS5A	23	21	196	18	1337	150.7	7.91	1	Carbamidomethyl [C92;C93;C350;C581;C583;C686]	1.4275	1.6521	1.62103	1.51669	1.7558	1.83383	1.7942	1.8308	1.97751	1.93884	2.0359	2.12223	-1.59975	-2.90429	-1.84363	-0.839269	-1.10396	-1.95515	-1.57335	1.85958	-1.68511	-0.996255	-1.88329	-2.0834	1.63449	1.94991	-1.70768	-1.0603	Q29RF7	Sister chromatid cohesion protein PDS5 homolog A OS=Homo sapiens OX=9606	PDS5A	VSKSYFTLFL	0.31542	2.58748	N/D	1.24437	-0.244374	0
O60256	Phosphoribosyl pyrophosphate synthase-associated protein 2 OS=Homo sapiens OX=9606	PRPSAP2	16	4	33	4	369	40.9	7.44	1		-0.598955	-0.196222	-0.124062	-0.192474	-0.561888	-0.339638	-0.228782	-0.307028	-0.481417	-0.51396	-1.02262	-0.475257	-5.41813	-5.28064	-3.89297	-1.706	-5.33855	-3.93846	-3.13698	-5.08136	-3.72583	-4.11798	-5.00684	-0.649912	-0.33554	-0.504843	-4.26246	-3.61982	O60256	Phosphoribosyl pyrophosphate synthase-associated protein 2 OS=Homo sapiens OX=9606	PRPSAP2		-0.169303	0.593156	N/D	0.889272	0.110728	4.0957
Q8IUI8	Cytokine receptor-like factor 3 OS=Homo sapiens OX=9606	CRLF3	28	8	49	8	442	49.7	5.14	1	Carbamidomethyl [C95;C313]	0.46246	0.611517	0.49328	0.664551	0.619549	0.383787	0.689799	0.681177	0.443949	0.973967	0.974809	0.897927	-5.6	-4.41482	-3.53665	-3.74592	-3.979	-3.97762	-4.89801	-4.05727	-3.67946	0.919397	-5.23085	-4.45336	0.539191	0.776938	-4.209	-3.56659	Q8IUI8	Cytokine receptor-like factor 3 OS=Homo sapiens OX=9606	CRLF3	FYPGWKVLVF	0.237747	1.47399	N/D	1.17915	-0.17915	0
Q53HC9	EARP and GARP complex-interacting protein 1 OS=Homo sapiens OX=9606	EIPR1	18	4	31	4	387	43.6	5.06	1	Carbamidomethyl [C198;C247;C251]	-1.64274	-1.45764	-1.83595	-1.52514	-1.59178	-1.43913	-1.53412	-1.70555	-1.70411	-1.60042	-1.74232	-1.55652	-3.52478	-4.03654	-4.67241	-4.04571	-4.71168	-4.61289	-4.47983	-5.8868	-4.01623	-0.71183	-5.21674	-1.4404	-1.58206	-1.64051	-4.26733	-3.6253	Q53HC9	EARP and GARP complex-interacting protein 1 OS=Homo sapiens OX=9606	EIPR1	PRALKYHILL	-0.0584413	0.374932	N/D	0.960301	0.0396989	3.61654
Q9NX24	H/ACA ribonucleoprotein complex subunit 2 OS=Homo sapiens OX=9606	NHP2	31	3	24	3	153	17.2	8.22	1	Carbamidomethyl [C18]	-0.684595	-0.274193	-0.457083	-0.697279	-0.50346	-0.583078	-0.209043	-0.5313	-0.408361	-0.458191	-0.453792	-0.555797	-2.99191	-5.36921	-5.34073	-4.75006	-4.00506	-3.76814	-5.27389	-2.45113	-4.3434	-4.71588	-2.82679	-2.76446	-0.533281	-0.43608	-4.37085	-3.72926	Q9NX24	H/ACA ribonucleoprotein complex subunit 2 OS=Homo sapiens OX=9606	NHP2	EEVQSLPLPL	0.0972009	0.577974	N/D	1.0697	-0.069696	0
L0R6Q1	SLC35A4 upstream open reading frame protein OS=Homo sapiens OX=9606	SLC35A4	49	4	40	4	103	11.1	8.1	1	Met-loss+Acetyl [N-Term]	-0.412981	0.116032	0.0184994	0.00699234	-0.0997505	0.00915337	0.0663462	-0.390041	0.092905	-0.0723228	-0.140044	-0.490798	-4.63844	-3.8652	-1.12215	-4.08137	-5.30984	-3.4717	-3.71193	-1.3249	-0.721757	-4.8782	-3.23316	-4.77362	-0.0603425	-0.155659	-3.74812	-3.10726	L0R6Q1	SLC35A4 upstream open reading frame protein OS=Homo sapiens OX=9606	SLC35A4		-0.0953167	0.338809	N/D	0.936067	0.0639333	3.8347
O60613	Selenoprotein F OS=Homo sapiens OX=9606	SELENOF	13	2	11	2	165	18.1	5.03	1	Carbamidomethyl [C73;C74]	-2.49978	-2.4788	-2.61089	-2.49655	-2.63857	-2.37497	-2.31697	-2.27061	-2.33303	-2.59573	-2.53582	-2.54397	-3.75952	-4.41456	-4.70422	-1.64185	-4.65805	-4.971	-3.32297	-1.93309	-1.44632	-4.56857	-4.38458	-4.65059	-2.51659	-2.43269	-4.02487	-3.38435	O60613	Selenoprotein F OS=Homo sapiens OX=9606	SELENOF	KAFGRQWEHC	0.0839016	0.592653	N/D	1.05988	-0.0598805	0
O15084	Serine/threonine-protein phosphatase 6 regulatory ankyrin repeat subunit A OS=Homo sapiens OX=9606	ANKRD28	4	3	12	3	1053	112.9	6.25	1	Carbamidomethyl [C701]	-1.33859	-1.57931	-1.48438	-2.14442	-2.30303	-1.50521	-1.43843	-1.77151	-2.23578	-1.38538	-1.99452	-1.42491	-3.18508	-3.84272	-4.92471	-4.86485	-4.21487	-4.7427	-4.72659	-3.49748	-4.35285	-4.17849	-1.64545	-3.53179	-1.72582	-1.70842	-4.29582	-3.65544	O15084	Serine/threonine-protein phosphatase 6 regulatory ankyrin repeat subunit A OS=Homo sapiens OX=9606	ANKRD28		0.0174003	0.0279935	N/D	1.01213	-0.012134	0
Q00839	Heterogeneous nuclear ribonucleoprotein U OS=Homo sapiens OX=9606	HNRNPU	51	38	953	38	825	90.5	6	1	Oxidation [M35;M53;M534;M538];Carbamidomethyl [C289;C295;C389;C391;C408;C450;C453;C497;C594;C607;C648]	6.95353	7.10405	7.01535	7.06363	7.08498	7.05371	7.04471	7.06806	7.09645	7.26342	7.26065	7.28652	3.97313	4.25396	3.92797	4.4719	4.2712	4.64112	4.93217	4.67585	5.00877	4.96177	4.73012	5.0605	7.04588	7.16997	4.25655	4.89486	Q00839	Heterogeneous nuclear ribonucleoprotein U OS=Homo sapiens OX=9606	HNRNPU		0.124093	1.46754	N/D	1.08982	-0.0898225	0
P57737	Coronin-7 OS=Homo sapiens OX=9606	CORO7	6	4	22	4	925	100.5	5.8	1	Carbamidomethyl [C691;C770]	-1.55086	-1.55502	-1.39855	-1.40119	-1.38955	-1.29167	-1.20344	-1.59425	-1.3066	-1.08942	-1.24614	-1.20084	-2.7812	-3.15917	-2.96991	-2.54706	-3.18537	-3.58757	-3.75054	-1.19392	-3.56175	-0.40376	-0.323149	-5.1701	-1.43114	-1.27345	-3.03838	-2.40054	P57737	Coronin-7 OS=Homo sapiens OX=9606	CORO7		0.157691	1.07926	N/D	1.1155	-0.115501	0
Q5BKZ1	DBIRD complex subunit ZNF326 OS=Homo sapiens OX=9606	ZNF326	30	14	110	14	582	65.6	5.15	1	Acetyl [N-Term];Carbamidomethyl [C12]	1.56855	1.70734	1.54059	1.76364	1.67321	1.59432	1.72928	1.62773	1.57098	1.7664	1.68379	1.77176	1.3448	-2.61065	-1.5623	-1.03949	-1.40229	-1.82753	-0.65347	-1.61128	-0.370171	-0.403986	0.317267	-0.563423	1.64127	1.69166	-1.18291	-0.54751	Q5BKZ1	DBIRD complex subunit ZNF326 OS=Homo sapiens OX=9606	ZNF326		0.0503828	0.492302	N/D	1.03554	-0.0355396	0
Q16563	Synaptophysin-like protein 1 OS=Homo sapiens OX=9606	SYPL1	10	2	14	2	259	28.5	8.43	1	Carbamidomethyl [C193]	0.0419121	0.0207539	-0.117441	-0.148514	-0.285326	0.0142841	-0.0491724	-0.100313	0.143023	0.218575	0.0603437	0.448852	1.51469	1.84471	-2.08654	-2.53708	2.36491	2.02182	2.3876	2.29381	2.37096	-2.86238	1.3577	1.37451	-0.0790552	0.120218	0.520418	1.1537	Q16563	Synaptophysin-like protein 1 OS=Homo sapiens OX=9606	SYPL1	QGGIPPPTGI	0.199273	1.1765	N/D	1.14812	-0.14812	0
Q9NT62	Ubiquitin-like-conjugating enzyme ATG3 OS=Homo sapiens OX=9606	ATG3	14	3	14	3	314	35.8	4.74	1	Carbamidomethyl [C259;C264]	-0.925537	-1.27694	-1.01141	-1.00053	-1.04774	-1.09404	-1.50232	-1.01597	-0.916752	-1.09371	-0.86324	-1.33546	-3.51752	-4.09718	-4.22439	-2.20191	-1.94168	-1.91627	-5.18426	-1.75032	-2.57417	-0.925583	-1.32393	-2.34158	-1.05937	-1.12124	-2.98316	-2.34997	Q9NT62	Ubiquitin-like-conjugating enzyme ATG3 OS=Homo sapiens OX=9606	ATG3	EYDYTRHFTM	-0.0618733	0.224539	N/D	0.958019	0.0419806	3.64186
Q9BVI4	Nucleolar complex protein 4 homolog OS=Homo sapiens OX=9606	NOC4L	16	6	26	6	516	58.4	7.49	1	Met-loss [N-Term]	-0.194151	-0.250179	-0.303526	-0.284273	-0.244013	-0.452194	-0.442925	-0.333403	-0.354605	-0.376253	-0.695012	-0.663915	-4.126	-3.3225	-4.0409	-5.06088	-3.16367	-3.66026	-3.13985	-3.07094	-2.27142	-4.20221	-4.0663	-2.82471	-0.288056	-0.477685	-3.8957	-3.26257	Q9BVI4	Nucleolar complex protein 4 homolog OS=Homo sapiens OX=9606	NOC4L		-0.189629	1.52348	N/D	0.876831	0.123169	4.14812
P60520	Gamma-aminobutyric acid receptor-associated protein-like 2 OS=Homo sapiens OX=9606	GABARAPL2	50	5	45	5	117	13.7	8.1	1		0.923584	0.895138	0.8591	0.9027	0.999081	0.888655	0.994885	1.09	0.908571	0.752375	0.959664	0.967572	-4.75369	-4.77353	-5.3078	-4.41937	-5.79198	-4.29037	-4.39327	-5.19793	-3.35759	-4.20302	-3.62165	-4.76622	0.911376	0.945512	-4.88946	-4.25661	P60520	Gamma-aminobutyric acid receptor-associated protein-like 2 OS=Homo sapiens OX=9606	GABARAPL2	AYSGENTFGF	0.0341353	0.294315	N/D	1.02394	-0.023943	0
Q9GZP4	PITH domain-containing protein 1 OS=Homo sapiens OX=9606	PITHD1	18	4	13	4	211	24.2	5.74	1	Carbamidomethyl [C187]	-1.11437	-0.951124	-0.812208	-1.16054	-1.09282	-0.959089	-0.866443	-1.27083	-1.27221	-1.04233	-0.932153	-0.885066	-5.29775	-4.80975	-3.617	-3.95812	-4.44654	-3.87583	-4.08665	-3.79195	-2.81002	-4.18061	-3.8807	-3.45989	-1.01502	-1.04484	-4.33416	-3.70164	Q9GZP4	PITH domain-containing protein 1 OS=Homo sapiens OX=9606	PITHD1		-0.0298158	0.122304	N/D	0.979545	0.0204547	3.31986
Q96SI9	Spermatid perinuclear RNA-binding protein OS=Homo sapiens OX=9606	STRBP	28	14	116	11	672	73.6	8.72	1	Carbamidomethyl [C40;C195;C254]	2.21095	2.53096	2.49781	2.38573	2.29756	2.45988	2.44631	2.55247	2.4925	2.49476	2.61364	2.71513	-2.43727	-4.18248	-1.81735	-1.79483	-2.21622	-4.93153	-1.66103	-1.60961	-4.85446	-2.70858	-1.28263	-1.47607	2.39715	2.55247	-2.89661	-2.2654	Q96SI9	Spermatid perinuclear RNA-binding protein OS=Homo sapiens OX=9606	STRBP	TYPVPHYSFF	0.155323	1.43215	N/D	1.11367	-0.113671	0
Q09028	Histone-binding protein RBBP4 OS=Homo sapiens OX=9606	RBBP4	59	18	397	13	425	47.6	4.89	1	Carbamidomethyl [C138;C167;C203];Oxidation [M133;M253];Met-loss+Acetyl [N-Term]	4.65505	4.72041	4.79229	4.67673	4.86901	4.85504	4.64388	4.74998	4.73722	4.79612	4.8173	4.86856	1.99763	3.84643	2.17953	2.37396	1.69564	4.28319	3.58272	3.77922	1.04396	3.99957	3.92616	3.83155	4.76142	4.76884	2.7294	3.36053	Q09028	Histone-binding protein RBBP4 OS=Homo sapiens OX=9606	RBBP4		0.00741911	0.0544282	N/D	1.00516	-0.00515578	0
Q9NY61	Protein AATF OS=Homo sapiens OX=9606	AATF	8	2	8	2	560	63.1	4.94	1		-0.935398	-0.394068	-0.812748	-0.807358	-0.240191	-0.948732	-1.68634	-0.350527	-0.706329	-0.588316	-0.535399	-0.181743	-5.46216	-3.98789	-0.0663996	-0.0494976	0.2717	0.538751	0.243481	-1.12467	-0.135881	-0.594866	0.139822	-3.51438	-0.689749	-0.674775	-1.45925	-0.831083	Q9NY61	Protein AATF OS=Homo sapiens OX=9606	AATF		0.0149741	0.0208866	N/D	1.01043	-0.0104333	0
Q9NPA0	ER membrane protein complex subunit 7 OS=Homo sapiens OX=9606	EMC7	11	2	4	2	242	26.5	9.25	1		-1.96171	-1.76576	-2.31546	-1.91121	-2.18929	-2.20394	-1.86612	-1.87426	-1.86051	-1.86391	-1.73637	-2.06958	-3.13174	-4.72602	-4.09071	-5.21883	-4.1367	-4.20389	-3.82674	-4.65579	-4.23578	-4.13666	-1.62627	-3.25942	-2.0579	-1.87846	-4.25131	-3.62344	Q9NPA0	ER membrane protein complex subunit 7 OS=Homo sapiens OX=9606	EMC7		0.179441	1.03558	N/D	1.13245	-0.132445	0
P49642	DNA primase small subunit OS=Homo sapiens OX=9606	PRIM1	7	2	16	2	420	49.9	8.21	1		-1.95905	-1.96915	-1.85856	-2.04266	-2.05188	-2.01168	-1.78097	-2.02064	-1.73932	-2.1473	-2.21164	-1.9632	-3.39584	-5.58441	-4.46984	-3.00101	-3.38949	-4.54249	-4.82629	-4.95157	-1.03675	-3.20289	-3.24553	-3.35316	-1.98216	-1.97718	-4.06385	-3.43603	P49642	DNA primase small subunit OS=Homo sapiens OX=9606	PRIM1		0.00498565	0.0207886	N/D	1.00346	-0.00346177	0
P67809	Y-box-binding protein 1 OS=Homo sapiens OX=9606	YBX1	50	13	524	8	324	35.9	9.88	1	Oxidation [M218]	4.3544	4.60036	4.55497	4.64727	4.73217	4.51237	4.49371	4.38414	4.24084	4.66918	4.64677	4.82656	2.4445	2.55114	2.60461	2.427	2.47822	2.27176	3.29302	3.30893	1.93066	3.58293	3.10795	3.31919	4.56692	4.54353	2.46287	3.09045	P67809	Y-box-binding protein 1 OS=Homo sapiens OX=9606	YBX1		-0.0233916	0.0849028	N/D	0.983917	0.0160831	3.21348
P62241	40S ribosomal protein S8 OS=Homo sapiens OX=9606	RPS8	58	11	268	11	208	24.2	10.32	1	Carbamidomethyl [C71;C72;C100;C174;C182]	5.60613	5.61368	5.60694	5.55851	5.50498	5.5313	5.58142	5.573	5.55177	5.32863	5.44943	5.45051	3.0747	3.02932	3.42433	3.09373	3.35976	2.97184	3.81229	3.90802	2.5328	4.00204	4.27023	4.17681	5.57026	5.48913	3.15895	3.7837	P62241	40S ribosomal protein S8 OS=Homo sapiens OX=9606	RPS8		-0.0811327	1.01501	N/D	0.945315	0.0546849	3.76253
Q6P2Q9	Pre-mRNA-processing-splicing factor 8 OS=Homo sapiens OX=9606	PRPF8	37	64	553	64	2335	273.4	8.84	1	Carbamidomethyl [C1594;C1896;C2116;C2144;C2216;C2223];Oxidation [M1237;M1474]	4.67105	4.82264	4.75667	4.7382	4.8092	4.79653	4.72627	4.70708	4.78222	4.94459	4.89086	4.89695	2.9863	2.93199	3.02686	0.883141	3.35662	3.241	3.49906	3.44529	3.25178	3.19497	3.79563	2.98174	4.76571	4.82466	2.73765	3.36141	Q6P2Q9	Pre-mRNA-processing-splicing factor 8 OS=Homo sapiens OX=9606	PRPF8	YSADREDLYA	0.0589506	0.629577	N/D	1.04171	-0.0417077	0
P62424	60S ribosomal protein L7a OS=Homo sapiens OX=9606	RPL7A	55	21	342	21	266	30	10.61	1	Carbamidomethyl [C174;C182;C199]	5.53317	5.49638	5.50581	5.47424	5.55562	5.51911	5.56607	5.53785	5.5417	5.4072	5.44765	5.46844	1.62553	2.11175	1.78377	1.63875	1.60903	2.39606	2.52961	2.85208	2.71178	1.68598	2.59907	2.52467	5.51406	5.49482	1.86082	2.48387	P62424	60S ribosomal protein L7a OS=Homo sapiens OX=9606	RPL7A		-0.0192364	0.29225	N/D	0.986755	0.0132452	3.12791
Q99633	Pre-mRNA-splicing factor 18 OS=Homo sapiens OX=9606	PRPF18	4	1	1	1	342	39.8	8.15	1		-3.19035	-2.85982	-2.70434	-3.13494	-3.21309	-3.15228	-2.86552	-2.89567	-2.85649	-2.91317	-3.19824	-2.90003	-5.37413	-3.61766	-0.921409	-3.96106	-4.17858	-4.97307	-1.2182	-3.78171	-0.988048	-4.09036	-4.44298	-4.76811	-3.04247	-2.93818	-3.83765	-3.2149	Q99633	Pre-mRNA-splicing factor 18 OS=Homo sapiens OX=9606	PRPF18		0.104286	0.489896	N/D	1.07496	-0.0749623	0
P62266	40S ribosomal protein S23 OS=Homo sapiens OX=9606	RPS23	49	7	134	7	143	15.8	10.49	1	Carbamidomethyl [C90]	3.58583	3.95285	3.91273	3.70837	4.0585	3.88453	3.79473	3.8713	3.9369	3.84687	3.72649	3.86128	2.09999	1.92652	2.28704	2.20311	2.02492	1.94245	2.68413	2.70362	2.5057	2.97349	2.62089	2.7222	3.85047	3.83959	2.08067	2.70167	P62266	40S ribosomal protein S23 OS=Homo sapiens OX=9606	RPS23		-0.0108752	0.0508322	N/D	0.99249	0.00750979	2.87893
P84077	ADP-ribosylation factor 1 OS=Homo sapiens OX=9606	ARF1	73	12	194	1	181	20.7	6.8	1	Oxidation [M22];Carbamidomethyl [C159]	-1.85232	-0.572102	-2.02631	-2.66351	-0.788671	-0.715239	-1.20769	-0.237312	-2.23906	-0.599321	-0.684237	-1.01974	-3.27117	-3.10195	-3.51637	-4.44669	-4.59783	-4.41011	-4.10638	-2.63544	-4.41718	-0.224485	-4.55055	-3.69096	-1.43636	-0.997894	-3.89069	-3.27083	P84077	ADP-ribosylation factor 1 OS=Homo sapiens OX=9606	ARF1		0.438465	0.449668	N/D	1.35516	-0.355162	0
P07195	L-lactate dehydrogenase B chain OS=Homo sapiens OX=9606	LDHB	69	26	787	25	334	36.6	6.05	1	Oxidation [M63;M64;M234;M281];Carbamidomethyl [C36;C132;C164;C294]	7.58474	7.77809	7.74746	7.63947	7.78529	7.70561	7.7752	7.85069	7.74564	7.87534	7.92845	7.90705	1.05737	0.992354	1.24972	1.5191	1.43581	1.67107	1.28194	1.33341	4.36407	1.24239	2.10147	1.30826	7.70678	7.84706	1.3209	1.93859	P07195	L-lactate dehydrogenase B chain OS=Homo sapiens OX=9606	LDHB		0.140283	1.99922	N/D	1.10212	-0.102122	0
O95470	Sphingosine-1-phosphate lyase 1 OS=Homo sapiens OX=9606	SGPL1	5	2	9	2	568	63.5	9.16	1		-5.00601	-5.11293	-3.17901	-4.87149	-4.87351	-3.2377	-3.06646	-3.56847	-2.95893	-2.9057	-3.62376	-4.00226	-4.302	-4.03482	-4.87518	-4.21844	-5.21495	-5.5334	-3.80152	-3.89016	-3.76273	-4.56938	-3.76437	-4.68566	-4.38011	-3.35426	-4.69647	-4.07897	O95470	Sphingosine-1-phosphate lyase 1 OS=Homo sapiens OX=9606	SGPL1		1.02584	1.48628	N/D	2.03615	-1.03615	0
B0I1T2	Unconventional myosin-Ig OS=Homo sapiens OX=9606	MYO1G	21	17	141	17	1018	116.4	8.73	1	Carbamidomethyl [C143;C472;C601;C965;C979]	2.76877	2.68658	2.68369	2.81395	2.78784	2.72701	2.76503	2.90498	2.85735	2.83666	2.78756	2.85863	3.01943	2.66826	3.14489	4.33619	3.99062	3.9896	4.28747	3.74179	4.31751	5.04459	3.27127	4.18654	2.74464	2.83503	3.52483	4.14153	B0I1T2	Unconventional myosin-Ig OS=Homo sapiens OX=9606	MYO1G	KGRAASWTSL	0.0903961	1.854	N/D	1.06466	-0.0646624	0
Q92785	Zinc finger protein ubi-d4 OS=Homo sapiens OX=9606	DPF2	30	7	35	7	391	44.1	6.33	1	Carbamidomethyl [C211;C214;C273;C276];Met-loss+Acetyl [N-Term]	-0.327385	-0.117977	0.031599	-0.0871868	-0.16954	0.0821571	-0.269958	-0.00499535	0.0710182	0.167332	-0.00488949	0.285666	-3.10031	-4.06482	-4.6914	-3.87127	-3.64667	-3.87513	-3.15977	-3.20187	-3.18365	-4.94389	-1.75052	-3.31816	-0.0980555	0.0406957	-3.87493	-3.25964	Q92785	Zinc finger protein ubi-d4 OS=Homo sapiens OX=9606	DPF2		0.138751	0.732551	N/D	1.10095	-0.100952	0
Q14974	Importin subunit beta-1 OS=Homo sapiens OX=9606	KPNB1	58	31	361	31	876	97.1	4.78	1	Carbamidomethyl [C158;C223;C228;C345;C351;C358;C359;C436;C455;C585;C667;C678;C689;C765];Oxidation [M788];Acetyl [N-Term]	4.832	4.94976	4.95061	4.7633	4.9962	5.01881	5.03233	5.01274	5.1291	4.98527	4.93506	4.95947	3.17854	2.85944	2.96084	2.5632	2.76693	2.51232	4.45038	2.91346	3.4691	2.93878	3.8985	2.85445	4.91845	5.009	2.80688	3.42078	Q14974	Importin subunit beta-1 OS=Homo sapiens OX=9606	KPNB1		0.0905487	1.01516	N/D	1.06478	-0.0647751	0
P20701	Integrin alpha-L OS=Homo sapiens OX=9606	ITGAL	5	5	13	5	1170	128.7	5.63	1		-1.1577	-0.982138	-0.882437	-0.584003	-0.864565	-0.815882	-0.524121	-0.541752	-1.22254	-0.814495	-0.377448	-0.409055	-0.373941	-0.563252	0.867051	0.155906	0.304333	0.430995	0.363811	0.477866	-1.28168	1.7462	0.331689	2.84369	-0.88112	-0.648235	0.136848	0.746929	P20701	Integrin alpha-L OS=Homo sapiens OX=9606	ITGAL		0.232885	0.80466	N/D	1.17518	-0.175183	0
P61513	60S ribosomal protein L37a OS=Homo sapiens OX=9606	RPL37A	41	3	57	3	92	10.3	10.43	1	Carbamidomethyl [C39;C42;C57;C60]	2.28157	2.51912	2.56096	2.4948	2.27415	2.53393	2.65245	2.4056	2.31415	2.64456	2.68357	2.61068	-0.571154	-0.543228	-0.465411	-0.180556	-1.32003	-0.493594	-0.203443	0.677317	-1.35315	0.256732	0.215284	0.482932	2.44409	2.55183	-0.595663	0.0126127	P61513	60S ribosomal protein L37a OS=Homo sapiens OX=9606	RPL37A		0.107747	0.659237	N/D	1.07754	-0.0775439	0
Q9NX58	Cell growth-regulating nucleolar protein OS=Homo sapiens OX=9606	LYAR	37	10	86	10	379	43.6	9.54	1	Carbamidomethyl [C6;C9;C28;C30;C33;C36];Met-loss [N-Term]	0.627012	1.00882	1.0522	0.652264	1.28578	1.31292	1.06344	1.18217	1.05773	1.13819	1.16485	1.07151	-3.77417	-4.45152	-3.63449	-4.57022	-3.53506	-4.50481	-3.59053	-2.02162	-5.71532	-2.82463	-3.67938	-2.99028	0.989833	1.11298	-4.07838	-3.47029	Q9NX58	Cell growth-regulating nucleolar protein OS=Homo sapiens OX=9606	LYAR		0.12315	0.465985	N/D	1.08911	-0.0891103	0
Q9NTI5	Sister chromatid cohesion protein PDS5 homolog B OS=Homo sapiens OX=9606	PDS5B	18	18	114	15	1447	164.6	8.47	1	Carbamidomethyl [C82;C83;C317;C340]	0.480232	0.817511	1.21782	0.634972	0.983738	1.06917	1.09905	0.620548	0.626974	0.7575	1.15825	1.26042	-2.05901	-1.5905	-1.72641	-0.899993	-1.91652	-1.14505	0.62301	0.546371	-4.4559	-2.43137	-0.0714693	0.0956879	0.86724	0.920457	-1.55625	-0.948945	Q9NTI5	Sister chromatid cohesion protein PDS5 homolog B OS=Homo sapiens OX=9606	PDS5B	KIDRYFDLSF	0.0532171	0.125094	N/D	1.03758	-0.0375761	0
Q5TFE4	5'-nucleotidase domain-containing protein 1 OS=Homo sapiens OX=9606	NT5DC1	7	3	20	3	455	51.8	6.35	1	Carbamidomethyl [C179;C197]	-3.26103	-2.01257	-1.95617	-1.97225	-2.68293	-2.53746	-1.84917	-1.9631	-2.03343	-1.75611	-2.05316	-2.10625	-5.07079	-5.13692	-4.85338	-4.60818	-4.39272	-4.91694	-4.83867	-4.36707	-5.25907	-3.93126	-3.58887	-3.35745	-2.40374	-1.9602	-4.82982	-4.22373	Q5TFE4	5'-nucleotidase domain-containing protein 1 OS=Homo sapiens OX=9606	NT5DC1		0.443532	1.14219	N/D	1.35993	-0.359929	0
P04818	Thymidylate synthase OS=Homo sapiens OX=9606	TYMS	57	13	178	13	313	35.7	7.01	1	Carbamidomethyl [C180;C195;C199;C210];Met-loss [N-Term]	3.58965	3.70803	3.52983	3.54687	3.58087	3.59809	3.56541	3.43493	3.64837	3.49461	3.51874	3.57604	-2.89462	-0.58696	-0.610572	-0.256294	-1.62493	-2.14416	-1.185	-1.69763	-4.2126	3.88658	0.785975	-2.06973	3.59222	3.53968	-1.35292	-0.748732	P04818	Thymidylate synthase OS=Homo sapiens OX=9606	TYMS		-0.0525397	0.671911	N/D	0.964237	0.0357626	3.5694
Q86UE4	Protein LYRIC OS=Homo sapiens OX=9606	MTDH	29	13	123	13	582	63.8	9.32	1		1.65377	1.67829	1.69422	1.72448	1.81538	1.9808	1.85437	1.87543	1.75842	1.90061	1.96909	2.0304	1.34346	0.940342	1.61235	1.04607	0.694094	1.00979	1.00298	1.0566	1.36309	3.19664	1.02817	2.61879	1.75782	1.89805	1.10769	1.71105	Q86UE4	Protein LYRIC OS=Homo sapiens OX=9606	MTDH		0.140229	1.29416	N/D	1.10208	-0.10208	0
P31150	Rab GDP dissociation inhibitor alpha OS=Homo sapiens OX=9606	GDI1	54	19	240	10	447	50.6	5.14	1	Carbamidomethyl [C17;C202;C282;C302;C317;C335];Acetyl [N-Term]	1.56719	1.62219	1.65798	1.6392	1.54432	1.5608	1.59312	1.62984	1.61123	1.51233	1.56456	1.43236	-2.19416	-3.28929	-4.26386	-4.60782	-3.61563	-4.77826	-3.39482	-4.63685	-1.02598	-0.959944	-4.14362	-4.97186	1.59861	1.55724	-3.79151	-3.18885	P31150	Rab GDP dissociation inhibitor alpha OS=Homo sapiens OX=9606	GDI1		-0.041374	0.563232	N/D	0.971729	0.028271	3.46392
Q6F5E8	Capping protein, Arp2/3 and myosin-I linker protein 2 OS=Homo sapiens OX=9606	CARMIL2	1	1	3	1	1435	154.6	6.76	1		-4.13286	-3.86739	-3.56168	-3.48446	-3.22778	-3.03745	-3.53291	-3.41434	-3.65982	-3.77542	-3.70476	-3.65645	-4.23359	-3.63793	-2.91336	-4.11699	-4.90873	-4.54473	-3.98344	-2.49818	-5.12788	-2.68922	-3.47282	-2.97069	-3.55194	-3.62395	-4.05922	-3.45704	Q6F5E8	Capping protein, Arp2/3 and myosin-I linker protein 2 OS=Homo sapiens OX=9606	CARMIL2		-0.0720154	0.163927	N/D	0.951308	0.0486919	3.70935
P26358	DNA (cytosine-5)-methyltransferase 1 OS=Homo sapiens OX=9606	DNMT1	22	30	221	30	1616	183.1	7.75	1	Carbamidomethyl [C62;C353;C356;C420;C653;C656;C659;C664;C893;C896;C1125;C1221;C1226;C1499]	2.7658	2.76379	2.99624	2.94393	2.90071	2.80697	2.86141	2.7851	2.84381	2.99097	2.9498	3.06014	4.33596	4.42878	4.61233	4.31155	4.05709	4.31613	4.76492	5.06193	3.1612	5.63784	5.47547	5.57337	2.86291	2.9152	4.34364	4.94579	P26358	DNA (cytosine-5)-methyltransferase 1 OS=Homo sapiens OX=9606	DNMT1		0.0522962	0.410432	N/D	1.03691	-0.0369139	0
Q9Y333	U6 snRNA-associated Sm-like protein LSm2 OS=Homo sapiens OX=9606	LSM2	60	3	33	3	95	10.8	6.52	1	Carbamidomethyl [C26]	1.80552	1.83101	1.08521	1.00873	1.17341	1.43899	1.60809	0.261982	1.32136	1.05568	1.11963	1.67304	-4.49539	-4.90385	-5.49216	-4.02679	-4.27353	-4.34005	-4.87178	-5.07447	-0.748375	-5.13493	-3.78688	-4.31113	1.39048	1.1733	-4.58863	-3.98793	Q9Y333	U6 snRNA-associated Sm-like protein LSm2 OS=Homo sapiens OX=9606	LSM2		-0.217182	0.381235	N/D	0.860244	0.139756	4.21136
P25398	40S ribosomal protein S12 OS=Homo sapiens OX=9606	RPS12	72	9	187	9	132	14.5	7.21	1	Carbamidomethyl [C50;C56;C69;C92;C106;C108];Met-loss+Acetyl [N-Term];Oxidation [M60]	4.83669	4.90763	4.91391	4.90372	4.76984	4.85957	4.87041	4.88907	4.91229	4.71939	4.75692	4.66261	2.40208	2.72552	2.94186	2.88571	2.85704	3.17821	3.87207	4.14674	1.67203	3.17416	3.6942	4.03279	4.86522	4.80178	2.83174	3.432	P25398	40S ribosomal protein S12 OS=Homo sapiens OX=9606	RPS12		-0.0634424	0.671248	N/D	0.956978	0.043022	3.65298
O95625	Zinc finger and BTB domain-containing protein 11 OS=Homo sapiens OX=9606	ZBTB11	3	2	14	2	1053	119.3	8.66	1		-3.17107	-2.69762	-2.88327	-2.94049	-2.88217	-2.73687	-2.60634	-2.82686	-2.80863	-3.35368	-2.94303	-3.07938	-4.61172	-4.45763	-3.66644	-5.059	-4.69475	-5.0493	-3.93338	-3.883	-3.88475	-4.24674	-4.19945	-3.79285	-2.88525	-2.93632	-4.58981	-3.99003	O95625	Zinc finger and BTB domain-containing protein 11 OS=Homo sapiens OX=9606	ZBTB11		-0.0510702	0.159241	N/D	0.96522	0.03478	3.55685
O00267	Transcription elongation factor SPT5 OS=Homo sapiens OX=9606	SUPT5H	21	16	108	16	1087	120.9	5.06	1	Carbamidomethyl [C429;C740;C1012]	2.32668	2.14027	2.19801	1.86625	2.36035	2.22241	1.78136	2.21554	1.63467	1.98692	2.43364	1.95538	-3.41173	-0.699501	-1.21159	1.41016	-1.29041	-1.92295	-1.82168	1.81279	-0.588852	-1.10803	-1.13137	-0.695924	2.18566	2.00125	-1.18767	-0.588843	O00267	Transcription elongation factor SPT5 OS=Homo sapiens OX=9606	SUPT5H	LRFLGKLLEA	-0.184411	0.673642	N/D	0.880009	0.119991	4.13518
O15379	Histone deacetylase 3 OS=Homo sapiens OX=9606	HDAC3	5	2	6	1	428	48.8	5.16	1		-3.79461	-3.1733	-3.33132	-3.10761	-3.25409	-3.31345	-3.61809	-3.12742	-3.75452	-3.38593	-3.58502	-3.62591	-4.27939	-5.49004	-3.91554	-5.16371	-4.26132	-4.12922	-3.52744	-3.59705	-3.72462	-3.76399	-4.82038	-4.22911	-3.32906	-3.51615	-4.53987	-3.94377	O15379	Histone deacetylase 3 OS=Homo sapiens OX=9606	HDAC3	DNDKESDVEI	-0.187085	0.706877	N/D	0.878379	0.121621	4.14186
P67775	Serine/threonine-protein phosphatase 2A catalytic subunit alpha isoform OS=Homo sapiens OX=9606	PPP2CA	44	9	95	8	309	35.6	5.54	1	Carbamidomethyl [C50;C55;C133;C196;C266;C269]	3.55242	3.52308	3.59668	3.51749	3.48479	3.40408	3.57394	3.50002	3.46461	3.34984	3.27408	3.30326	-1.74906	-2.81751	1.22028	1.33332	1.53765	1.61693	1.45611	2.28474	2.10769	0.386406	0.140381	-1.66395	3.51309	3.41096	0.190269	0.785229	P67775	Serine/threonine-protein phosphatase 2A catalytic subunit alpha isoform OS=Homo sapiens OX=9606	PPP2CA		-0.10213	1.01705	N/D	0.931656	0.0683436	3.86574
P19338	Nucleolin OS=Homo sapiens OX=9606	NCL	43	33	713	33	710	76.6	4.7	1	Oxidation [M630]	7.39541	7.39278	7.37794	7.38668	7.45683	7.39635	7.43824	7.45229	7.45998	7.6551	7.61811	7.58127	3.40439	3.3472	3.55189	3.87087	3.63834	3.95146	4.77294	4.77129	3.18806	3.44769	4.5094	4.64205	7.401	7.53416	3.62736	4.22191	P19338	Nucleolin OS=Homo sapiens OX=9606	NCL		0.133166	2.08579	N/D	1.0967	-0.0966974	0
P29692	Elongation factor 1-delta OS=Homo sapiens OX=9606	EEF1D	78	15	194	14	281	31.1	5.01	1	Oxidation [M29];Carbamidomethyl [C217;C247];Met-loss+Acetyl [N-Term]	5.33861	5.32146	5.23265	5.30157	5.34542	5.23885	5.35363	5.33105	5.37379	5.27273	5.21666	5.34754	-2.73148	-1.81416	-0.589683	-1.95878	-0.419374	0.105302	-0.733046	-1.03169	-0.238259	0.0726032	-0.973671	-0.936942	5.29643	5.3159	-1.2347	-0.640168	P29692	Elongation factor 1-delta OS=Homo sapiens OX=9606	EEF1D		0.0194736	0.258582	N/D	1.01359	-0.0135895	0
Q9BTA9	WW domain-containing adapter protein with coiled-coil OS=Homo sapiens OX=9606	WAC	11	4	24	4	647	70.7	9.45	1	Carbamidomethyl [C553]	-1.89842	-1.45162	-1.39927	-1.26719	-2.24166	-1.43807	-1.29715	-1.20665	-1.05926	-1.24072	-1.20502	-1.31806	-4.55617	-4.33355	-4.15173	-5.06386	-4.44458	-3.96864	-3.29712	-4.43133	-5.21025	-0.343328	-4.60627	-5.06782	-1.61604	-1.22114	-4.41975	-3.82602	Q9BTA9	WW domain-containing adapter protein with coiled-coil OS=Homo sapiens OX=9606	WAC	KLKNQNSFMV	0.394895	1.51215	N/D	1.31485	-0.314847	0
O75153	Clustered mitochondria protein homolog OS=Homo sapiens OX=9606	CLUH	9	10	72	10	1309	146.6	6.13	1	Carbamidomethyl [C1196]	1.21256	1.17338	1.1513	1.13049	1.06353	1.18326	1.12778	1.2542	1.12286	1.29658	1.25003	1.35428	-4.93598	-4.23949	-4.07472	-4.78337	-4.73638	-3.78742	-2.55405	-2.70709	-5.26385	-4.1714	-2.96792	-5.33483	1.15242	1.23429	-4.42623	-3.83319	O75153	Clustered mitochondria protein homolog OS=Homo sapiens OX=9606	CLUH		0.0818671	1.05781	N/D	1.05839	-0.0583869	0
Q8TEM1	Nuclear pore membrane glycoprotein 210 OS=Homo sapiens OX=9606	NUP210	23	28	205	28	1887	205	6.81	1	Carbamidomethyl [C76;C109;C543;C746;C767]	3.81453	3.79305	3.78165	3.79312	3.87133	3.74062	3.82572	3.74985	3.77058	3.93006	4.01866	3.899	1.72186	1.13529	1.90064	1.28177	1.70972	1.90398	2.09183	3.68311	1.09725	1.83855	2.19171	2.30595	3.79905	3.86564	1.60888	2.2014	Q8TEM1	Nuclear pore membrane glycoprotein 210 OS=Homo sapiens OX=9606	NUP210		0.0665908	0.760495	N/D	1.04724	-0.047239	0
Q9ULC3	Ras-related protein Rab-23 OS=Homo sapiens OX=9606	RAB23	8	1	3	1	237	26.6	6.6	1	Carbamidomethyl [C130]	-3.36698	-3.13205	-3.32819	-3.28515	-2.92422	-2.76891	-2.84087	-2.75149	-2.94434	-2.86223	-3.02133	-2.95594	-5.69863	-1.24791	-3.07107	-0.68767	-0.02773	-4.89347	-1.16946	-0.606961	-5.47109	-4.19092	-0.563707	-0.0697985	-3.13425	-2.89603	-2.60441	-2.01199	Q9ULC3	Ras-related protein Rab-23 OS=Homo sapiens OX=9606	RAB23		0.238218	1.31087	N/D	1.17953	-0.179534	0
Q96CM8	Medium-chain acyl-CoA ligase ACSF2, mitochondrial OS=Homo sapiens OX=9606	ACSF2	2	1	2	1	615	68.1	7.55	1	Carbamidomethyl [C77]	-3.90089	-4.03347	-4.03201	-4.00491	-3.76762	-4.09423	-3.82629	-3.98426	-3.8492	-4.27442	-5.7966	-3.96146	-5.13894	-4.08483	-4.30729	-5.02957	-5.56736	-4.90764	-4.87669	-3.93842	-4.5749	-5.11202	-4.21547	-2.76465	-3.97219	-4.28204	-4.83927	-4.24703	Q96CM8	Medium-chain acyl-CoA ligase ACSF2, mitochondrial OS=Homo sapiens OX=9606	ACSF2	REQMERHLNL	-0.30985	0.460345	13.8236	0.806726	0.193274	4.38029
P21964	Catechol O-methyltransferase OS=Homo sapiens OX=9606	COMT	14	2	8	2	271	30	5.47	1	Carbamidomethyl [C145;C223]	-0.214714	-0.304691	-2.16363	-1.95545	-2.11721	-1.80817	-0.736388	-0.672247	-0.57881	-1.98929	-2.18355	-0.557111	-4.29339	-4.8568	-5.37272	-3.8825	-4.12251	-4.2815	-6.03963	-4.83217	-4.92687	-1.44986	-1.52295	-4.49846	-1.42731	-1.11957	-4.46824	-3.87832	P21964	Catechol O-methyltransferase OS=Homo sapiens OX=9606	COMT		0.307745	0.268527	N/D	1.23777	-0.237772	0
Q9H4A3	Serine/threonine-protein kinase WNK1 OS=Homo sapiens OX=9606	WNK1	2	3	7	3	2382	250.6	6.34	1		-4.595	-4.17138	-4.37516	-4.42267	-3.30933	-2.9122	-3.06139	-4.09642	-2.94211	-3.38574	-3.2287	-4.47467	-1.01407	0.0983028	-5.39898	-0.454701	-0.966296	0.0504136	-0.071106	0.19876	-3.29648	-0.971239	0.0710411	-0.0845823	-3.96429	-3.5315	-1.28089	-0.692267	Q9H4A3	Serine/threonine-protein kinase WNK1 OS=Homo sapiens OX=9606	WNK1		0.432788	0.557956	N/D	1.34984	-0.349839	0
Q8N6T3	ADP-ribosylation factor GTPase-activating protein 1 OS=Homo sapiens OX=9606	ARFGAP1	21	5	42	5	406	44.6	5.66	1	Carbamidomethyl [C96;C351]	-1.13391	-0.936836	-0.855583	-0.925999	-0.620565	-0.83185	-0.769423	-0.765745	-0.737743	-0.518114	-0.608102	-0.653089	-4.42207	-5.3489	-5.97419	-5.25471	-4.45305	-4.97857	-5.66778	-3.55173	-4.0667	-4.44737	-4.46754	-4.69939	-0.884124	-0.675369	-5.07191	-4.48342	Q8N6T3	ADP-ribosylation factor GTPase-activating protein 1 OS=Homo sapiens OX=9606	ARFGAP1		0.208755	1.5911	N/D	1.15569	-0.15569	0
Q9GZL7	Ribosome biogenesis protein WDR12 OS=Homo sapiens OX=9606	WDR12	36	10	86	10	423	47.7	5.9	1	Carbamidomethyl [C302;C309]	1.7834	1.91007	1.87494	1.68479	1.83469	1.8325	1.95624	1.82011	1.77309	1.91258	1.87018	1.95975	-2.75725	-4.35926	-1.96901	1.29469	0.689316	0.600977	-1.55668	-0.822281	-2.71439	0.303484	0.921947	0.886384	1.82006	1.88199	-1.08342	-0.496923	Q9GZL7	Ribosome biogenesis protein WDR12 OS=Homo sapiens OX=9606	WDR12	YSPTTSHVGA	0.0619299	0.711446	N/D	1.04386	-0.0438612	0
Q96EY4	Translation machinery-associated protein 16 OS=Homo sapiens OX=9606	TMA16	7	1	1	1	203	23.8	9.26	1		-1.41517	-1.65534	-1.43386	-1.56558	-1.93523	-1.38792	-1.43056	-1.42249	-1.61584	-1.49203	-1.33735	-1.43016	-0.347884	1.69082	1.1108	-4.28658	-4.25223	-4.80101	0.0686016	0.582067	-4.39592	-3.26086	-0.901388	0.539486	-1.56552	-1.45474	-1.81435	-1.228	Q96EY4	Translation machinery-associated protein 16 OS=Homo sapiens OX=9606	TMA16	DSDEEMTAVA	0.110777	0.583021	N/D	1.07981	-0.0798094	0
Q9NX14	NADH dehydrogenase [ubiquinone] 1 beta subcomplex subunit 11, mitochondrial OS=Homo sapiens OX=9606	NDUFB11	15	1	15	1	153	17.3	5.22	1		-2.11909	-2.27875	-1.86053	-1.9047	-2.90252	-2.49967	-1.90367	-1.84268	-1.93089	-1.96227	-2.99858	-1.96036	-3.61509	-4.97529	-4.58075	-3.95118	-4.83949	-5.85521	-3.66641	-4.8312	-4.01253	-3.31588	-4.58644	-3.88715	-2.26088	-2.09974	-4.63617	-4.04993	Q9NX14	NADH dehydrogenase [ubiquinone] 1 beta subcomplex subunit 11, mitochondrial OS=Homo sapiens OX=9606	NDUFB11		0.161135	0.283651	N/D	1.11817	-0.118166	0
O76021	Ribosomal L1 domain-containing protein 1 OS=Homo sapiens OX=9606	RSL1D1	28	13	95	13	490	54.9	10.13	1	Carbamidomethyl [C96;C197]	2.1058	2.01276	2.0194	1.97615	2.02045	2.18085	2.3109	2.26709	1.88371	2.29744	2.34289	2.3225	-4.05758	-1.88651	-3.87762	-1.94024	-1.47131	-1.74233	-3.83294	-3.53659	-0.550036	-0.391052	-3.11571	-0.0346594	2.05257	2.23742	-2.49593	-1.91016	O76021	Ribosomal L1 domain-containing protein 1 OS=Homo sapiens OX=9606	RSL1D1		0.184854	1.40737	N/D	1.1367	-0.136702	0
P30043	Flavin reductase (NADPH) OS=Homo sapiens OX=9606	BLVRB	30	4	25	4	206	22.1	7.65	1	Carbamidomethyl [C188]	-0.910343	-0.65461	-0.950544	-0.905231	-0.882149	-0.849861	-0.706882	-0.96384	-0.975853	-1.02524	-0.72976	-0.993346	-2.92773	-4.28903	-5.57687	-3.71302	-5.69584	-4.39513	-4.46357	-2.27063	-3.73131	-3.75517	-4.33612	-4.54059	-0.85879	-0.899154	-4.43294	-3.84956	P30043	Flavin reductase (NADPH) OS=Homo sapiens OX=9606	BLVRB		-0.0403641	0.230604	N/D	0.97241	0.0275905	3.45303
Q8N8S7	Protein enabled homolog OS=Homo sapiens OX=9606	ENAH	6	2	6	2	591	66.5	6.93	1		-5.08247	-3.71557	-5.14573	-3.47881	-3.80991	-3.82079	-3.12772	-5.26664	-3.99039	-3.01014	-3.21331	-3.15967	-3.86554	-3.2892	-4.7197	-4.81549	-4.63809	-4.71564	-3.22191	-3.49007	-1.04998	-4.81477	-4.64694	-5.32507	-4.17554	-3.62798	-4.34061	-3.75812	Q8N8S7	Protein enabled homolog OS=Homo sapiens OX=9606	ENAH		0.547568	0.570634	N/D	1.46162	-0.46162	0
Q9HCS7	Pre-mRNA-splicing factor SYF1 OS=Homo sapiens OX=9606	XAB2	8	5	28	5	855	99.9	6.23	1	Carbamidomethyl [C86;C98]	-1.39577	-0.743439	-0.996925	-1.03729	-0.836981	-1.2755	-0.857417	-0.853432	-0.840452	-1.14701	-0.901269	-1.06874	-0.495709	-1.15436	-0.791796	-0.225092	-0.761689	-0.325525	-0.67777	0.290895	0.972198	-0.845096	-0.936134	0.926971	-1.04765	-0.94472	-0.625695	-0.0448225	Q9HCS7	Pre-mRNA-splicing factor SYF1 OS=Homo sapiens OX=9606	XAB2		0.102931	0.406325	N/D	1.07395	-0.0739535	0
O00410	Importin-5 OS=Homo sapiens OX=9606	IPO5	49	35	320	35	1097	123.6	4.94	1	Carbamidomethyl [C110;C180;C229;C266;C348;C420;C473;C682;C687;C733;C750;C776;C784;C915;C944;C972;C1057];Met-loss+Acetyl [N-Term];Oxidation [M346]	4.3854	4.46913	4.31135	4.37504	4.27037	4.50177	4.32757	4.48227	4.51488	4.43167	4.38653	4.41808	2.82124	1.03796	1.68765	1.66002	3.29821	0.785052	1.84865	2.03976	0.667476	5.78921	1.37178	3.0535	4.38551	4.42683	1.88169	2.46173	O00410	Importin-5 OS=Homo sapiens OX=9606	IPO5		0.0413257	0.415788	N/D	1.02906	-0.029059	0
P21281	V-type proton ATPase subunit B, brain isoform OS=Homo sapiens OX=9606	ATP6V1B2	36	13	118	13	511	56.5	5.81	1	Carbamidomethyl [C112;C162;C207]	2.10147	2.28759	2.20427	2.10409	2.33697	2.23314	2.19855	2.37291	2.32513	2.21609	2.37399	2.34334	-4.74208	-3.44844	-3.66433	-4.18091	-4.76648	-4.11755	-5.00364	-1.69435	-1.5697	-4.13874	-5.65123	-3.39395	2.21126	2.305	-4.1533	-3.57527	P21281	V-type proton ATPase subunit B, brain isoform OS=Homo sapiens OX=9606	ATP6V1B2		0.0937451	1.034	N/D	1.06714	-0.0671368	0
Q7L014	Probable ATP-dependent RNA helicase DDX46 OS=Homo sapiens OX=9606	DDX46	28	27	233	27	1031	117.3	9.29	1	Carbamidomethyl [C478;C501;C646;C696]	3.37314	3.4206	3.43178	3.44898	3.51969	3.43614	3.50005	3.45892	3.45184	3.616	3.57645	3.55284	1.7845	2.19362	1.63456	3.15013	2.91348	2.75071	1.67527	1.9256	3.28538	3.62834	3.70046	3.67963	3.43839	3.52602	2.4045	2.98245	Q7L014	Probable ATP-dependent RNA helicase DDX46 OS=Homo sapiens OX=9606	DDX46		0.0876279	1.59699	N/D	1.06262	-0.0626216	0
Q9BUL5	PHD finger protein 23 OS=Homo sapiens OX=9606	PHF23	3	1	3	1	403	43.8	5.78	1		-4.51772	-3.95024	-3.84875	-3.20878	-3.67075	-4.5471	-3.73449	-3.70841	-3.57732	-4.11028	-3.77732	-3.62061	-6.21584	-1.81605	-1.13799	-1.63745	-1.53725	-4.7406	-1.73539	-2.02276	-2.95577	-1.49049	-3.29258	-2.12168	-3.95723	-3.75474	-2.84753	-2.26978	Q9BUL5	PHD finger protein 23 OS=Homo sapiens OX=9606	PHF23		0.202485	0.413718	N/D	1.15068	-0.150679	0
Q6RVD6	Spermatogenesis-associated protein 8 OS=Homo sapiens OX=9606	SPATA8	10	1	2	1	105	11.7	10.02	1		-2.64739	-3.23919	-2.71146	-3.17429	-3.24755	-2.91255	-2.76937	-2.63422	-2.80015	-2.49276	-2.39566	-2.61369	-4.6519	-4.81562	-5.64432	-5.95937	-4.79986	-5.80703	-4.66098	-3.87704	-4.87219	-6.34804	-4.58855	-3.87335	-2.98874	-2.61764	-5.27968	-4.70336	Q6RVD6	Spermatogenesis-associated protein 8 OS=Homo sapiens OX=9606	SPATA8		0.371097	1.81463	N/D	1.29334	-0.293336	0
O14497	AT-rich interactive domain-containing protein 1A OS=Homo sapiens OX=9606	ARID1A	10	13	74	13	2285	241.9	6.7	1	Carbamidomethyl [C1099;C1105;C1827;C1981;C1983]	0.512739	0.550116	0.544373	0.563166	0.534012	0.648874	0.644116	0.687317	0.516705	0.708063	0.800633	0.923932	-0.685692	0.261173	1.73026	1.44231	-0.091116	-0.576345	1.72238	-0.0508289	0.876424	0.0108204	1.24307	1.70494	0.55888	0.713461	0.346765	0.9178	O14497	AT-rich interactive domain-containing protein 1A OS=Homo sapiens OX=9606	ARID1A		0.154581	1.56567	N/D	1.1131	-0.113098	0
P53621	Coatomer subunit alpha OS=Homo sapiens OX=9606	COPA	33	32	242	32	1224	138.3	7.66	1	Carbamidomethyl [C41;C245;C254;C514;C522;C580;C673;C1013;C1148;C1185;C1191]	3.41138	3.38424	3.31627	3.36585	3.28422	3.4032	3.29877	3.42907	3.31562	3.63224	3.46976	3.55139	1.71394	1.70763	2.08286	1.82612	1.41637	2.10947	2.10033	2.43092	2.84972	3.21547	2.06018	1.62534	3.36086	3.44948	1.8094	2.38033	P53621	Coatomer subunit alpha OS=Homo sapiens OX=9606	COPA		0.0886165	0.817811	N/D	1.06335	-0.06335	0
Q01196	Runt-related transcription factor 1 OS=Homo sapiens OX=9606	RUNX1	14	4	14	4	453	48.7	9.35	1		-0.727846	-0.609182	-0.621485	-0.655912	-0.757706	-1.0957	-0.626447	-0.954872	-0.799957	-0.657358	-0.947415	-0.526681	-2.4741	-0.625809	-0.383923	-0.600595	-0.288658	-0.0869212	0.195263	-0.201251	1.30409	-1.25479	-0.266292	-0.813457	-0.744638	-0.752122	-0.743335	-0.17274	Q01196	Runt-related transcription factor 1 OS=Homo sapiens OX=9606	RUNX1	SPSVHPATPI	-0.00748396	0.0250944	N/D	0.994826	0.00517405	2.71611
Q16666	Gamma-interferon-inducible protein 16 OS=Homo sapiens OX=9606	IFI16	24	13	105	13	785	88.2	9.28	1	Carbamidomethyl [C351;C356;C366;C637;C679;C737]	1.92517	2.01569	2.02013	1.9593	2.05561	2.0821	1.99271	2.01577	1.94795	1.96988	2.0298	2.02153	-0.00463247	-0.146017	0.598459	0.489923	0.231113	0.16381	1.06342	0.792677	0.788585	-0.0954704	1.02984	1.17563	2.00967	1.99627	0.222109	0.792446	Q16666	Gamma-interferon-inducible protein 16 OS=Homo sapiens OX=9606	IFI16	SMETSPDFFF	-0.0133961	0.197708	N/D	0.990758	0.00924249	2.96986
Q7Z6I6	Rho GTPase-activating protein 30 OS=Homo sapiens OX=9606	ARHGAP30	4	3	17	3	1101	118.5	4.81	1	Carbamidomethyl [C640]	-3.92936	-3.04465	-2.92619	-2.98322	-2.91213	-3.11601	-3.81949	-3.01451	-3.79596	-2.81417	-2.87849	-3.25227	-4.86842	-3.71808	-3.212	-2.8934	-3.90656	-1.53748	-3.60046	-4.36339	0.103441	-3.44983	-3.39308	-2.0179	-3.15193	-3.26248	-3.35599	-2.78687	Q7Z6I6	Rho GTPase-activating protein 30 OS=Homo sapiens OX=9606	ARHGAP30	QANPGKGEGL	-0.110556	0.181949	N/D	0.926231	0.0737687	3.90147
Q96EV2	RNA-binding protein 33 OS=Homo sapiens OX=9606	RBM33	9	5	28	5	1170	129.9	6.93	1	Met-loss+Acetyl [N-Term];Carbamidomethyl [C1093;C1098]	-1.68299	-1.42338	-0.95759	-0.889288	-1.19642	-0.856375	-1.02066	-0.905916	-1.49873	-0.813801	-0.862655	-0.785432	-4.87794	-3.57642	-3.87682	-3.7374	-4.0761	-5.03043	-3.9416	-2.83426	-2.33648	-3.29004	-4.74566	-4.61637	-1.16768	-0.981199	-4.19585	-3.6274	Q96EV2	RNA-binding protein 33 OS=Homo sapiens OX=9606	RBM33	LISTSSIVLL	0.186476	0.510884	N/D	1.13798	-0.137981	0
P21953	2-oxoisovalerate dehydrogenase subunit beta, mitochondrial OS=Homo sapiens OX=9606	BCKDHB	10	2	8	2	392	43.1	6.29	1	Carbamidomethyl [C188;C207;C299]	-2.99224	-3.03322	-3.08148	-3.16741	-3.28383	-2.88624	-2.69959	-2.93604	-2.74023	-2.64059	-5.62062	-2.57772	-3.95146	-5.25515	-5.79154	-4.51029	-4.43515	-4.77017	-3.16106	-4.46242	-4.62119	-4.73673	-4.62515	-3.70247	-3.07407	-3.20247	-4.78563	-4.21817	P21953	2-oxoisovalerate dehydrogenase subunit beta, mitochondrial OS=Homo sapiens OX=9606	BCKDHB		-0.128397	0.0977788	N/D	0.914848	0.0851523	3.96922
Q9BZI7	Regulator of nonsense transcripts 3B OS=Homo sapiens OX=9606	UPF3B	2	1	2	1	483	57.7	9.48	1	Carbamidomethyl [C319]	-5.09282	-4.00004	-4.10663	-3.69868	-4.10532	-3.98119	-3.67333	-4.07695	-4.35492	-3.83038	-3.93782	-3.45319	-5.90134	-4.60776	-3.74896	-4.54635	-4.02394	-3.89891	-4.38805	-3.66637	-3.16741	-4.20746	-4.04547	-3.85385	-4.16411	-3.88776	-4.45454	-3.8881	Q9BZI7	Regulator of nonsense transcripts 3B OS=Homo sapiens OX=9606	UPF3B		0.276349	0.577248	N/D	1.21113	-0.211126	0
O43504	Ragulator complex protein LAMTOR5 OS=Homo sapiens OX=9606	LAMTOR5	48	2	12	2	91	9.6	4.87	1	Carbamidomethyl [C66]	-0.813587	0.385231	-0.889374	0.0952168	-0.859364	-0.885521	0.605861	-0.901543	0.50247	0.455984	-0.886626	0.695245	-5.51587	-3.98122	-5.11008	-4.83844	-3.90814	-4.55846	-5.15511	-4.47749	-4.51461	-3.73811	-3.45205	-3.17856	-0.494566	0.0785651	-4.65203	-4.08599	O43504	Ragulator complex protein LAMTOR5 OS=Homo sapiens OX=9606	LAMTOR5		0.573131	0.76609	N/D	1.48775	-0.487749	0
Q9P2T1	GMP reductase 2 OS=Homo sapiens OX=9606	GMPR2	8	2	26	2	348	37.9	7.23	1	Carbamidomethyl [C222;C224;C316]	-3.81861	-1.53748	-1.24186	-1.53602	-1.72464	-1.85769	-2.90679	-1.5607	-1.27557	-1.67597	-2.58273	-1.41761	-4.30435	-4.5206	-3.63073	-5.12352	-3.51517	-4.76703	-5.87163	-1.95586	-3.26145	-4.43005	-3.62735	-3.32016	-1.95272	-1.90323	-4.31023	-3.74442	Q9P2T1	GMP reductase 2 OS=Homo sapiens OX=9606	GMPR2	QVNPIFSEAC	0.049492	0.0369539	N/D	1.0349	-0.0349005	0
Q15067	Peroxisomal acyl-coenzyme A oxidase 1 OS=Homo sapiens OX=9606	ACOX1	9	4	26	4	660	74.4	8.16	1	Carbamidomethyl [C199;C392]	-1.57753	-1.37497	-1.57865	-1.43708	-1.84118	-0.813501	-1.53088	-1.37864	-1.57497	-1.24673	-0.974479	-1.66196	-3.61553	-5.7249	-5.83932	-5.11281	-5.387	-4.12461	-4.48534	-4.25646	-4.84763	-4.2192	-4.96189	-3.6396	-1.43715	-1.39461	-4.96736	-4.40169	Q15067	Peroxisomal acyl-coenzyme A oxidase 1 OS=Homo sapiens OX=9606	ACOX1	KHLKSLQSKL	0.0425455	0.0900948	N/D	1.02993	-0.0299294	0
Q9H0S4	Probable ATP-dependent RNA helicase DDX47 OS=Homo sapiens OX=9606	DDX47	12	3	28	3	455	50.6	9.1	1	Met-loss+Acetyl [N-Term]	-1.00148	-0.844553	-0.956417	-1.23863	-0.91506	-0.823988	-0.809173	-0.978327	-0.834469	-1.14176	-0.97403	-1.07368	-1.26029	-5.27536	-0.710039	0.102553	-4.5128	-0.814551	0.132104	-4.45063	-2.93921	-0.830692	-1.29788	0.303552	-0.963354	-0.968573	-2.07841	-1.51379	Q9H0S4	Probable ATP-dependent RNA helicase DDX47 OS=Homo sapiens OX=9606	DDX47		-0.00521962	0.0222759	N/D	0.996389	0.00361143	2.55927
Q92879	CUGBP Elav-like family member 1 OS=Homo sapiens OX=9606	CELF1	11	4	22	3	486	52	8.46	1	Carbamidomethyl [C61;C62;C137;C177]	-1.56453	-1.24849	-1.22874	-1.59614	-1.26305	-1.31732	-1.06885	-1.11507	-1.20216	-1.34818	-1.25495	-1.50392	-5.01888	-3.62513	-3.97192	-4.20456	-4.76534	-3.96089	-4.14444	-2.71961	-4.63329	-4.0786	-2.5404	-4.05663	-1.36971	-1.24885	-4.25779	-3.69549	Q92879	CUGBP Elav-like family member 1 OS=Homo sapiens OX=9606	CELF1		0.120859	0.642571	N/D	1.08738	-0.0873821	0
Q9Y4K3	TNF receptor-associated factor 6 OS=Homo sapiens OX=9606	TRAF6	2	1	1	1	522	59.5	6.44	1		-5.62096	-4.07039	-3.92736	-4.46537	-4.40111	-6.03615	-4.43337	-4.09043	-4.38667	-5.62952	-3.51339	-3.83534	-2.99309	-2.71273	-2.46806	-3.17454	-2.23505	-2.13098	-2.42503	-2.05943	-3.42671	-1.33017	-1.47606	-1.62443	-4.75356	-4.31479	-2.61907	-2.05697	Q9Y4K3	TNF receptor-associated factor 6 OS=Homo sapiens OX=9606	TRAF6	FQPRSTDAGV	0.438772	0.437244	N/D	1.35545	-0.35545	0
Q9UPT8	Zinc finger CCCH domain-containing protein 4 OS=Homo sapiens OX=9606	ZC3H4	11	7	58	7	1303	140.2	6.27	1	Carbamidomethyl [C433]	-0.0696983	0.0693092	-0.0472298	0.233547	0.199215	0.111374	0.078433	0.24559	0.304237	0.06703	0.290471	0.208194	-3.97386	-5.69866	-4.98377	-4.41734	-2.31748	-6.06686	-4.89187	-3.63398	-4.15299	-3.74395	-3.38468	-4.2864	0.0827529	0.198993	-4.57633	-4.01564	Q9UPT8	Zinc finger CCCH domain-containing protein 4 OS=Homo sapiens OX=9606	ZC3H4		0.11624	0.961875	N/D	1.08391	-0.083906	0
Q9Y3C8	Ubiquitin-fold modifier-conjugating enzyme 1 OS=Homo sapiens OX=9606	UFC1	44	6	48	6	167	19.4	7.4	1	Carbamidomethyl [C69;C116]	0.804781	0.850746	0.765337	0.792757	0.841372	0.692844	0.850741	0.865614	0.853399	0.682388	0.615125	0.593663	-4.56645	-5.19861	-4.53589	-4.79706	-3.30817	-4.95609	-4.29809	-3.86581	-3.94725	-4.76133	-3.78478	-3.3435	0.791306	0.743488	-4.56038	-4.00013	Q9Y3C8	Ubiquitin-fold modifier-conjugating enzyme 1 OS=Homo sapiens OX=9606	UFC1		-0.0478177	0.374931	N/D	0.967399	0.0326014	3.52777
P27986	Phosphatidylinositol 3-kinase regulatory subunit alpha OS=Homo sapiens OX=9606	PIK3R1	4	2	15	2	724	83.5	6.16	1	Carbamidomethyl [C498]	-2.84347	-2.66226	-2.82329	-2.56357	-2.42254	-2.73656	-2.35072	-2.86339	-2.79156	-3.03114	-2.69664	-2.47771	-4.47048	-3.92319	-4.33169	-2.26849	-3.83843	-4.29441	-5.58781	-3.53733	-2.65439	-2.0898	-2.91111	-2.98649	-2.67528	-2.70186	-3.85445	-3.29449	P27986	Phosphatidylinositol 3-kinase regulatory subunit alpha OS=Homo sapiens OX=9606	PIK3R1		-0.0265797	0.0799127	N/D	0.981745	0.018255	3.26946
P12956	X-ray repair cross-complementing protein 6 OS=Homo sapiens OX=9606	XRCC6	56	29	438	29	609	69.8	6.64	1	Carbamidomethyl [C66]	5.36557	5.34305	5.31522	5.27038	5.36703	5.34784	5.36015	5.45548	5.44507	5.28466	5.32495	5.35183	6.18802	5.83415	5.22341	3.50246	6.95658	4.96436	3.61821	5.31572	7.73859	7.86306	5.91097	5.57841	5.33485	5.37036	5.44483	6.00416	P12956	X-ray repair cross-complementing protein 6 OS=Homo sapiens OX=9606	XRCC6		0.0355061	0.54751	N/D	1.02492	-0.0249163	0
Q13247	Serine/arginine-rich splicing factor 6 OS=Homo sapiens OX=9606	SRSF6	19	8	125	5	344	39.6	11.43	1		2.21015	2.24591	2.23966	2.46547	2.44864	2.32686	2.52751	2.36561	2.20101	2.61281	2.56762	2.56375	-3.25718	-1.93998	0.0250568	0.114792	0.268557	0.185705	0.512974	0.528657	-2.62928	-0.262524	0.277084	0.32229	2.32278	2.47305	-0.767175	-0.208467	Q13247	Serine/arginine-rich splicing factor 6 OS=Homo sapiens OX=9606	SRSF6	ESLYSLASSC	0.150269	1.06496	N/D	1.10978	-0.109777	0
P08240	Signal recognition particle receptor subunit alpha OS=Homo sapiens OX=9606	SRPRA	6	3	21	3	638	69.8	8.95	1	Carbamidomethyl [C253]	-1.97953	-1.91276	-1.9143	-1.82474	-1.79687	-2.09315	-1.58408	-1.63281	-1.89473	-1.48738	-1.68109	-1.79945	-5.24079	-6.4502	-3.81499	-3.93169	-2.59565	-4.31407	-2.31152	-2.63158	-4.55449	-5.48775	-4.96729	-3.07309	-1.92023	-1.67992	-4.39123	-3.83762	P08240	Signal recognition particle receptor subunit alpha OS=Homo sapiens OX=9606	SRPRA		0.240303	2.03972	N/D	1.18124	-0.181241	0
Q7L0J3	Synaptic vesicle glycoprotein 2A OS=Homo sapiens OX=9606	SV2A	2	1	1	1	742	82.6	5.57	1		-0.817207	-0.618643	-0.860693	-1.48796	-0.782228	-0.871572	-1.04474	-0.784685	-0.879992	-0.898848	-0.62009	-0.906287	-5.37908	-3.99192	-5.04646	-3.96918	-4.7188	-3.20377	-4.20458	-4.77334	-4.07223	-3.48295	-2.56549	-3.88946	-0.906385	-0.855773	-4.38487	-3.83134	Q7L0J3	Synaptic vesicle glycoprotein 2A OS=Homo sapiens OX=9606	SV2A		0.050612	0.145017	N/D	1.0357	-0.0357042	0
O95433	Activator of 90 kDa heat shock protein ATPase homolog 1 OS=Homo sapiens OX=9606	AHSA1	61	17	161	17	338	38.3	5.53	1	Carbamidomethyl [C56]	4.33792	4.38174	4.26291	4.18425	4.39405	4.30654	4.31556	4.28238	4.48653	4.47626	4.43554	4.54971	1.74036	1.85664	2.29105	2.03182	2.38748	2.28809	2.72027	2.94691	2.74077	2.12899	2.7992	2.56653	4.31124	4.42433	2.09924	2.65045	O95433	Activator of 90 kDa heat shock protein ATPase homolog 1 OS=Homo sapiens OX=9606	AHSA1		0.113096	1.22134	N/D	1.08155	-0.081547	0
Q99426	Tubulin-folding cofactor B OS=Homo sapiens OX=9606	TBCB	39	8	86	8	244	27.3	5.15	1	Carbamidomethyl [C83;C216]	2.54337	2.752	2.66702	2.80101	2.90304	2.75514	2.72655	2.84375	2.7648	3.0063	2.92716	3.0098	-2.84694	-4.05365	-2.7801	-2.40223	-3.68079	-1.41699	-1.66661	-1.6992	-3.9344	-2.37399	-2.95636	-1.24707	2.73693	2.87973	-2.86345	-2.31294	Q99426	Tubulin-folding cofactor B OS=Homo sapiens OX=9606	TBCB	PEEDYGLDEI	0.142798	1.15952	N/D	1.10404	-0.104044	0
P62917	60S ribosomal protein L8 OS=Homo sapiens OX=9606	RPL8	40	12	182	12	257	28	11.03	1	Carbamidomethyl [C90;C114;C115]	4.42697	4.6785	4.67943	4.65956	4.75156	4.71971	4.72052	4.67036	4.73326	4.44007	4.58025	4.56634	1.9853	1.7126	1.95461	2.13631	1.76271	1.70056	2.85887	2.63591	0.605577	2.6016	3.15764	2.68829	4.65262	4.61847	1.87535	2.42465	P62917	60S ribosomal protein L8 OS=Homo sapiens OX=9606	RPL8		-0.0341551	0.212036	N/D	0.976604	0.0233964	3.37953
O00429	Dynamin-1-like protein OS=Homo sapiens OX=9606	DNM1L	20	11	69	11	736	81.8	6.81	1	Carbamidomethyl [C345;C361;C446]	0.555313	0.519814	0.758026	0.462086	0.569366	0.657696	0.743722	0.775877	0.44553	0.393887	0.356448	0.568988	-4.34185	-4.68252	-4.51016	-2.30687	-4.95028	-5.11293	-4.7632	-4.19078	-4.23172	-3.08186	-3.38585	-2.96169	0.58705	0.547409	-4.31744	-3.76918	O00429	Dynamin-1-like protein OS=Homo sapiens OX=9606	DNM1L		-0.0396415	0.186186	N/D	0.972897	0.0271034	3.44507
P18615	Negative elongation factor E OS=Homo sapiens OX=9606	NELFE	22	6	36	6	380	43.2	9.33	1		-0.57192	-0.337843	-0.26074	-0.405504	-0.248476	-0.264231	-0.518785	-0.406162	-0.507439	-0.394575	-0.396998	-0.131185	-5.01029	-4.81382	-3.56763	-3.87499	-5.56542	-4.36033	-4.5419	-4.96414	-2.98115	-3.17107	-4.37271	-3.87287	-0.348119	-0.392524	-4.53208	-3.98398	P18615	Negative elongation factor E OS=Homo sapiens OX=9606	NELFE	VYKENLVDGF	-0.0444048	0.240603	N/D	0.96969	0.0303102	3.49509
P35813	Protein phosphatase 1A OS=Homo sapiens OX=9606	PPM1A	24	6	64	6	382	42.4	5.36	1	Carbamidomethyl [C71;C72;C144;C268;C275]	0.492483	0.487349	0.42202	0.493595	0.612288	0.601515	0.567859	0.4755	0.575533	0.615225	0.704835	0.59213	-4.65187	-0.311871	-5.13662	-0.25473	-0.430728	-5.47418	-0.0569029	-2.46104	-1.98397	-3.879	-2.78494	-1.80606	0.518208	0.588514	-2.71	-2.16199	P35813	Protein phosphatase 1A OS=Homo sapiens OX=9606	PPM1A		0.0703053	0.881821	N/D	1.04994	-0.0499389	0
Q13765	Nascent polypeptide-associated complex subunit alpha OS=Homo sapiens OX=9606	NACA	33	5	119	5	215	23.4	4.56	1	Oxidation [M185]	4.20121	4.1932	4.15496	4.20337	4.09106	4.13864	4.18439	4.24549	4.2501	4.23163	4.31012	4.21613	-4.81404	-4.38434	-2.18592	-2.19344	-1.94978	-1.47641	-1.30072	-1.68957	-4.12136	-4.23144	-1.43631	-0.943167	4.16374	4.23964	-2.83399	-2.28709	Q13765	Nascent polypeptide-associated complex subunit alpha OS=Homo sapiens OX=9606	NACA	IVNAIMELTM	0.0759047	1.90989	N/D	1.05402	-0.0540218	0
O75348	V-type proton ATPase subunit G 1 OS=Homo sapiens OX=9606	ATP6V1G1	42	4	35	4	118	13.7	8.79	1	Carbamidomethyl [C69];Met-loss+Acetyl [N-Term]	-0.234066	-0.166821	-0.343166	-0.324192	0.388941	0.158152	-0.234775	-0.141443	-0.335911	0.430002	-0.594924	-0.355855	-3.46093	-4.43163	-3.9295	-4.97085	-3.9409	-3.7265	-4.06907	-4.86808	-3.67721	-2.45711	-3.59188	-2.51708	-0.0868587	-0.205484	-4.07672	-3.53007	O75348	V-type proton ATPase subunit G 1 OS=Homo sapiens OX=9606	ATP6V1G1		-0.118625	0.269458	N/D	0.921065	0.0789352	3.93332
Q8IX01	SURP and G-patch domain-containing protein 2 OS=Homo sapiens OX=9606	SUGP2	4	3	4	3	1082	120.1	7.28	1	Carbamidomethyl [C540]	-2.33866	-2.28084	-2.11338	-3.54244	-2.37883	-2.63285	-2.3519	-2.43173	-2.38697	-2.4365	-2.1248	-2.0857	-4.24401	-4.47865	-4.1028	-4.16627	-4.5561	-3.97359	-3.59822	-2.9135	-4.67589	-4.94939	-3.48213	-2.62244	-2.54783	-2.30293	-4.25357	-3.70693	Q8IX01	SURP and G-patch domain-containing protein 2 OS=Homo sapiens OX=9606	SUGP2		0.244901	0.535191	N/D	1.18501	-0.185012	0
Q8NFH5	Nucleoporin NUP35 OS=Homo sapiens OX=9606	NUP35	27	6	43	6	326	34.8	9.09	1	Carbamidomethyl [C243;C255]	0.213497	0.476715	0.515078	0.432814	0.243795	0.593555	0.344256	-0.122	0.180592	0.209909	0.237283	0.121696	0.416718	-0.218616	0.833659	0.0542631	0.27789	0.256213	1.06841	1.2544	-0.931185	0.9392	1.28606	1.27397	0.412576	0.161956	0.270021	0.815142	Q8NFH5	Nucleoporin NUP35 OS=Homo sapiens OX=9606	NUP35		-0.25062	1.72874	49.7972	0.840535	0.159465	4.2788
O75533	Splicing factor 3B subunit 1 OS=Homo sapiens OX=9606	SF3B1	52	46	551	46	1304	145.7	7.09	1	Carbamidomethyl [C677;C795;C796;C933;C1035;C1250]	4.88919	5.05888	4.95711	4.94278	5.00652	4.93322	4.94766	4.98223	5.04687	5.02133	5.1316	5.13236	2.34158	2.24977	2.40692	2.70386	2.611	2.68501	3.53946	3.44974	0.897647	3.53854	3.87035	2.97155	4.96461	5.04368	2.49969	3.04455	O75533	Splicing factor 3B subunit 1 OS=Homo sapiens OX=9606	SF3B1	PFADGFYSAA	0.0790617	1.13333	N/D	1.05633	-0.0563308	0
Q6VN20	Ran-binding protein 10 OS=Homo sapiens OX=9606	RANBP10	3	2	7	2	620	67.2	6.77	1		1.79451	1.76052	1.71341	1.72411	1.92347	1.78579	1.78147	1.67757	1.71591	1.79984	1.87011	1.74775	-3.90972	-3.47837	-2.71165	-5.20986	-2.44921	-3.99195	-2.75781	-1.96986	-3.2248	-2.62961	-3.76761	-4.13301	1.78364	1.76544	-3.62513	-3.08045	Q6VN20	Ran-binding protein 10 OS=Homo sapiens OX=9606	RANBP10		-0.0181947	0.173852	N/D	0.987468	0.0125324	3.10357
P07602	Prosaposin OS=Homo sapiens OX=9606	PSAP	24	9	100	9	524	58.1	5.17	1	Carbamidomethyl [C48;C241;C265;C271;C440;C451;C476;C482]	3.16058	3.08534	3.08985	3.16658	3.10804	3.1639	3.23666	3.33102	3.24086	3.25124	3.20631	3.20042	-2.74379	-2.55587	-4.26865	-4.57994	-5.79318	-2.30863	-4.99562	-1.44888	-4.12688	-3.54033	-2.45441	-2.44474	3.12905	3.24442	-3.70834	-3.16847	P07602	Prosaposin OS=Homo sapiens OX=9606	PSAP		0.115369	3.03792	N/D	1.08325	-0.0832521	0
Q92556	Engulfment and cell motility protein 1 OS=Homo sapiens OX=9606	ELMO1	25	13	105	13	727	83.8	6.28	1	Carbamidomethyl [C425;C438;C561];Oxidation [M313]	1.67619	1.71665	1.64675	1.68732	1.47838	1.48793	1.55474	1.6031	1.65774	1.45274	1.46985	1.5545	-2.44514	-0.681293	-0.598489	-0.497033	-0.0350895	-0.38379	0.699463	0.738539	-4.28662	0.348679	0.47876	0.616937	1.61554	1.54878	-0.773472	-0.23404	Q92556	Engulfment and cell motility protein 1 OS=Homo sapiens OX=9606	ELMO1		-0.066758	0.620678	N/D	0.954781	0.0452188	3.67561
P47914	60S ribosomal protein L29 OS=Homo sapiens OX=9606	RPL29	14	2	49	2	159	17.7	11.66	1		2.41818	2.93143	3.01355	2.84499	3.06596	2.94851	3.18981	2.90215	2.82234	2.42764	2.69552	2.96534	-0.142544	0.0240068	0.0406485	-0.425305	-0.554653	-0.371757	0.795708	0.746444	-0.506598	0.545299	0.147258	0.0722694	2.87044	2.8338	-0.238267	0.300063	P47914	60S ribosomal protein L29 OS=Homo sapiens OX=9606	RPL29		-0.0366375	0.0958758	N/D	0.974925	0.0250754	3.41039
P0DPB6	DNA-directed RNA polymerases I and III subunit RPAC2 OS=Homo sapiens OX=9606	POLR1D	14	1	3	1	133	15.2	5.8	1	Carbamidomethyl [C68]	-2.42121	-2.62117	-2.26138	-2.70299	-2.42351	-2.253	-3.75386	-3.66341	-3.00001	-3.84985	-3.19006	-5.98281	-5.02338	-4.81141	-3.88752	-4.32271	-4.3854	-4.75759	-4.39213	-5.17526	-4.35012	-4.1165	-1.9409	-3.98339	-2.44721	-3.90667	-4.53133	-3.99305	P0DPB6	DNA-directed RNA polymerases I and III subunit RPAC2 OS=Homo sapiens OX=9606	POLR1D	QKASRNESTF	-1.45946	2.08939	2.11337	0.36363	0.63637	5.24582
Q06546	GA-binding protein alpha chain OS=Homo sapiens OX=9606	GABPA	12	4	8	4	454	51.3	4.97	1	Carbamidomethyl [C61;C69;C223]	-0.332243	-0.56992	-0.521463	-1.03109	-0.516319	-0.413349	-0.362147	-0.48654	-0.452456	-0.914404	-0.650222	-0.294732	-4.62015	-4.84384	-3.91649	-2.97514	-4.97368	-3.73157	-4.59127	-4.57212	0.522717	-3.41428	-5.79674	-3.98192	-0.564064	-0.52675	-4.17681	-3.63893	Q06546	GA-binding protein alpha chain OS=Homo sapiens OX=9606	GABPA		0.0373143	0.102976	N/D	1.0262	-0.0262017	0
Q6PL24	Protein TMED8 OS=Homo sapiens OX=9606	TMED8	12	3	13	3	325	35.7	4.74	1		-0.830101	-0.996429	-0.871637	-0.888527	-0.962284	-1.03606	-0.949828	-0.990379	-0.915798	-0.640032	-0.654599	-0.613936	-4.53171	-4.58738	-3.44627	-4.64099	-4.3321	-5.32634	-4.99815	-3.40328	-3.44559	-4.41537	-3.98443	-3.39491	-0.93084	-0.794096	-4.47746	-3.94029	Q6PL24	Protein TMED8 OS=Homo sapiens OX=9606	TMED8		0.136745	0.949687	N/D	1.09942	-0.0994215	0
Q13435	Splicing factor 3B subunit 2 OS=Homo sapiens OX=9606	SF3B2	52	35	370	35	895	100.2	5.67	1	Met-loss+Acetyl [N-Term]	4.16611	4.31546	4.29125	4.19549	4.4302	4.2406	4.22024	4.31521	4.18684	4.48355	4.40715	4.41212	0.485091	0.471304	1.00663	2.60924	2.21702	2.40472	1.36396	2.08888	2.26092	2.63792	1.9957	2.06539	4.27318	4.33752	1.53233	2.0688	Q13435	Splicing factor 3B subunit 2 OS=Homo sapiens OX=9606	SF3B2	GSKKYKEFKF	0.0643341	0.493123	N/D	1.0456	-0.0456022	0
P48426	Phosphatidylinositol 5-phosphate 4-kinase type-2 alpha OS=Homo sapiens OX=9606	PIP4K2A	13	4	19	4	406	46.2	6.99	1		-0.139416	-0.644098	-0.116369	-0.42099	-0.0956631	-0.43469	-0.639483	-0.244436	-0.329565	-0.396149	-0.844422	-0.336925	-5.54869	-4.00589	-3.52801	-3.99537	-4.19745	-4.80581	-3.26065	-4.06768	-5.06946	-3.11787	-2.65129	-4.71437	-0.308538	-0.465163	-4.34687	-3.81355	P48426	Phosphatidylinositol 5-phosphate 4-kinase type-2 alpha OS=Homo sapiens OX=9606	PIP4K2A		-0.156626	0.586187	N/D	0.897121	0.102879	4.05992
Q9Y2X9	Zinc finger protein 281 OS=Homo sapiens OX=9606	ZNF281	3	2	10	2	895	96.9	8.48	1		-3.29135	-3.11618	-3.4186	-3.10565	-3.1832	-3.39829	-3.5409	-3.41289	-3.17931	-3.23894	-3.38719	-3.51176	-4.21108	-5.49862	-5.01707	-4.92685	-4.08102	-3.84799	-5.11389	-3.92636	-4.38609	-2.75318	-2.53972	-5.67036	-3.25221	-3.3785	-4.59711	-4.06494	Q9Y2X9	Zinc finger protein 281 OS=Homo sapiens OX=9606	ZNF281		-0.126287	0.815768	N/D	0.916187	0.0838133	3.96169
Q9NP81	Serine--tRNA ligase, mitochondrial OS=Homo sapiens OX=9606	SARS2	11	4	25	4	518	58.2	8.13	1	Carbamidomethyl [C324;C328;C425]	-1.36774	-1.11731	-1.1037	-1.44923	-1.22194	-1.21791	-1.26176	-1.33791	-1.3138	-1.00981	-0.9015	-1.05547	-5.00967	-3.30323	-6.35289	-3.07395	-4.1941	-4.49373	-2.97894	-4.33753	-4.95605	-0.718339	-4.9084	-5.33614	-1.2463	-1.14671	-4.40459	-3.87256	Q9NP81	Serine--tRNA ligase, mitochondrial OS=Homo sapiens OX=9606	SARS2		0.099594	0.509836	N/D	1.07147	-0.0714719	0
P36776	Lon protease homolog, mitochondrial OS=Homo sapiens OX=9606	LONP1	27	15	131	15	959	106.4	6.39	1	Carbamidomethyl [C637;C682]	2.31719	2.08752	2.16006	2.11753	2.14078	1.73102	2.05059	2.32454	2.37308	2.36557	2.42997	2.37581	0.126474	0.790403	1.06372	2.77458	0.835565	-3.51581	3.24025	3.04723	1.63375	-2.01167	1.58318	-2.22713	2.09235	2.31993	0.345821	0.877602	P36776	Lon protease homolog, mitochondrial OS=Homo sapiens OX=9606	LONP1		0.227577	1.39085	N/D	1.17087	-0.170867	0
Q7L099	Protein RUFY3 OS=Homo sapiens OX=9606	RUFY3	5	2	4	2	469	52.9	5.49	1		-4.35846	-4.0751	-3.87099	-3.90594	-3.68726	-3.80402	-3.26178	-3.25547	-3.59413	-3.41796	-3.78146	-3.74493	-4.37849	-5.02624	-3.64243	-4.12549	-5.51918	-4.94931	-3.35138	-4.14951	-4.71105	-5.30183	-3.04116	-3.90364	-3.95029	-3.50929	-4.60686	-4.07643	Q7L099	Protein RUFY3 OS=Homo sapiens OX=9606	RUFY3		0.441003	2.06062	N/D	1.35755	-0.357548	0
Q9H4I3	TraB domain-containing protein OS=Homo sapiens OX=9606	TRABD	3	1	11	1	376	42.3	8	1		-0.316574	-1.12033	-1.23714	-0.98831	-1.15765	-1.14421	-1.06818	-1.22437	-1.01419	-0.45657	-1.47074	-1.19639	-3.82419	-4.82953	-2.08021	-1.90539	-2.37855	-2.30968	-2.3727	-2.0294	-4.23547	-1.51443	-2.62044	-1.38513	-0.994034	-1.07174	-2.88793	-2.3596	Q9H4I3	TraB domain-containing protein OS=Homo sapiens OX=9606	TRABD		-0.0777052	0.154034	N/D	0.947564	0.0524363	3.74325
P49207	60S ribosomal protein L34 OS=Homo sapiens OX=9606	RPL34	29	5	88	5	117	13.3	11.47	1	Carbamidomethyl [C83];Oxidation [M82]	3.56164	3.71087	3.68756	3.73961	3.82351	3.72805	3.73522	3.79985	3.70346	3.73282	3.71527	3.77024	0.650165	1.19899	1.46379	0.390369	0.421282	1.1382	1.81878	1.97118	-1.29319	2.22446	1.85972	1.84995	3.70854	3.74281	0.877132	1.40515	P49207	60S ribosomal protein L34 OS=Homo sapiens OX=9606	RPL34		0.0342704	0.412335	N/D	1.02404	-0.0240388	0
Q15437	Protein transport protein Sec23B OS=Homo sapiens OX=9606	SEC23B	15	8	56	6	767	86.4	6.89	1	Carbamidomethyl [C40;C74;C180;C425;C434]	0.327736	0.334299	-0.06563	0.216805	-0.442595	-0.0940895	-0.0448408	0.119911	-0.263805	0.486774	0.171077	-0.00199986	-5.71416	-5.12409	-4.47148	-4.03879	-4.71224	-5.09224	-4.37622	-4.04823	-4.24738	-4.04965	-4.69837	-4.5751	0.0460876	0.0778527	-4.85883	-4.33249	Q15437	Protein transport protein Sec23B OS=Homo sapiens OX=9606	SEC23B	LKKLAVSSAC	0.0317651	0.0718028	N/D	1.02226	-0.0222621	0
O75792	Ribonuclease H2 subunit A OS=Homo sapiens OX=9606	RNASEH2A	38	9	85	9	299	33.4	5.25	1	Carbamidomethyl [C24;C181]	2.23028	2.26239	2.27194	2.16889	2.19242	2.14421	2.14859	2.19731	2.14442	2.15221	2.10597	2.16565	-4.00383	-1.08169	-1.70866	-1.07434	-1.81942	0.544596	-0.81762	-0.896359	-4.54552	-0.526486	0.113061	0.666464	2.21169	2.15236	-1.52389	-1.00108	O75792	Ribonuclease H2 subunit A OS=Homo sapiens OX=9606	RNASEH2A	ERGLESATSL	-0.0593295	1.45818	N/D	0.95971	0.04029	3.62323
A2VDJ0	Transmembrane protein 131-like OS=Homo sapiens OX=9606	TMEM131L	1	1	2	1	1609	179.2	6.86	1		-5.88058	-5.25533	-5.0208	-5.10164	-5.49938	-5.35485	-5.33798	-5.3866	-5.4456	-5.39774	-5.75099	-5.44226	-3.89001	-4.38956	-4.57843	-3.96478	-3.17684	-3.99759	-3.6114	-3.49968	-2.61108	-3.42569	-3.64625	-4.06869	-5.3521	-5.46019	-3.99954	-3.47713	A2VDJ0	Transmembrane protein 131-like OS=Homo sapiens OX=9606	TMEM131L		-0.108097	0.337759	N/D	0.927811	0.0721888	3.89132
[truncated: 2,397 more rows]
[truncated: 6 more columns]

## Sheet: SNX27_PDZ&SH-SY5Y
Accession	Description	Gene Name	Coverage [%]	# Peptides	# PSMs	# Unique Peptides	# AAs	MW [kDa]	calc. pI	# Razor Peptides	# Protein Groups	Modifications	XIC S01 rep1	XIC S01 rep2	XIC S01 rep3	XIC S02 rep1	XIC S02 rep2	XIC S02 rep3	XIC S03 rep1	XIC S03 rep2	XIC S03 rep3	XIC S04 rep1	XIC S04 rep2	XIC S04 rep3	XIC S05 rep1	XIC S05 rep2	XIC S05 rep3	XIC S06 rep1	XIC S06 rep2	XIC S06 rep3	XIC S07 rep1	XIC S07 rep2	XIC S07 rep3	XIC S08 rep1	XIC S08 rep2	XIC S08 rep3	MBP-HU	SNX27-HU	MBP-AP	SNX27-AP	UNI	DETAILS	GENE	PBM	FC_HU	P_HU	Pthreshold_1sigma_0.05P	Ratio_HU	BI_HU
[truncated: 2,076 more rows]
[truncated: 7 more columns]

[truncated: 8 more sheets: SNX27&Jurkat, nHU_SNX27_PDZ&Jurkat_series2, nHU_TX1BP3_PDZ&Jurkat, nHU_SCRIB_PDZ_1&Jurkat, nHU_SCRIB_PDZ_2&Jurkat, nHU_DLG1_PDZ_1&Jurkat, nHU_DLG1_PDZ_2&Jurkat, Affinities]
